# Supplementary material for: Evolution, geographic spreading, and demographic distribution of Enterovirus D68
Source: PLoS Pathog. 2022 May 31;18(5):e1010515. doi: 10.1371/journal.ppat.1010515 (PMC9212145; doi:10.1371/journal.ppat.1010515)
Supplement: S2 Table — This table extends from Fig 4B, but includes the pattern differences for the C-terminus and VP2 AA positions 135–156. (XLSX) [file ppat.1010515.s012.xlsx]

## Sheet: Sheet1
Strain	BC loop	DE loop	C-Terminus	VP2
Fermon	..A..S.G......	..NND....	K.R.T............A..T........X	HD.T...G........R....N
root	NHTSSDARTHKNFF	NGSSNSTYM	RGKDRAPNTLNAIIGNRESVKTMPHNIVTT	YNTNTSPEFNDIMKGEEGGTFN
A	.....E...D....	-........	...E....A.....................	.........T...........S
A2	.....E..VD...Y	-..N.....	K..E....A..........I.....D..N.	H..T...G.D............
A1	..A..E.Q.D....	-S......T	...E....A........D............	.D.T...G.T...........S
B	D....A.Q.D....	.....N...	K..E....A........D............	.......G.D............
B3-US	D....T.Q.D....	...N.N..V	K..E....A........D............	H..T...G.D......A.....
B3-EU	D....A.QAD....	.....N..V	K..E....A........D............	H..T...G.D......A.....
