# Supplementary material for: Evolution, geographic spreading, and demographic distribution of Enterovirus D68
Source: PLoS Pathog. 2022 May 31;18(5):e1010515. doi: 10.1371/journal.ppat.1010515 (PMC9212145; doi:10.1371/journal.ppat.1010515)
Supplement: S3 Table — (TSV) [file ppat.1010515.s013.tsv]

strain	date	url	clade_membership	country	region	age	age_range1	age_range2	age_range3	collab_country	date_added	symptom	author	accession
2123800027	2012-09-18		A2	France	Europe	4.30	1-5y	<18y	<18y				Bal, A. et al.	MK105982
USA/CA/2002-23233	2002-01-01 (2002-01-01 - 2002-11-03)			USA	North America						2019-09-08		Ng,T.F.F., Chern,S.-W.W., Reynolds,E., Castro,C.J. and Nix,W.A.	MN240507
EVD68/Homosapiens/VNM/VN9/2010	2010-06-03 (2010-01-01 - 2010-12-31)		A2	Vietnam	Southeast Asia			<18y	<18y		2019-07-15		Nguyen,N.N.	MF045421
BCH895A	2008-10-07		A2	China	China			<18y	<18y		2019-07-15		Xiang,Z., Li,L., Lei,X., Zhou,H., Zhou,Z., He,B. and Wang,J.	KF726085
BJ24	2008-12-31		A2	China	China						2019-07-15		Wang,Y., Zhao,Y., Lu,R., Li,Y. and Tan,W.	KU242683
14ISO0020050	2014-10-17		A2	France	Europe	0.19	<1y	<18y	<18y				Bal, A. et al.	MK105978
US/KY/14-18953	2014-08-01 (2014-08-01 - 2014-08-28)		A2	USA	North America						2019-07-15		Brown,B.A., Nix,W.A., Sheth,M., Frace,M. and Oberste,M.S.	KM851231
14ISO0120062	2014-11-18		A2	France	Europe	53.94	18-64y	18-64y	>=18y				Bal, A. et al.	MK105979
14ISO0043	2014-10-22		A2	France	Europe	5.62	1-5y	<18y	<18y				Bal, A. et al.	MK105976
14ISO18022	2014-12-02		A2	France	Europe	69.46	>=65y	>=65y	>=18y				Bal, A. et al.	MK105977
CHN/CQ5508/2013	2013-10-05		A2	China	China	0.08	<1y	<18y	<18y		2019-07-15		Xiao,Q., Ren,L., Zheng,S., Wang,L., Xie,X., Deng,Y., Zhao,Y., Zhao,X., Luo,Z., Fu,Z., Huang,A. and Liu,E.	KT803588
2011-21286	2011-12-20		A2	China	China	4	1-5y	<18y	<18y		2019-07-15		Zhang,T.	KT306743
2012-12225	2012-01-19		A2	China	China	76	>=65y	>=65y	>=18y		2019-07-15		Zhang,T.	KT285319
V13-2245157	2013-05-21		A2	Hong Kong	China	94	>=65y	>=65y	>=18y		2019-07-15		Yip,C.C.Y., Lo,J.Y.C., Sridhar,S., Lung,D.C., Luk,S., Chan,K.H., Chan,J.F.W., Cheng,V.C.C., Woo,P.C.Y., Yuen,K.Y. and Lau,S.K.P.	KY767821
2013-1017-26	2013-10-17		A2	China	China	10	6-17y	<18y	<18y		2019-07-15		Zhang,T.	KT280501
2013-0825-6	2013-08-25		A2	China	China	6	6-17y	<18y	<18y		2019-07-15		Zhang,T.	KT280502
CQ5313	2013-08-22		A2	China	China						2019-07-15		Lu,Q.-B. and Liu,W.	KT764078
VRES189560	2018-09-10		A2	France	Europe	1.18	1-5y	<18y	<18y				Bal, A. et al.	MK105987
VRES189781	2018-09-21		A2	France	Europe	1.21	1-5y	<18y	<18y				Bal, A. et al.	MK105989
EVD68_CHE_001_180829_NFLG	2018-08-29		A2	Switzerland	Europe	64	18-64y	18-64y	>=18y	Basel Switzerland	2019-09-09		Hodcroft, E. B. et al.	MN245406
EVD68_ESP_021_181112_NFLG	2018-11-12		A2	Spain	Europe	76	>=65y	>=65y	>=18y	Tenerife Spain	2019-09-09		Hodcroft, E. B. et al.	MN245432
EVD68_ESP_013_181022_NFLG	2018-10-22		A2	Spain	Europe	5	1-5y	<18y	<18y	Barcelona Spain	2019-09-09		Hodcroft, E. B. et al.	XXMN245424X
EVD68_ESP_011_181015_NFLG	2018-10-15		A2	Spain	Europe	2.05	1-5y	<18y	<18y	Barcelona Spain	2019-09-09		Hodcroft, E. B. et al.	MN245422
EVD68_ESP_023_181128_NFLG	2018-11-28		A2	Spain	Europe	76	>=65y	>=65y	>=18y	Tenerife Spain	2019-09-09		Hodcroft, E. B. et al.	MN245433
EVD68_ESP_009_180926_NFLG	2018-09-26		A2	Spain	Europe	0.79	<1y	<18y	<18y	Barcelona Spain	2019-09-09		Hodcroft, E. B. et al.	MN245420
EVD68_ESP_018_181015_NFLG	2018-10-15		A2	Spain	Europe	0.25	<1y	<18y	<18y	Tenerife Spain	2019-09-09		Hodcroft, E. B. et al.	MN245429
VRES189550	2018-09-10		A2	France	Europe	72.29	>=65y	>=65y	>=18y				Bal, A. et al.	MK105986
NL_06_2019	2019-09-11		A2	Netherlands	Europe	46	18-64y	18-64y	>=18y	RIVM Netherlands	2019-12-01		Midgley et al.	MN726801
2016-R4150	2016-08-01 (2016-07-08 - 2016-08-01)		A2	China	China	43	18-64y	18-64y	>=18y				Shen,L., Gong,C., Xiang,Z., Zhang,T., Li,M., Li,A., Luo,M. and Huang,F.	MH341726
2016-R4523	2016-08-02 (2016-08-02 - 2016-08-24)		A2	China	China	37	18-64y	18-64y	>=18y				Shen,L., Gong,C., Xiang,Z., Zhang,T., Li,M., Li,A., Luo,M. and Huang,F.	MH341727
2016-R4607	2016-08-02 (2016-08-02 - 2016-08-29)		A2	China	China	5	1-5y	<18y	<18y				Shen,L., Gong,C., Xiang,Z., Zhang,T., Li,M., Li,A., Luo,M. and Huang,F.	MH341729
2016-R4559	2016-09-01 (2016-08-06 - 2016-09-01)		A2	China	China	77	>=65y	>=65y	>=18y				Shen,L., Gong,C., Xiang,Z., Zhang,T., Li,M., Li,A., Luo,M. and Huang,F.	MH341728
2016-R6143	2016-11-01 (2016-10-06 - 2016-11-01)		A2	China	China	35	18-64y	18-64y	>=18y				Shen,L., Gong,C., Xiang,Z., Zhang,T., Li,M., Li,A., Luo,M. and Huang,F.	MH341733
2017-R1150	2017-02-28 (2017-02-05 - 2017-02-28)		A2	China	China	27	18-64y	18-64y	>=18y				Shen,L., Gong,C., Xiang,Z., Zhang,T., Li,M., Li,A., Luo,M. and Huang,F.	MH341734
2016-R5080	2016-10-01 (2016-09-07 - 2016-10-01)		A2	China	China	85	>=65y	>=65y	>=18y				Shen,L., Gong,C., Xiang,Z., Zhang,T., Li,M., Li,A., Luo,M. and Huang,F.	MH341730
2016-R5147	2016-09-02 (2016-09-02 - 2016-09-28)		A2	China	China	61	18-64y	18-64y	>=18y				Shen,L., Gong,C., Xiang,Z., Zhang,T., Li,M., Li,A., Luo,M. and Huang,F.	MH341731
2016-R6058	2016-11-01 (2016-10-06 - 2016-11-01)		A2	China	China	60	18-64y	18-64y	>=18y				Shen,L., Gong,C., Xiang,Z., Zhang,T., Li,M., Li,A., Luo,M. and Huang,F.	MH341732
EVD68_ESP_019_181105_NFLG	2018-11-05		A2	Spain	Europe	56	18-64y	18-64y	>=18y	Tenerife Spain	2019-09-09		Hodcroft, E. B. et al.	MN245430
NY586_17	2017-09-10		A2	USA	North America						2019-07-15		Wang,G., Zhue,J., Gilrane,V.L., Huang,W., Changhong,C., Budhai,A., Engel,H., Pascual,A., Nolan,S.M. and Fallon,J.T.	MG757146
EVD68_NLD_009_181003_NFLG	2018-10-03		A2	Netherlands	Europe	0.17	<1y	<18y	<18y	Groningen Netherlands	2019-09-09		Hodcroft, E. B. et al.	MN245442
EVD68_BEL_004_180928_NFLG	2018-09-28		A2	Belgium	Europe	94	>=65y	>=65y	>=18y	Leuven Belgium	2019-09-09		Hodcroft, E. B. et al.	MN245399
EVD68_CHE_003_180920_NFLG	2018-09-20		A2	Switzerland	Europe	58	18-64y	18-64y	>=18y	Basel Switzerland	2019-09-09		Hodcroft, E. B. et al.	MN245408
EVD68_NLD_003_180920_NFLG	2018-09-20		A2	Netherlands	Europe	25	18-64y	18-64y	>=18y	Groningen Netherlands	2019-09-09		Hodcroft, E. B. et al.	MN245436
EVD68_CHE_006_181003_NFLG	2018-10-03		A2	Switzerland	Europe	54	18-64y	18-64y	>=18y	Basel Switzerland	2019-09-09		Hodcroft, E. B. et al.	MN245411
EVD68_NLD_004_180924_NFLG	2018-09-24		A2	Netherlands	Europe	21	18-64y	18-64y	>=18y	Groningen Netherlands	2019-09-09		Hodcroft, E. B. et al.	MN245437
NL_07_2019	2019-10-15		A2	Netherlands	Europe	61	18-64y	18-64y	>=18y	RIVM Netherlands	2019-12-01		Midgley et al.	MN726798
EVD68_CHE_002_180901_NFLG	2018-09-01		A2	Switzerland	Europe	72	>=65y	>=65y	>=18y	Basel Switzerland	2019-09-09		Hodcroft, E. B. et al.	MN245407
EVD68_NLD_006_181005_NFLG	2018-10-05		A2	Netherlands	Europe	49	18-64y	18-64y	>=18y	Groningen Netherlands	2019-09-09		Hodcroft, E. B. et al.	MN245439
EVD68_BEL_003_181021_NFLG	2018-10-21		A2	Belgium	Europe	77	>=65y	>=65y	>=18y	Leuven Belgium	2019-09-09		Hodcroft, E. B. et al.	MN245398
EVD68_NLD_001_180908_NFLG	2018-09-08		A2	Netherlands	Europe	3	1-5y	<18y	<18y	Groningen Netherlands	2019-09-09		Hodcroft, E. B. et al.	MN245434
EVD68_ESP_016_180911_NFLG	2018-09-11		A2	Spain	Europe	59	18-64y	18-64y	>=18y	Tenerife Spain	2019-09-09		Hodcroft, E. B. et al.	MN245427
EVD68_ESP_002_180918_NFLG	2018-09-18		A2	Spain	Europe	8.01	6-17y	<18y	<18y	Barcelona Spain	2019-09-09		Hodcroft, E. B. et al.	MN245413
EVD68_ESP_010_181001_NFLG	2018-10-01		A2	Spain	Europe	2.64	1-5y	<18y	<18y	Barcelona Spain	2019-09-09		Hodcroft, E. B. et al.	MN245421
EVD68_NLD_007_181008_NFLG	2018-10-08		A2	Netherlands	Europe	67	>=65y	>=65y	>=18y	Groningen Netherlands	2019-09-09		Hodcroft, E. B. et al.	MN245440
USA/MD/2003-23236	2003-02-16 (2003-01-01 - 2003-12-31)			USA	North America						2019-09-08		Ng,T.F.F., Chern,S.-W.W., Reynolds,E., Castro,C.J. and Nix,W.A.	MN240510
USA/TX/2003-23223	2003-01-01 (2003-01-01 - 2003-07-12)			USA	North America						2019-09-08		Ng,T.F.F., Chern,S.-W.W., Reynolds,E., Castro,C.J. and Nix,W.A.	MN240499
USA/MD/2003-23225	2003-08-16 (2003-01-01 - 2003-12-31)			USA	North America						2019-09-08		Ng,T.F.F., Chern,S.-W.W., Reynolds,E., Castro,C.J. and Nix,W.A.	MN240501
USA/KS/2007-23111	2007-04-06 (2007-01-01 - 2007-12-31)		A1	USA	North America						2019-09-08		Ng,T.F.F., Chern,S.-W.W., Reynolds,E., Castro,C.J. and Nix,W.A.	MN240493
USA/WI/2006-23109	2006-08-26 (2006-06-18 - 2006-10-29)		A1	USA	North America						2019-09-08		Ng,T.F.F., Chern,S.-W.W., Reynolds,E., Castro,C.J. and Nix,W.A.	MN240491
EV-D68/Homosapiens/USA/C6944/2006	2006-09-26		A1	USA	North America	6	6-17y	<18y	<18y		2019-07-15		Das,S.R., Halpin,R.A., Akopov,A., Fedorova,N., Puri,V., Stockwell,T., Amedeo,P., Bishop,B., Katzel,D., Schobel,S., Shrivastava,S., Jackson,D.J. and Gern,J.E.	KX255363
USA/WI/2006-23227	2006-12-06 (2006-10-23 - 2006-12-31)		A1	USA	North America						2019-09-08		Ng,T.F.F., Chern,S.-W.W., Reynolds,E., Castro,C.J. and Nix,W.A.	MN240503
CAN14-314	2014-01-01 (2014-01-01 - 2014-06-15)		A1	Canada	North America						2019-07-15		McDermid,A.K., Grudeski,E., Wilcox,M., Mandes,R. and Booth,T.F.	KP455258
20692_52_EV-D68	2015-04-18		A1	Kenya	Africa								Agoti, C., Phan, M., et al	MK989725
EVD68_SWE_007_140908_NFLG	2014-09-08		A1	Sweden	Europe	5	1-5y	<18y	<18y	Karolinska Sweden	2018-07-07		Dyrdak, R. et al.	MH674114
20692_43_EV-D68	2015-03-12		A1	Kenya	Africa								Agoti, C., Phan, M., et al	MK989724
20692_25_EV-D68	2015-07-18		A1	Kenya	Africa								Agoti, C., Phan, M., et al	MK989723
20692_88_EV-D68	2015-02-21		A1	Kenya	Africa								Agoti, C., Phan, M., et al	MK989726
T202	2008-06-01 (2008-01-02 - 2009-01-01)		A1	Tanzania	Africa			<18y	<18y		2019-07-15		Essaidi-Laziosi,M., Brito,F., Benaoudia,S., Royston,L., Cagno,V., Fernandes-Rocha,M., Piuz,I., Zdobnov,E., Huang,S., Constant,S., Boldi,M.O., Kaiser,L. and Tapparel,C.	KY348862
USA/AL/2007-23110	2007-12-12 (2007-01-01 - 2007-12-31)		A1	USA	North America						2019-09-08		Ng,T.F.F., Chern,S.-W.W., Reynolds,E., Castro,C.J. and Nix,W.A.	MN240492
USA/AK/2008-23112	2008-10-05 (2008-01-02 - 2009-01-01)		A1	USA	North America						2019-09-08		Ng,T.F.F., Chern,S.-W.W., Reynolds,E., Castro,C.J. and Nix,W.A.	MN240494
CA/RESP/10-786	2013-01-01 (2013-01-01 - 2013-03-06)		A1	USA	North America						2019-07-15		Chiu,C.Y., Yu,G., Naccache,S.N., Clayton,A., Yagi,S. and Glaser,C.	KM892500
USA/MD/2009-23242	2009-12-31 (2009-10-18 - 2009-12-31)		A1	USA	North America						2019-09-08		Ng,T.F.F., Chern,S.-W.W., Reynolds,E., Castro,C.J. and Nix,W.A.	MN240515
CAN07-137	2007-12-31 (2007-09-07 - 2007-12-31)		A1	Canada	North America						2019-07-15		McDermid,A.K., Grudeski,E., Wilcox,M., Mandes,R. and Booth,T.F.	KP455260
USA/KS/2007-23239	2007-09-02 (2007-01-01 - 2007-12-31)		A1	USA	North America						2019-09-08		Ng,T.F.F., Chern,S.-W.W., Reynolds,E., Castro,C.J. and Nix,W.A.	MN240512
4310901348_RD2	2009-09-25		A1	Netherlands	Europe						2019-07-15		Baggen,J., Thibaut,H.J., Staring,J., Jae,L.T., Liu,Y., Guo,H., Slager,J.J., de Bruin,J.W., van Vliet,A.L., Blomen,V.A., Overduin,P., Sheng,J., de Haan Xander,C.A., de Vries,E., Meijer,A., Rossmann,M.G., Brummelkamp,T.R. and van Kuppeveld,F.J.	KT231899
NYC403	2009-09-01 (2009-09-01 - 2009-09-30)		A1	USA	North America						2019-07-15		Tokarz,R., Firth,C., Madhi,S.A., Howie,S.R., Wu,W., Sall,A.A., Haq,S., Briese,T. and Lipkin,W.I.	JX101846
USA/MD/2009-23243	2009-12-31 (2009-08-12 - 2009-12-31)		A1	USA	North America						2019-09-08		Ng,T.F.F., Chern,S.-W.W., Reynolds,E., Castro,C.J. and Nix,W.A.	MN240516
CAN09-74	2009-10-02 (2009-07-31 - 2009-12-15)		A1	Canada	North America						2019-07-15		McDermid,A.K., Grudeski,E., Wilcox,M., Mandes,R. and Booth,T.F.	KP455253
CAN09-140	2009-12-27 (2009-10-27 - 2009-12-31)		A1	Canada	North America						2019-07-15		McDermid,A.K., Grudeski,E., Wilcox,M., Mandes,R. and Booth,T.F.	KP455251
CAN10-37	2010-01-16 (2010-01-01 - 2010-04-18)		A1	Canada	North America						2019-07-15		McDermid,A.K., Grudeski,E., Wilcox,M., Mandes,R. and Booth,T.F.	KP455252
CAN09-79	2009-11-04 (2009-09-07 - 2009-12-31)		A1	Canada	North America						2019-07-15		McDermid,A.K., Grudeski,E., Wilcox,M., Mandes,R. and Booth,T.F.	KP455254
CAN10-65	2010-03-12 (2010-01-01 - 2010-12-31)		A1	Canada	North America						2019-07-15		McDermid,A.K., Grudeski,E., Wilcox,M., Mandes,R. and Booth,T.F.	KP455255
EV-D68/Homosapiens/USA/MO94/2009	2009-09-23		A1	USA	North America	7	6-17y	<18y	<18y		2019-07-15		Das,S.R., Halpin,R.A., Lin,X., Akopov,A., Fedorova,N., Puri,V., Stockwell,T., Amedeo,P., Katzel,D., Schobel,S., Shrivastava,S. and Selvarangan,R.	KX261824
USA/MD/2009-23229	2009-09-06 (2009-05-29 - 2009-12-31)		A1	USA	North America						2019-09-08		Ng,T.F.F., Chern,S.-W.W., Reynolds,E., Castro,C.J. and Nix,W.A.	MN240505
EV-D68/Homosapiens/USA/U2752/2009	2009-09-04		A1	USA	North America	3	1-5y	<18y	<18y		2019-07-15		Das,S.R., Halpin,R.A., Akopov,A., Fedorova,N., Puri,V., Stockwell,T., Amedeo,P., Bishop,B., Katzel,D., Schobel,S., Shrivastava,S., Jackson,D.J. and Gern,J.E.	KX255409
EV-D68/Homosapiens/USA/MO67/2009	2009-10-05		A1	USA	North America	3	1-5y	<18y	<18y		2019-07-15		Das,S.R., Halpin,R.A., Lin,X., Akopov,A., Fedorova,N., Puri,V., Stockwell,T., Amedeo,P., Katzel,D., Schobel,S., Shrivastava,S. and Selvarangan,R.	KX261804
USA/MD/2009-23114	2009-10-20 (2009-07-20 - 2009-12-31)		A1	USA	North America						2019-09-08		Ng,T.F.F., Chern,S.-W.W., Reynolds,E., Castro,C.J. and Nix,W.A.	MN240495
USA/WI/2009-23247	2009-08-16 (2009-05-14 - 2009-12-06)		A1	USA	North America						2019-09-08		Ng,T.F.F., Chern,S.-W.W., Reynolds,E., Castro,C.J. and Nix,W.A.	MN240518
EV-D68/Homosapiens/USA/U2737/2009	2009-09-11		A1	USA	North America	3	1-5y	<18y	<18y		2019-07-15		Das,S.R., Halpin,R.A., Akopov,A., Fedorova,N., Puri,V., Stockwell,T., Amedeo,P., Bishop,B., Katzel,D., Schobel,S., Shrivastava,S., Jackson,D.J. and Gern,J.E.	KX255355
EV-D68/Homosapiens/USA/U2704/2009	2009-08-26		A1	USA	North America	3	1-5y	<18y	<18y		2019-07-15		Das,S.R., Halpin,R.A., Akopov,A., Fedorova,N., Puri,V., Stockwell,T., Amedeo,P., Bishop,B., Katzel,D., Schobel,S., Shrivastava,S., Jackson,D.J. and Gern,J.E.	KX255374
EV-D68/Homosapiens/USA/U2705/2009	2009-08-26		A1	USA	North America	3	1-5y	<18y	<18y		2019-07-15		Das,S.R., Halpin,R.A., Akopov,A., Fedorova,N., Puri,V., Stockwell,T., Amedeo,P., Bishop,B., Katzel,D., Schobel,S., Shrivastava,S., Jackson,D.J. and Gern,J.E.	KX255360
USA/WI/2009-23230	2009-10-08 (2009-08-07 - 2009-12-04)		A1	USA	North America						2019-09-08		Ng,T.F.F., Chern,S.-W.W., Reynolds,E., Castro,C.J. and Nix,W.A.	MN240506
USA/WI/2009-23248	2009-10-28 (2009-09-07 - 2009-12-31)		A1	USA	North America						2019-09-08		Ng,T.F.F., Chern,S.-W.W., Reynolds,E., Castro,C.J. and Nix,W.A.	MN240519
NZ-2010-541	2010-06-23		A1	New Zealand	Oceania						2019-07-15		Todd,A.K., Hall,R.J., Wang,J., Peacey,M., McTavish,S., Rand,C.J., Stanton,J.A., Taylor,S. and Huang,Q.S.	JX070222
CAN10-264	2010-07-24 (2010-01-01 - 2010-12-31)		A1	Canada	North America						2019-07-15		McDermid,A.K., Grudeski,E., Wilcox,M., Mandes,R. and Booth,T.F.	KP455256
CAN10-248	2010-05-31 (2010-01-01 - 2010-12-31)		A1	Canada	North America						2019-07-15		McDermid,A.K., Grudeski,E., Wilcox,M., Mandes,R. and Booth,T.F.	KP455257
4311000670_tMK3RD1	2010-08-30		A1	Netherlands	Europe						2019-07-15		Baggen,J., Thibaut,H.J., Staring,J., Jae,L.T., Liu,Y., Guo,H., Slager,J.J., de Bruin,J.W., van Vliet,A.L., Blomen,V.A., Overduin,P., Sheng,J., de Haan Xander,C.A., de Vries,E., Meijer,A., Rossmann,M.G., Brummelkamp,T.R. and van Kuppeveld,F.J.	KT231905
4311000742_tMK3RD1	2010-09-24		A1	Netherlands	Europe						2019-07-15		Baggen,J., Thibaut,H.J., Staring,J., Jae,L.T., Liu,Y., Guo,H., Slager,J.J., de Bruin,J.W., van Vliet,A.L., Blomen,V.A., Overduin,P., Sheng,J., de Haan Xander,C.A., de Vries,E., Meijer,A., Rossmann,M.G., Brummelkamp,T.R. and van Kuppeveld,F.J.	KT231907
TTa-11-Ph224	2011-06-30 (2011-06-06 - 2011-06-30)		A1	Philippines	Southeast Asia						2019-07-15		Chaimongkol,N., Okamoto,M., Furuse,Y., Nishimura,H. and Oshitani,H.	KX789259
EV-D68/Homosapiens/USA/C7245/2011	2011-09-27		A1	USA	North America	13	6-17y	<18y	<18y		2019-07-15		Das,S.R., Halpin,R.A., Akopov,A., Fedorova,N., Puri,V., Stockwell,T., Amedeo,P., Bishop,B., Katzel,D., Schobel,S., Shrivastava,S., Jackson,D.J. and Gern,J.E.	KX255376
CAN12-106	2012-06-05 (2012-01-02 - 2013-01-01)		A1	Canada	North America						2019-07-15		McDermid,A.K., Grudeski,E., Wilcox,M., Mandes,R. and Booth,T.F.	KP455259
EV-D68/Homosapiens/USA/O527a/2012	2012-08-30		A1	USA	North America	9	6-17y	<18y	<18y		2019-07-15		Das,S.R., Halpin,R.A., Akopov,A., Fedorova,N., Puri,V., Stockwell,T., Amedeo,P., Bishop,B., Katzel,D., Schobel,S., Shrivastava,S., Jackson,D.J. and Gern,J.E.	KX255380
EV-D68/Homosapiens/USA/O685a/2012	2012-09-22		A1	USA	North America	11	6-17y	<18y	<18y		2019-07-15		Das,S.R., Halpin,R.A., Akopov,A., Fedorova,N., Puri,V., Stockwell,T., Amedeo,P., Bishop,B., Katzel,D., Schobel,S., Shrivastava,S., Jackson,D.J. and Gern,J.E.	KX255404
EV-D68/Homosapiens/USA/O1312a/2012	2012-10-11		A1	USA	North America	11	6-17y	<18y	<18y		2019-07-15		Das,S.R., Halpin,R.A., Akopov,A., Fedorova,N., Puri,V., Stockwell,T., Amedeo,P., Bishop,B., Katzel,D., Schobel,S., Shrivastava,S., Jackson,D.J. and Gern,J.E.	KX255358
EV-D68/Homosapiens/USA/O541a/2012	2012-08-22		A1	USA	North America	17	6-17y	<18y	<18y		2019-07-15		Das,S.R., Halpin,R.A., Akopov,A., Fedorova,N., Puri,V., Stockwell,T., Amedeo,P., Bishop,B., Katzel,D., Schobel,S., Shrivastava,S., Jackson,D.J. and Gern,J.E.	KX255369
EV-D68/Homosapiens/USA/C7396/2012	2012-08-20		A1	USA	North America	12	6-17y	<18y	<18y		2019-07-15		Das,S.R., Halpin,R.A., Akopov,A., Fedorova,N., Puri,V., Stockwell,T., Amedeo,P., Bishop,B., Katzel,D., Schobel,S., Shrivastava,S., Jackson,D.J. and Gern,J.E.	KX255392
EV-D68/Homosapiens/USA/O979a/2012	2012-09-15		A1	USA	North America	6	6-17y	<18y	<18y		2019-07-15		Das,S.R., Halpin,R.A., Akopov,A., Fedorova,N., Puri,V., Stockwell,T., Amedeo,P., Bishop,B., Katzel,D., Schobel,S., Shrivastava,S., Jackson,D.J. and Gern,J.E.	KX255359
EV-D68/Homosapiens/USA/O980a/2012	2012-09-22		A1	USA	North America	6	6-17y	<18y	<18y		2019-07-15		Das,S.R., Halpin,R.A., Akopov,A., Fedorova,N., Puri,V., Stockwell,T., Amedeo,P., Bishop,B., Katzel,D., Schobel,S., Shrivastava,S., Jackson,D.J. and Gern,J.E.	KX255396
EV-D68/Homosapiens/USA/O433a/2012	2012-09-05		A1	USA	North America	9	6-17y	<18y	<18y		2019-07-15		Das,S.R., Halpin,R.A., Akopov,A., Fedorova,N., Puri,V., Stockwell,T., Amedeo,P., Bishop,B., Katzel,D., Schobel,S., Shrivastava,S., Jackson,D.J. and Gern,J.E.	KX255381
EV-D68/Homosapiens/USA/O1261a/2012	2012-09-28		A1	USA	North America	10	6-17y	<18y	<18y		2019-07-15		Das,S.R., Halpin,R.A., Akopov,A., Fedorova,N., Puri,V., Stockwell,T., Amedeo,P., Bishop,B., Katzel,D., Schobel,S., Shrivastava,S., Jackson,D.J. and Gern,J.E.	KX255361
EV-D68/Homosapiens/USA/O593a/2012	2012-09-01		A1	USA	North America	10	6-17y	<18y	<18y		2019-07-15		Das,S.R., Halpin,R.A., Akopov,A., Fedorova,N., Puri,V., Stockwell,T., Amedeo,P., Bishop,B., Katzel,D., Schobel,S., Shrivastava,S., Jackson,D.J. and Gern,J.E.	KX255386
EV-D68/Homosapiens/USA/C7429/2012	2012-08-18		A1	USA	North America	12	6-17y	<18y	<18y		2019-07-15		Das,S.R., Fedorova,N., Puri,V., Stockwell,T., Shrivastava,S., Amedeo,P., Shabman,R., Jackson,D.J. and Gern,J.E.	KX433162
EVD68/Homosapiens/USA/N0051U5/2012	2012-11-08		A1	USA	North America	0.33	<1y	<18y	<18y		2019-07-15		Das,S.R., Halpin,R.A., Lin,X., Simenauer,A., Akopov,A., Fedorova,N., Puri,V., Stockwell,T., Amedeo,P., Bishop,B., Katzel,D., Schobel,S., Shrivastava,S., Chappell,J. and Hartert,T.	KT347280
705-OsakaCity-JPN-2013	2013-09-30		A1	Japan	Japan Korea	0.33	<1y	<18y	<18y		2019-07-15		Kaida,A., Yamamoto,S.P., Iritani,N., Togawa,M., Amo,K., Kohdera,U., Nishigaki,T., Kageyama,T. and Kubo,H.	LC068709
692-OsakaCity-JPN-2013	2013-09-24		A1	Japan	Japan Korea	0.75	<1y	<18y	<18y		2019-07-15	AFM	Kaida,A., Yamamoto,S.P., Iritani,N., Togawa,M., Amo,K., Kohdera,U., Nishigaki,T., Kageyama,T. and Kubo,H.	LC068708
726-OsakaCity-JPN-2013	2013-10-08		A1	Japan	Japan Korea	2	1-5y	<18y	<18y		2019-07-15		Kaida,A., Yamamoto,S.P., Iritani,N., Togawa,M., Amo,K., Kohdera,U., Nishigaki,T., Kageyama,T. and Kubo,H.	LC068710
727-OsakaCity-JPN-2013	2013-10-04		A1	Japan	Japan Korea	6	6-17y	<18y	<18y		2019-07-15		Kaida,A., Yamamoto,S.P., Iritani,N., Togawa,M., Amo,K., Kohdera,U., Nishigaki,T., Kageyama,T. and Kubo,H.	LC068711
CAN98-1111	1998-01-12 (1998-01-01 - 1998-12-31)			Canada	North America						2019-07-15		McDermid,A.K., Grudeski,E., Wilcox,M., Mandes,R. and Booth,T.F.	KP455263
CAN97-947	1997-09-26 (1997-01-01 - 1997-12-31)			Canada	North America						2019-07-15		McDermid,A.K., Grudeski,E., Wilcox,M., Mandes,R. and Booth,T.F.	KP455262
37-99	1998-12-31 (1998-08-27 - 1998-12-31)			France	Europe						2019-07-15		Smura,T.P., Junttila,N., Blomqvist,S., Norder,H., Kaijalainen,S., Paananen,A., Magnius,L.O., Hovi,T. and Roivainen,M.	EF107098
CAN99-1460	1999-12-31 (1999-08-13 - 1999-12-31)			Canada	North America						2019-07-15		McDermid,A.K., Grudeski,E., Wilcox,M., Mandes,R. and Booth,T.F.	KP455261
USA/MO/2000-23221	2000-09-25 (2000-07-18 - 2001-01-01)			USA	North America						2019-09-08		Ng,T.F.F., Chern,S.-W.W., Reynolds,E., Castro,C.J. and Nix,W.A.	MN240497
EV-D68/Homosapiens/USA/C2590/2000	2000-10-08			USA	North America	0.42	<1y	<18y	<18y		2019-07-15		Das,S.R., Halpin,R.A., Akopov,A., Fedorova,N., Puri,V., Stockwell,T., Amedeo,P., Bishop,B., Katzel,D., Schobel,S., Shrivastava,S., Jackson,D.J. and Gern,J.E.	KX255405
EV-D68/Homosapiens/USA/C3963/2000	2000-08-23			USA	North America	0.5	<1y	<18y	<18y		2019-07-15		Das,S.R., Halpin,R.A., Akopov,A., Fedorova,N., Puri,V., Stockwell,T., Amedeo,P., Bishop,B., Katzel,D., Schobel,S., Shrivastava,S., Jackson,D.J. and Gern,J.E.	KX255353
EV-D68/Homosapiens/USA/C6633/2000	2000-09-16			USA	North America	1	1-5y	<18y	<18y		2019-07-15		Das,S.R., Fedorova,N., Puri,V., Stockwell,T., Shrivastava,S., Amedeo,P., Shabman,R., Jackson,D.J. and Gern,J.E.	KX433166
EV-D68/Homosapiens/USA/C6261/2000	2000-09-09			USA	North America	0.33	<1y	<18y	<18y		2019-07-15		Das,S.R., Halpin,R.A., Akopov,A., Fedorova,N., Puri,V., Stockwell,T., Amedeo,P., Bishop,B., Katzel,D., Schobel,S., Shrivastava,S., Jackson,D.J. and Gern,J.E.	KX255391
EV-D68/Homosapiens/USA/C3578/2000	2000-09-20			USA	North America	1	1-5y	<18y	<18y		2019-07-15		Das,S.R., Halpin,R.A., Akopov,A., Fedorova,N., Puri,V., Stockwell,T., Amedeo,P., Bishop,B., Katzel,D., Schobel,S., Shrivastava,S., Jackson,D.J. and Gern,J.E.	KX255357
USA/TX/2003-23224	2003-05-22 (2003-01-01 - 2003-12-31)			USA	North America						2019-09-08		Ng,T.F.F., Chern,S.-W.W., Reynolds,E., Castro,C.J. and Nix,W.A.	MN240500
T106/FtJacksonSouthCarolinaUSA/2002	2002-11-30		C	USA	North America						2019-07-15		Hang,J., Vento,T.J., Norby,E.A., Jarman,R.G., Keiser,P.B., Kuschner,R.A. and Binn,L.N.	KX384960
USA/CA/2003-23235	2003-03-17 (2003-01-01 - 2003-12-31)		C	USA	North America						2019-09-08		Ng,T.F.F., Chern,S.-W.W., Reynolds,E., Castro,C.J. and Nix,W.A.	MN240509
EV-D68/Homosapiens/USA/C2204/2003	2003-09-17		C	USA	North America	4	1-5y	<18y	<18y		2019-07-15		Das,S.R., Halpin,R.A., Akopov,A., Fedorova,N., Puri,V., Stockwell,T., Amedeo,P., Bishop,B., Katzel,D., Schobel,S., Shrivastava,S., Jackson,D.J. and Gern,J.E.	KX255410
EV-D68/Homosapiens/USA/C2386/2003	2003-09-02		C	USA	North America	4	1-5y	<18y	<18y		2019-07-15		Das,S.R., Halpin,R.A., Akopov,A., Fedorova,N., Puri,V., Stockwell,T., Amedeo,P., Bishop,B., Katzel,D., Schobel,S., Shrivastava,S., Jackson,D.J. and Gern,J.E.	KX255388
EV-D68/Homosapiens/USA/C3256/2003	2003-10-09		C	USA	North America	3	1-5y	<18y	<18y		2019-07-15		Das,S.R., Halpin,R.A., Akopov,A., Fedorova,N., Puri,V., Stockwell,T., Amedeo,P., Bishop,B., Katzel,D., Schobel,S., Shrivastava,S., Jackson,D.J. and Gern,J.E.	KX255400
EV-D68/Homosapiens/USA/C2206/2003	2003-11-03		C	USA	North America	4	1-5y	<18y	<18y		2019-07-15		Das,S.R., Halpin,R.A., Akopov,A., Fedorova,N., Puri,V., Stockwell,T., Amedeo,P., Bishop,B., Katzel,D., Schobel,S., Shrivastava,S., Jackson,D.J. and Gern,J.E.	KX255372
USA/MD/2003-23237	2003-12-31 (2003-09-20 - 2003-12-31)		C	USA	North America						2019-09-08		Ng,T.F.F., Chern,S.-W.W., Reynolds,E., Castro,C.J. and Nix,W.A.	MN240511
USA/MD/2003-23226	2003-12-11 (2003-08-17 - 2003-12-31)		C	USA	North America						2019-09-08		Ng,T.F.F., Chern,S.-W.W., Reynolds,E., Castro,C.J. and Nix,W.A.	MN240502
CAN05-120	2005-12-29 (2005-01-01 - 2005-12-31)		C	Canada	North America						2019-07-15		McDermid,A.K., Grudeski,E., Wilcox,M., Mandes,R. and Booth,T.F.	KP455289
EV-D68/Homosapiens/USA/C3486/2005	2005-10-17		C	USA	North America	6	6-17y	<18y	<18y		2019-07-15		Das,S.R., Halpin,R.A., Akopov,A., Fedorova,N., Puri,V., Stockwell,T., Amedeo,P., Bishop,B., Katzel,D., Schobel,S., Shrivastava,S., Jackson,D.J. and Gern,J.E.	KX255393
EV-D68/Homosapiens/USA/U807/2007	2007-10-22		C	USA	North America	0.67	<1y	<18y	<18y		2019-07-15		Das,S.R., Halpin,R.A., Akopov,A., Fedorova,N., Puri,V., Stockwell,T., Amedeo,P., Bishop,B., Katzel,D., Schobel,S., Shrivastava,S., Jackson,D.J. and Gern,J.E.	KX255397
4310902284_RD2	2009-12-15		C	Netherlands	Europe						2019-07-15		Baggen,J., Thibaut,H.J., Staring,J., Jae,L.T., Liu,Y., Guo,H., Slager,J.J., de Bruin,J.W., van Vliet,A.L., Blomen,V.A., Overduin,P., Sheng,J., de Haan Xander,C.A., de Vries,E., Meijer,A., Rossmann,M.G., Brummelkamp,T.R. and van Kuppeveld,F.J.	KT231903
USA/IN/2009-23241	2009-01-01 (2009-01-01 - 2009-04-06)		C	USA	North America						2019-09-08		Ng,T.F.F., Chern,S.-W.W., Reynolds,E., Castro,C.J. and Nix,W.A.	MN240514
EV-D68/Homosapiens/USA/U2221/2008	2008-10-15		C	USA	North America	2	1-5y	<18y	<18y		2019-07-15		Das,S.R., Halpin,R.A., Akopov,A., Fedorova,N., Puri,V., Stockwell,T., Amedeo,P., Bishop,B., Katzel,D., Schobel,S., Shrivastava,S., Jackson,D.J. and Gern,J.E.	KX255371
USA/IN/2009-23228	2009-01-01 (2009-01-01 - 2009-03-11)		C	USA	North America						2019-09-08		Ng,T.F.F., Chern,S.-W.W., Reynolds,E., Castro,C.J. and Nix,W.A.	MN240504
USA/IN/2009-23240	2009-01-29 (2009-01-01 - 2009-05-03)		C	USA	North America						2019-09-08		Ng,T.F.F., Chern,S.-W.W., Reynolds,E., Castro,C.J. and Nix,W.A.	MN240513
EV-D68/Homosapiens/USA/U2215/2008	2008-10-28		C	USA	North America	2	1-5y	<18y	<18y		2019-07-15		Das,S.R., Halpin,R.A., Akopov,A., Fedorova,N., Puri,V., Stockwell,T., Amedeo,P., Bishop,B., Katzel,D., Schobel,S., Shrivastava,S., Jackson,D.J. and Gern,J.E.	KX255366
CAN10-52	2010-01-01 (2010-01-01 - 2010-03-07)		C	Canada	North America						2019-07-15		McDermid,A.K., Grudeski,E., Wilcox,M., Mandes,R. and Booth,T.F.	KP455288
EV-D68/Homosapiens/USA/C6840/2009	2009-09-15		C	USA	North America	10	6-17y	<18y	<18y		2019-07-15		Das,S.R., Halpin,R.A., Akopov,A., Fedorova,N., Puri,V., Stockwell,T., Amedeo,P., Bishop,B., Katzel,D., Schobel,S., Shrivastava,S., Jackson,D.J. and Gern,J.E.	KX255408
EV-D68/Homosapiens/USA/MO68/2009	2009-10-05		C	USA	North America	8	6-17y	<18y	<18y		2019-07-15		Das,S.R., Halpin,R.A., Lin,X., Akopov,A., Fedorova,N., Puri,V., Stockwell,T., Amedeo,P., Katzel,D., Schobel,S., Shrivastava,S. and Selvarangan,R.	KX261793
EV-D68/Homosapiens/USA/MO93/2009	2009-09-23		C	USA	North America	0.08	<1y	<18y	<18y		2019-07-15		Das,S.R., Halpin,R.A., Lin,X., Akopov,A., Fedorova,N., Puri,V., Stockwell,T., Amedeo,P., Katzel,D., Schobel,S., Shrivastava,S. and Selvarangan,R.	KX261814
EV-D68/Homosapiens/USA/MO81/2009	2009-09-17		C	USA	North America	9	6-17y	<18y	<18y		2019-07-15		Das,S.R., Halpin,R.A., Lin,X., Akopov,A., Fedorova,N., Puri,V., Stockwell,T., Amedeo,P., Katzel,D., Schobel,S., Shrivastava,S. and Selvarangan,R.	KX261810
EV-D68/Homosapiens/USA/MO73/2009	2009-10-17		C	USA	North America	0.08	<1y	<18y	<18y		2019-07-15		Das,S.R., Halpin,R.A., Lin,X., Akopov,A., Fedorova,N., Puri,V., Stockwell,T., Amedeo,P., Katzel,D., Schobel,S., Shrivastava,S. and Selvarangan,R.	KX261811
EV-D68/Homosapiens/USA/MO74/2009	2009-10-17		C	USA	North America	9	6-17y	<18y	<18y		2019-07-15		Das,S.R., Halpin,R.A., Lin,X., Akopov,A., Fedorova,N., Puri,V., Stockwell,T., Amedeo,P., Katzel,D., Schobel,S., Shrivastava,S. and Selvarangan,R.	KX261797
EV-D68/Homosapiens/USA/MO76/2009	2009-08-22		C	USA	North America	0.58	<1y	<18y	<18y		2019-07-15		Das,S.R., Halpin,R.A., Lin,X., Akopov,A., Fedorova,N., Puri,V., Stockwell,T., Amedeo,P., Katzel,D., Schobel,S., Shrivastava,S. and Selvarangan,R.	KX261805
JPOC10-404	2010-07-31 (2010-07-05 - 2010-07-31)		C	Japan	Japan Korea	1.67	1-5y	<18y	<18y		2019-07-15		Kaida,A., Kubo,H., Sekiguchi,J., Kohdera,U., Togawa,M., Shiomi,M., Nishigaki,T. and Iritani,N.	AB601885
JPOC10-290	2010-06-30 (2010-06-05 - 2010-06-30)		C	Japan	Japan Korea	0.58	<1y	<18y	<18y		2019-07-15		Kaida,A., Kubo,H., Sekiguchi,J., Kohdera,U., Togawa,M., Shiomi,M., Nishigaki,T. and Iritani,N.	AB601882
JPOC10-378	2010-07-03 (2010-07-01 - 2010-07-31)		C	Japan	Japan Korea	2.83	1-5y	<18y	<18y		2019-07-15		Kaida,A., Kubo,H., Sekiguchi,J., Kohdera,U., Togawa,M., Shiomi,M., Nishigaki,T. and Iritani,N.	AB601883
JPOC10-396	2010-07-31 (2010-07-05 - 2010-07-31)		C	Japan	Japan Korea	4.50	1-5y	<18y	<18y		2019-07-15		Kaida,A., Kubo,H., Sekiguchi,J., Kohdera,U., Togawa,M., Shiomi,M., Nishigaki,T. and Iritani,N.	AB601884
EV-D68/Homosapiens/USA/MO65/2009	2009-09-27		C	USA	North America	9	6-17y	<18y	<18y		2019-07-15		Das,S.R., Halpin,R.A., Lin,X., Akopov,A., Fedorova,N., Puri,V., Stockwell,T., Amedeo,P., Katzel,D., Schobel,S., Shrivastava,S. and Selvarangan,R.	KX261799
EV-D68/Homosapiens/USA/MO69/2009	2009-10-05		C	USA	North America	7	6-17y	<18y	<18y		2019-07-15		Das,S.R., Halpin,R.A., Lin,X., Akopov,A., Fedorova,N., Puri,V., Stockwell,T., Amedeo,P., Katzel,D., Schobel,S., Shrivastava,S. and Selvarangan,R.	KX261817
EV-D68/Homosapiens/USA/MO88/2009	2009-09-23		C	USA	North America	0.92	<1y	<18y	<18y		2019-07-15		Das,S.R., Halpin,R.A., Lin,X., Akopov,A., Fedorova,N., Puri,V., Stockwell,T., Amedeo,P., Katzel,D., Schobel,S., Shrivastava,S. and Selvarangan,R.	KX261816
EV-D68/Homosapiens/USA/MO75/2009	2009-08-22		C	USA	North America	6	6-17y	<18y	<18y		2019-07-15		Das,S.R., Halpin,R.A., Lin,X., Akopov,A., Fedorova,N., Puri,V., Stockwell,T., Amedeo,P., Katzel,D., Schobel,S., Shrivastava,S. and Selvarangan,R.	KX261806
EV-D68/Homosapiens/USA/MO77/2009	2009-09-01		C	USA	North America	2	1-5y	<18y	<18y		2019-07-15		Das,S.R., Halpin,R.A., Lin,X., Akopov,A., Fedorova,N., Puri,V., Stockwell,T., Amedeo,P., Katzel,D., Schobel,S., Shrivastava,S. and Selvarangan,R.	KX261822
EV-D68/Homosapiens/USA/MO66/2009	2009-09-27		C	USA	North America	2	1-5y	<18y	<18y		2019-07-15		Das,S.R., Halpin,R.A., Lin,X., Akopov,A., Fedorova,N., Puri,V., Stockwell,T., Amedeo,P., Katzel,D., Schobel,S., Shrivastava,S. and Selvarangan,R.	KX261826
EV-D68/Homosapiens/USA/MO91/2009	2009-09-24		C	USA	North America	10	6-17y	<18y	<18y		2019-07-15		Das,S.R., Halpin,R.A., Lin,X., Akopov,A., Fedorova,N., Puri,V., Stockwell,T., Amedeo,P., Katzel,D., Schobel,S., Shrivastava,S. and Selvarangan,R.	KX261821
EV-D68/Homosapiens/USA/MO87/2009	2009-09-21		C	USA	North America	1	1-5y	<18y	<18y		2019-07-15		Das,S.R., Halpin,R.A., Lin,X., Akopov,A., Fedorova,N., Puri,V., Stockwell,T., Amedeo,P., Katzel,D., Schobel,S., Shrivastava,S. and Selvarangan,R.	KX261823
USA/WI/2009-23245	2009-12-31 (2009-11-19 - 2009-12-31)		C	USA	North America						2019-09-08		Ng,T.F.F., Chern,S.-W.W., Reynolds,E., Castro,C.J. and Nix,W.A.	MN240517
EV-D68/Homosapiens/USA/MO89/2009	2009-09-24		C	USA	North America	1	1-5y	<18y	<18y		2019-07-15		Das,S.R., Halpin,R.A., Lin,X., Akopov,A., Fedorova,N., Puri,V., Stockwell,T., Amedeo,P., Katzel,D., Schobel,S., Shrivastava,S. and Selvarangan,R.	KX261796
EV-D68/Homosapiens/USA/C6832/2009	2009-09-15		C	USA	North America	10	6-17y	<18y	<18y		2019-07-15		Das,S.R., Halpin,R.A., Akopov,A., Fedorova,N., Puri,V., Stockwell,T., Amedeo,P., Bishop,B., Katzel,D., Schobel,S., Shrivastava,S., Jackson,D.J. and Gern,J.E.	KX255402
EV-D68/Homosapiens/USA/MO61/2009	2009-09-27		C	USA	North America	0.25	<1y	<18y	<18y		2019-07-15		Das,S.R., Halpin,R.A., Lin,X., Akopov,A., Fedorova,N., Puri,V., Stockwell,T., Amedeo,P., Katzel,D., Schobel,S., Shrivastava,S. and Selvarangan,R.	KX261820
EV-D68/Homosapiens/USA/MO72/2009	2009-10-05		C	USA	North America	4	1-5y	<18y	<18y		2019-07-15		Das,S.R., Halpin,R.A., Lin,X., Akopov,A., Fedorova,N., Puri,V., Stockwell,T., Amedeo,P., Katzel,D., Schobel,S., Shrivastava,S. and Selvarangan,R.	KX261815
EV-D68/Homosapiens/USA/MO92/2009	2009-09-23		C	USA	North America	2	1-5y	<18y	<18y		2019-07-15		Das,S.R., Halpin,R.A., Lin,X., Akopov,A., Fedorova,N., Puri,V., Stockwell,T., Amedeo,P., Katzel,D., Schobel,S., Shrivastava,S. and Selvarangan,R.	KX261813
EV-D68/Homosapiens/USA/MO70/2009	2009-10-05		C	USA	North America	3	1-5y	<18y	<18y		2019-07-15		Das,S.R., Halpin,R.A., Lin,X., Akopov,A., Fedorova,N., Puri,V., Stockwell,T., Amedeo,P., Katzel,D., Schobel,S., Shrivastava,S. and Selvarangan,R.	KX261795
EV-D68/Homosapiens/USA/MO85/2009	2009-09-17		C	USA	North America	1.67	1-5y	<18y	<18y		2019-07-15		Das,S.R., Halpin,R.A., Lin,X., Akopov,A., Fedorova,N., Puri,V., Stockwell,T., Amedeo,P., Katzel,D., Schobel,S., Shrivastava,S. and Selvarangan,R.	KX261803
EV-D68/Homosapiens/USA/MO79/2009	2009-09-06		C	USA	North America	7	6-17y	<18y	<18y		2019-07-15		Das,S.R., Halpin,R.A., Lin,X., Akopov,A., Fedorova,N., Puri,V., Stockwell,T., Amedeo,P., Katzel,D., Schobel,S., Shrivastava,S. and Selvarangan,R.	KX261798
EV-D68/Homosapiens/USA/MO80/2009	2009-09-17		C	USA	North America	5	1-5y	<18y	<18y		2019-07-15		Das,S.R., Halpin,R.A., Lin,X., Akopov,A., Fedorova,N., Puri,V., Stockwell,T., Amedeo,P., Katzel,D., Schobel,S., Shrivastava,S. and Selvarangan,R.	KX261802
EV-D68/Homosapiens/USA/MO64/2009	2009-09-27		C	USA	North America	3	1-5y	<18y	<18y		2019-07-15		Das,S.R., Halpin,R.A., Lin,X., Akopov,A., Fedorova,N., Puri,V., Stockwell,T., Amedeo,P., Katzel,D., Schobel,S., Shrivastava,S. and Selvarangan,R.	KX261808
EV-D68/Homosapiens/USA/MO90/2009	2009-09-24		C	USA	North America	1.08	1-5y	<18y	<18y		2019-07-15		Das,S.R., Halpin,R.A., Lin,X., Akopov,A., Fedorova,N., Puri,V., Stockwell,T., Amedeo,P., Katzel,D., Schobel,S., Shrivastava,S. and Selvarangan,R.	KX261800
EV-D68/Homosapiens/USA/MO71/2009	2009-10-05		C	USA	North America	2	1-5y	<18y	<18y		2019-07-15		Das,S.R., Halpin,R.A., Lin,X., Akopov,A., Fedorova,N., Puri,V., Stockwell,T., Amedeo,P., Katzel,D., Schobel,S., Shrivastava,S. and Selvarangan,R.	KX261812
EV-D68/Homosapiens/USA/MO82/2009	2009-09-17		C	USA	North America	3	1-5y	<18y	<18y		2019-07-15		Das,S.R., Halpin,R.A., Lin,X., Akopov,A., Fedorova,N., Puri,V., Stockwell,T., Amedeo,P., Katzel,D., Schobel,S., Shrivastava,S. and Selvarangan,R.	KX261801
EV-D68/Homosapiens/USA/MO83/2009	2009-09-17		C	USA	North America	5	1-5y	<18y	<18y		2019-07-15		Das,S.R., Halpin,R.A., Lin,X., Akopov,A., Fedorova,N., Puri,V., Stockwell,T., Amedeo,P., Katzel,D., Schobel,S., Shrivastava,S. and Selvarangan,R.	KX261809
EV-D68/Homosapiens/USA/MO84/2009	2009-09-17		C	USA	North America	2	1-5y	<18y	<18y		2019-07-15		Das,S.R., Halpin,R.A., Lin,X., Akopov,A., Fedorova,N., Puri,V., Stockwell,T., Amedeo,P., Katzel,D., Schobel,S., Shrivastava,S. and Selvarangan,R.	KX261819
EV-D68/Homosapiens/USA/MO63/2009	2009-09-27		C	USA	North America	17	6-17y	<18y	<18y		2019-07-15		Das,S.R., Halpin,R.A., Lin,X., Akopov,A., Fedorova,N., Puri,V., Stockwell,T., Amedeo,P., Katzel,D., Schobel,S., Shrivastava,S. and Selvarangan,R.	KX261794
EV-D68/Homosapiens/USA/MO86/2009	2009-09-17		C	USA	North America	3	1-5y	<18y	<18y		2019-07-15		Das,S.R., Halpin,R.A., Lin,X., Akopov,A., Fedorova,N., Puri,V., Stockwell,T., Amedeo,P., Katzel,D., Schobel,S., Shrivastava,S. and Selvarangan,R.	KX261818
EV-D68/Homosapiens/USA/MO62/2009	2009-09-27		C	USA	North America	4	1-5y	<18y	<18y		2019-07-15		Das,S.R., Halpin,R.A., Lin,X., Akopov,A., Fedorova,N., Puri,V., Stockwell,T., Amedeo,P., Katzel,D., Schobel,S., Shrivastava,S. and Selvarangan,R.	KX261807
USA/TX/2002-23222	2002-02-20 (2002-01-01 - 2002-12-31)			USA	North America						2019-09-08		Ng,T.F.F., Chern,S.-W.W., Reynolds,E., Castro,C.J. and Nix,W.A.	MN240498
BCH824A	2008-06-13		B	China	China			<18y	<18y		2019-07-15		Xiang,Z. and Wang,J.	KT285484
1-I8/TW/2008	2008-04-24		B	Taiwan	China	4	1-5y	<18y	<18y		2019-07-15		Chien,Y.S. and Lee,M.S.	KT318494
4310900947_RD2	2009-07-24		B2	Netherlands	Europe						2019-07-15		Baggen,J., Thibaut,H.J., Staring,J., Jae,L.T., Liu,Y., Guo,H., Slager,J.J., de Bruin,J.W., van Vliet,A.L., Blomen,V.A., Overduin,P., Sheng,J., de Haan Xander,C.A., de Vries,E., Meijer,A., Rossmann,M.G., Brummelkamp,T.R. and van Kuppeveld,F.J.	KT231897
4310900947_RD3	2009-07-24		B2	Netherlands	Europe						2019-07-15		Baggen,J., Thibaut,H.J., Staring,J., Jae,L.T., Liu,Y., Guo,H., Slager,J.J., de Bruin,J.W., van Vliet,A.L., Blomen,V.A., Overduin,P., Sheng,J., de Haan Xander,C.A., de Vries,E., Meijer,A., Rossmann,M.G., Brummelkamp,T.R. and van Kuppeveld,F.J.	KT231898
4310902042_RD2	2009-11-16		B2	Netherlands	Europe						2019-07-15		Baggen,J., Thibaut,H.J., Staring,J., Jae,L.T., Liu,Y., Guo,H., Slager,J.J., de Bruin,J.W., van Vliet,A.L., Blomen,V.A., Overduin,P., Sheng,J., de Haan Xander,C.A., de Vries,E., Meijer,A., Rossmann,M.G., Brummelkamp,T.R. and van Kuppeveld,F.J.	KT231901
4310902042_RD3	2009-11-16		B2	Netherlands	Europe						2019-07-15		Baggen,J., Thibaut,H.J., Staring,J., Jae,L.T., Liu,Y., Guo,H., Slager,J.J., de Bruin,J.W., van Vliet,A.L., Blomen,V.A., Overduin,P., Sheng,J., de Haan Xander,C.A., de Vries,E., Meijer,A., Rossmann,M.G., Brummelkamp,T.R. and van Kuppeveld,F.J.	KT231902
EV-D68/Homosapiens/USA/C7413/2012	2012-10-17		B2	USA	North America	11	6-17y	<18y	<18y		2019-07-15		Das,S.R., Fedorova,N., Puri,V., Stockwell,T., Shrivastava,S., Amedeo,P., Shabman,R., Jackson,D.J. and Gern,J.E.	KX433164
EV-D68/Homosapiens/USA/O270a/2012	2012-08-28		B2	USA	North America	8	6-17y	<18y	<18y		2019-07-15		Das,S.R., Halpin,R.A., Akopov,A., Fedorova,N., Puri,V., Stockwell,T., Amedeo,P., Bishop,B., Katzel,D., Schobel,S., Shrivastava,S., Jackson,D.J. and Gern,J.E.	KX255401
CAN11-97	2011-12-18 (2011-01-01 - 2011-12-31)		B2	Canada	North America						2019-07-15		McDermid,A.K., Grudeski,E., Wilcox,M., Mandes,R. and Booth,T.F.	KP455287
EV-D68/Homosapiens/USA/O418a/2012	2012-09-15		B2	USA	North America	7	6-17y	<18y	<18y		2019-07-15		Das,S.R., Halpin,R.A., Akopov,A., Fedorova,N., Puri,V., Stockwell,T., Amedeo,P., Bishop,B., Katzel,D., Schobel,S., Shrivastava,S., Jackson,D.J. and Gern,J.E.	KX255394
CAN14-344	2014-11-27 (2014-09-26 - 2014-12-31)		B2	Canada	North America						2019-07-15		McDermid,A.K., Grudeski,E., Wilcox,M., Mandes,R. and Booth,T.F.	KP455284
CAN14-683	2014-09-16 (2014-07-22 - 2014-11-20)		B2	Canada	North America						2019-07-15		McDermid,A.K., Grudeski,E., Wilcox,M., Mandes,R. and Booth,T.F.	KP455283
CAN14-183	2014-11-01 (2014-09-11 - 2014-12-29)		B2	Canada	North America						2019-07-15		McDermid,A.K., Grudeski,E., Wilcox,M., Mandes,R. and Booth,T.F.	KP455281
EV-D68/Homosapiens/USA/SSENT32/2014	2014-09-24		B2	USA	North America	6	6-17y	<18y	<18y				Das,S.R., Halpin,R.A., Lin,X., Akopov,A., Fedorova,N., Puri,V., Stockwell,T., Amedeo,P., Katzel,D., Schobel,S., Shrivastava,S. and Smole,S.	KX351807
CAN14-547	2014-10-08 (2014-08-25 - 2014-12-05)		B2	Canada	North America						2019-07-15		McDermid,A.K., Grudeski,E., Wilcox,M., Mandes,R. and Booth,T.F.	KP455282
EV-D68/Homosapiens/USA/SSENT30/2014	2014-09-23		B2	USA	North America	5	1-5y	<18y	<18y				Das,S.R., Halpin,R.A., Lin,X., Akopov,A., Fedorova,N., Puri,V., Stockwell,T., Amedeo,P., Katzel,D., Schobel,S., Shrivastava,S. and Smole,S.	KX351799
CAN14-459	2014-04-11 (2014-01-01 - 2014-12-31)		B2	Canada	North America						2019-07-15		McDermid,A.K., Grudeski,E., Wilcox,M., Mandes,R. and Booth,T.F.	KP455286
EV-D68/Homosapiens/USA/SSENT20/2014	2014-09-17		B2	USA	North America	4	1-5y	<18y	<18y				Das,S.R., Halpin,R.A., Lin,X., Akopov,A., Fedorova,N., Puri,V., Stockwell,T., Amedeo,P., Katzel,D., Schobel,S., Shrivastava,S. and Smole,S.	KX351818
NYS14_32132	2014-12-18 (2014-10-11 - 2014-12-31)		B2	USA	North America						2019-07-15		Lamson,D.M., Fagan,S. and St. George,K.	KT455429
USA/PA/2014-19035	2014-09-02		B2	USA	North America						2019-07-15		Ng,T.F.F., Montmayeur,A., Chern,S.-W., Maher,K., Rogers,S., Castro,C., Oberste,S. and Nix,A.	KT995537
US/CA/14-4231	2014-12-31 (2014-11-17 - 2014-12-31)		B2	USA	North America						2019-07-15		Hixon,A., Yu,G., Tyler,K. and Chiu,C.Y.	KU844181
NY73	2014-09-25		B2	USA	North America	3	1-5y	<18y	<18y		2019-07-15		Huang,W., Wang,G., Zhuge,J., Nolan,S.M., Dimitrova,N. and Fallon,J.T.	KP745768
NY74	2014-09-25		B2	USA	North America	4	1-5y	<18y	<18y		2019-07-15		Huang,W., Wang,G., Zhuge,J., Nolan,S.M., Dimitrova,N. and Fallon,J.T.	KP745769
NYS14_28173	2014-10-05 (2014-09-09 - 2014-11-21)		B2	USA	North America						2019-07-15		Lamson,D.M., Fagan,S. and St. George,K.	KT455422
US/IL/14-18952	2014-08-01 (2014-08-01 - 2014-08-26)		B2	USA	North America						2019-07-15		Brown,B.A., Nix,W.A., Sheth,M., Frace,M. and Oberste,M.S.	KM851230
US/KY/14-18951	2014-08-31 (2014-08-08 - 2014-08-31)		B2	USA	North America						2019-07-15		Brown,B.A., Nix,W.A., Sheth,M., Frace,M. and Oberste,M.S.	KM851229
USA/ID/2014-19068	2014-09-08		B2	USA	North America						2019-07-15		Ng,T.F.F., Montmayeur,A., Chern,S.-W., Maher,K., Rogers,S., Castro,C., Oberste,S. and Nix,A.	KT995555
USA/CO/2014-19030	2014-08-31		B2	USA	North America						2019-07-15		Ng,T.F.F., Montmayeur,A., Chern,S.-W., Maher,K., Rogers,S., Castro,C., Oberste,S. and Nix,A.	KU669048
USA/ID/2014-19224	2014-09-04 (2014-07-14 - 2014-11-26)		B2	USA	North America						2019-07-15		Ng,T.F.F., Montmayeur,A., Chern,S.-W., Maher,K., Rogers,S., Castro,C., Oberste,S. and Nix,A.	KT995588
USA/UT/2014-19195	2014-08-18		B2	USA	North America						2019-07-15		Ng,T.F.F., Montmayeur,A., Chern,S.-W., Maher,K., Rogers,S., Castro,C., Oberste,S. and Nix,A.	KT995561
USA/OR/2014-19269	2014-12-29		B2	USA	North America						2019-07-15		Ng,T.F.F., Montmayeur,A., Chern,S.-W., Maher,K., Rogers,S., Castro,C., Oberste,S. and Nix,A.	KU669039
USA/WY/2014-19051	2014-09-11		B2	USA	North America						2019-07-15		Ng,T.F.F., Montmayeur,A., Chern,S.-W., Maher,K., Rogers,S., Castro,C., Oberste,S. and Nix,A.	KT995601
EV68_Alberta17789_2014	2014-09-02		B2	Canada	North America						2019-07-15		Pabbaraju,K., Wong,S., Zarra,D., Gill,K., Drews,S., Tipples,G. and Tellier,R.	KP114665
CAN14-235	2014-09-02 (2014-08-18 - 2014-10-07)		B2	Canada	North America						2019-07-15		McDermid,A.K., Grudeski,E., Wilcox,M., Mandes,R. and Booth,T.F.	KP455285
TTa-11-Ph344	2011-08-14 (2011-08-01 - 2011-08-31)		B	Philippines	Southeast Asia						2019-07-15		Chaimongkol,N., Okamoto,M., Furuse,Y., Nishimura,H. and Oshitani,H.	KX789260
EVD68/Homosapiens/VNM/VN7/2009	2009-12-23 (2009-01-01 - 2009-12-31)		B	Vietnam	Southeast Asia			<18y	<18y		2019-07-15		Nguyen,N.N.	MF045419
EVD68/Homosapiens/VNM/VN8/2009	2009-05-10 (2009-01-01 - 2009-12-31)		B	Vietnam	Southeast Asia			<18y	<18y		2019-07-15		Nguyen,N.N.	MF045420
TBp-13-Ph440	2013-12-31 (2013-12-05 - 2013-12-31)		B3	Philippines	Southeast Asia						2019-07-15		Chaimongkol,N., Okamoto,M., Furuse,Y., Nishimura,H. and Oshitani,H.	KX789261
EVD68/Homosapiens/VNM/VN2/2014	2014-06-20 (2014-01-01 - 2014-12-31)		B3	Vietnam	Southeast Asia			<18y	<18y		2019-07-15		Nguyen,N.N.	MF045414
EVD68/Homosapiens/VNM/VN1/2014	2014-05-08 (2014-01-01 - 2014-12-31)		B3	Vietnam	Southeast Asia			<18y	<18y		2019-07-15		Nguyen,N.N.	MF045413
EVD68/Homosapiens/VNM/VN6/2014	2014-04-08 (2014-01-01 - 2014-12-31)		B3	Vietnam	Southeast Asia			<18y	<18y		2019-07-15		Nguyen,N.N.	MF045418
EVD68/Homosapiens/VNM/VN4/2014	2014-06-08 (2014-01-01 - 2014-12-31)		B3	Vietnam	Southeast Asia			<18y	<18y		2019-07-15		Nguyen,N.N.	MF045416
2014-R1357	2014-11-19		B3	China	China	8	6-17y	<18y	<18y		2019-07-15		Zhang,T.	KT280496
EVD68/SZ04/CHN/2015	2015-12-31 (2015-12-05 - 2015-12-31)		B3	China	China			<18y	<18y		2019-07-15		Chen,L., Shi,L., Yang,H., Gu,D.Y., Meng,J., Xu,Y.Q., Yao,X.J., Zhang,H.L., Cheng,J.Q., Ma,H.W., Zhang,R.L. and He,Y.Q.	KU982561
Beijing-R0132	2014-08-11		B3	China	China	5	1-5y	<18y	<18y		2019-07-15		Zhang,T.	KP240936
BCH4235A	2014-08-11		B3	China	China			<18y	<18y		2019-07-15		Xiang,Z. and Wang,J.	KT285485
TW-02512-2014	2014-08-12		B3	Taiwan	China	3	1-5y	<18y	<18y		2019-07-15		Gong,Y.N., Yang,S.L., Shih,S.R., Huang,Y.C., Chang,P.Y., Huang,C.G., Kao,K.C., Hu,H.C., Liu,Y.C. and Tsao,K.C.	KT711086
A184-OsakaC-JPN-2015	2015-07-27		B3	Japan	Japan Korea	0.17	<1y	<18y	<18y		2019-07-15		Kaida,A., Iritani,N., Yamamoto,S.P., Kanbayashi,D., Togawa,M., Amo,K., Kohdera,U., Nishigaki,T., Kageyama,T. and Kubo,H.	LC107897
594-OsakaC-JPN-2015	2015-08-15		B3	Japan	Japan Korea	4.08	1-5y	<18y	<18y		2019-07-15		Kaida,A., Iritani,N., Yamamoto,S.P., Kanbayashi,D., Togawa,M., Amo,K., Kohdera,U., Nishigaki,T., Kageyama,T. and Kubo,H.	LC107895
SMC-15-Sendai876	2015-09-30 (2015-09-05 - 2015-09-30)		B3	Japan	Japan Korea						2019-07-15		Chaimongkol,N., Okamoto,M., Furuse,Y., Nishimura,H. and Oshitani,H.	KX789266
2014-R0672	2014-09-20		B3	China	China	10	6-17y	<18y	<18y		2019-07-15		Zhang,T.	KT280500
CHN/CQ7188/2014	2014-09-11		B3	China	China	2.33	1-5y	<18y	<18y		2019-07-15		Xiao,Q., Zheng,S., Wang,L., Ren,L. and Liu,E.	KT803592
EVD68/Homosapiens/VNM/VN3/2014	2014-07-11 (2014-01-01 - 2014-12-31)		B3	Vietnam	Southeast Asia			<18y	<18y		2019-07-15		Nguyen,N.N.	MF045415
EVD68/Homosapiens/VNM/VN5/2014	2014-12-31 (2014-10-14 - 2014-12-31)		B3	Vietnam	Southeast Asia			<18y	<18y		2019-07-15		Nguyen,N.N.	MF045417
CHN/CQ7174/2014	2014-09-18		B3	China	China	5.67	1-5y	<18y	<18y		2019-07-15		Xiao,Q., Zheng,S., Wang,L., Ren,L. and Liu,E.	KT803598
CHN/CQ7360/2014	2014-10-25		B3	China	China	10.67	6-17y	<18y	<18y		2019-07-15		Xiao,Q., Zheng,S., Wang,L., Ren,L. and Liu,E.	KT803600
TW-02809-2014	2014-09-11		B3	Taiwan	China	2	1-5y	<18y	<18y		2019-07-15		Gong,Y.N., Yang,S.L., Shih,S.R., Huang,Y.C., Chang,P.Y., Huang,C.G., Kao,K.C., Hu,H.C., Liu,Y.C. and Tsao,K.C.	KT711087
2014-R1153	2014-10-20		B3	China	China	8	6-17y	<18y	<18y		2019-07-15		Zhang,T.	KT280497
TW-02795-2014	2014-09-10		B3	Taiwan	China	52	18-64y	18-64y	>=18y		2019-07-15		Gong,Y.N., Yang,S.L., Shih,S.R., Huang,Y.C., Chang,P.Y., Huang,C.G., Kao,K.C., Hu,H.C., Liu,Y.C. and Tsao,K.C.	KT711088
V14-8151546	2014-07-23		B3	Hong Kong	China	5	1-5y	<18y	<18y		2019-07-15		Yip,C.C.Y., Lo,J.Y.C., Sridhar,S., Lung,D.C., Luk,S., Chan,K.H., Chan,J.F.W., Cheng,V.C.C., Woo,P.C.Y., Yuen,K.Y. and Lau,S.K.P.	KY767822
2014-R1011	2014-10-20		B3	China	China	3	1-5y	<18y	<18y		2019-07-15		Zhang,T.	KT280498
CHN/CQ7225/2014	2014-09-27		B3	China	China	4	1-5y	<18y	<18y		2019-07-15		Xiao,Q., Zheng,S., Wang,L., Ren,L. and Liu,E.	KT803599
EV68_Alberta2985_2014	2014-09-02		B3	Canada	North America						2019-07-15		Pabbaraju,K., Wong,S., Zarra,D., Gill,K., Drews,S., Tipples,G. and Tellier,R.	KP114664
CHN/CQ7214/2014	2014-09-23		B3	China	China	2.67	1-5y	<18y	<18y		2019-07-15		Xiao,Q., Zheng,S., Wang,L., Ren,L. and Liu,E.	KT803594
CHN/CQ7226/2014	2014-09-26		B3	China	China	5.92	1-5y	<18y	<18y		2019-07-15		Xiao,Q., Zheng,S., Wang,L., Ren,L. and Liu,E.	KT803596
CHN/CQ7170/2014	2014-09-18		B3	China	China	2.75	1-5y	<18y	<18y		2019-07-15		Xiao,Q., Zheng,S., Wang,L., Ren,L. and Liu,E.	KT803591
CHN/CQ5571/2013	2013-10-16		B3	China	China	4.17	1-5y	<18y	<18y		2019-07-15		Xiao,Q., Zheng,S., Wang,L., Ren,L. and Liu,E.	KT803590
2014-R970	2014-10-15		B3	China	China	11	6-17y	<18y	<18y		2019-07-15		Zhang,T.	KT280499
CHN/CQ7233/2014	2014-09-30		B3	China	China	1.92	1-5y	<18y	<18y		2019-07-15		Xiao,Q., Zheng,S., Wang,L., Ren,L. and Liu,E.	KT803597
CHN/CQ7208/2014	2014-09-22		B3	China	China	6.92	6-17y	<18y	<18y		2019-07-15		Xiao,Q., Zheng,S., Wang,L., Ren,L. and Liu,E.	KT803593
CHN/CQ7280/2014	2014-10-13		B3	China	China	1.25	1-5y	<18y	<18y		2019-07-15		Xiao,Q., Zheng,S., Wang,L., Ren,L. and Liu,E.	KT803595
TW-00821-2014	2014-08-01		B3	Taiwan	China	1	1-5y	<18y	<18y		2019-07-15		Gong,Y.N., Yang,S.L., Shih,S.R., Huang,Y.C., Chang,P.Y., Huang,C.G., Kao,K.C., Hu,H.C., Liu,Y.C. and Tsao,K.C.	KT711084
TW-00928-2014	2014-09-03		B3	Taiwan	China	4	1-5y	<18y	<18y		2019-07-15		Gong,Y.N., Yang,S.L., Shih,S.R., Huang,Y.C., Chang,P.Y., Huang,C.G., Kao,K.C., Hu,H.C., Liu,Y.C. and Tsao,K.C.	KT711085
TW-00932-2014	2014-09-11		B3	Taiwan	China	3	1-5y	<18y	<18y		2019-07-15		Gong,Y.N., Yang,S.L., Shih,S.R., Huang,Y.C., Chang,P.Y., Huang,C.G., Kao,K.C., Hu,H.C., Liu,Y.C. and Tsao,K.C.	KT711081
TW-00909-2014	2014-09-02		B3	Taiwan	China	4	1-5y	<18y	<18y		2019-07-15		Gong,Y.N., Yang,S.L., Shih,S.R., Huang,Y.C., Chang,P.Y., Huang,C.G., Kao,K.C., Hu,H.C., Liu,Y.C. and Tsao,K.C.	KT711080
TW-00893-2014	2014-08-22		B3	Taiwan	China	16	6-17y	<18y	<18y		2019-07-15		Gong,Y.N., Yang,S.L., Shih,S.R., Huang,Y.C., Chang,P.Y., Huang,C.G., Kao,K.C., Hu,H.C., Liu,Y.C. and Tsao,K.C.	KT711079
TW-00898-2014	2014-08-20		B3	Taiwan	China	17	6-17y	<18y	<18y		2019-07-15		Gong,Y.N., Yang,S.L., Shih,S.R., Huang,Y.C., Chang,P.Y., Huang,C.G., Kao,K.C., Hu,H.C., Liu,Y.C. and Tsao,K.C.	KT711082
TW-00785-2014	2014-07-17		B3	Taiwan	China	2	1-5y	<18y	<18y		2019-07-15		Gong,Y.N., Yang,S.L., Shih,S.R., Huang,Y.C., Chang,P.Y., Huang,C.G., Kao,K.C., Hu,H.C., Liu,Y.C. and Tsao,K.C.	KT711083
TW-00880-2014	2014-08-19		B3	Taiwan	China	46	18-64y	18-64y	>=18y		2019-07-15		Gong,Y.N., Yang,S.L., Shih,S.R., Huang,Y.C., Chang,P.Y., Huang,C.G., Kao,K.C., Hu,H.C., Liu,Y.C. and Tsao,K.C.	KT711078
EVD68/Homosapiens/VNM/VN10/2013	2013-01-28 (2013-01-01 - 2013-12-31)		B3	Vietnam	Southeast Asia			<18y	<18y		2019-07-15		Nguyen,N.N.	MF045422
EVD68_SWE_048_160822_NFLG	2016-08-23		B3	Sweden	Europe	16	6-17y	<18y	<18y	Karolinska Sweden	2018-07-07		Dyrdak, R. et al.	MH674138
MCVR1535	2017-07-29		B3	India	South Asia								Arunkumar, G. et al.	MH733832
NIV1733258	2017-09-14		B3	India	South Asia						2019-07-15		Yadav,P.D.	MH330334
NL_05_2019	2019-08-28		B3	Netherlands	Europe	75	>=65y	>=65y	>=18y	RIVM Netherlands	2019-12-01		Midgley et al.	MN726800
EVD68_SWE_204_190920_NFLG	2019-09-20		B3	Sweden	Europe	5	1-5y	<18y	<18y	Karolinska Sweden	2019-12-01		Midgley et al.	MN935870
2016-R4839	2016-08-02 (2016-08-02 - 2016-08-28)		B3	China	China	5	1-5y	<18y	<18y				Shen,L., Gong,C., Xiang,Z., Zhang,T., Li,M., Li,A., Luo,M. and Huang,F.	MH341716
2016-R5928	2016-10-02 (2016-10-02 - 2016-10-29)		B3	China	China	0.33	<1y	<18y	<18y				Shen,L., Gong,C., Xiang,Z., Zhang,T., Li,M., Li,A., Luo,M. and Huang,F.	MH341724
2016-R3936	2016-08-01 (2016-07-11 - 2016-08-01)		B3	China	China	13	6-17y	<18y	<18y				Shen,L., Gong,C., Xiang,Z., Zhang,T., Li,M., Li,A., Luo,M. and Huang,F.	MH341711
EVD68_SWE_103_181004_NFLG	2018-10-04		B3	Sweden	Europe	5	1-5y	<18y	<18y	Karolinska Sweden	2018-07-07		Dyrdak, R. et al.	MH844544
2016-R6091	2016-11-01 (2016-10-06 - 2016-11-01)		B3	China	China	12	6-17y	<18y	<18y				Shen,L., Gong,C., Xiang,Z., Zhang,T., Li,M., Li,A., Luo,M. and Huang,F.	MH341725
2016-R5733	2016-10-02 (2016-10-02 - 2016-10-25)		B3	China	China	1.80	1-5y	<18y	<18y				Shen,L., Zhang,T. and Huang,F.	MH041323
2016-R5734	2016-11-01 (2016-10-07 - 2016-11-01)		B3	China	China	7	6-17y	<18y	<18y				Shen,L., Zhang,T. and Huang,F.	MH041324
EVD68_BEL_005_181019_NFLG	2018-10-19		B3	Belgium	Europe	0.67	<1y	<18y	<18y	Leuven Belgium	2019-09-09		Hodcroft, E. B. et al.	MN245400
EVD68_SWE_104_181022_NFLG	2018-10-22		B3	Sweden	Europe	1.58	1-5y	<18y	<18y	Karolinska Sweden	2019-09-09		Hodcroft, E. B. et al.	MN245447
EVD68_CHE_004_180905_NFLG	2018-09-05		B3	Switzerland	Europe	71	>=65y	>=65y	>=18y	Basel Switzerland	2019-09-09		Hodcroft, E. B. et al.	MN245409
EVD68_ESP_006_180924_NFLG	2018-09-24		B3	Spain	Europe	2.10	1-5y	<18y	<18y	Barcelona Spain	2019-09-09		Hodcroft, E. B. et al.	MN245417
EVD68_ESP_001_180903_NFLG	2018-09-03		B3	Spain	Europe	2.06	1-5y	<18y	<18y	Barcelona Spain	2019-09-09		Hodcroft, E. B. et al.	MN245412
EVD68_NLD_008_181001_NFLG	2018-10-01		B3	Netherlands	Europe	3	1-5y	<18y	<18y	Groningen Netherlands	2019-09-09		Hodcroft, E. B. et al.	MN245441
EVD68_ESP_012_181018_NFLG	2018-10-18		B3	Spain	Europe	4.65	1-5y	<18y	<18y	Barcelona Spain	2019-09-09		Hodcroft, E. B. et al.	MN245423
EVD68_ESP_003_180919_NFLG	2018-09-19		B3	Spain	Europe	1.44	1-5y	<18y	<18y	Barcelona Spain	2019-09-09		Hodcroft, E. B. et al.	MN245414
EVD68_ESP_004_180919_NFLG	2018-09-19		B3	Spain	Europe	0.89	<1y	<18y	<18y	Barcelona Spain	2019-09-09		Hodcroft, E. B. et al.	MN245415
EVD68_ESP_014_181102_NFLG	2018-11-02		B3	Spain	Europe	3	1-5y	<18y	<18y	Barcelona Spain	2019-09-09		Hodcroft, E. B. et al.	MN245425
EVD68_ESP_007_180925_NFLG	2018-09-25		B3	Spain	Europe	0.68	<1y	<18y	<18y	Barcelona Spain	2019-09-09		Hodcroft, E. B. et al.	MN245418
EVD68_SWE_101_180924_NFLG	2018-09-24		B3	Sweden	Europe	0.75	<1y	<18y	<18y	Karolinska Sweden	2018-07-07		Dyrdak, R. et al.	MH844544
EVD68_SWE_106_181102_NFLG	2018-11-02		B3	Sweden	Europe	1.42	1-5y	<18y	<18y	Karolinska Sweden	2019-09-09		Hodcroft, E. B. et al.	MN245448
EVD68_BEL_009_181003_NFLG	2018-10-03		B3	Belgium	Europe	4.58	1-5y	<18y	<18y	Leuven Belgium	2019-09-09		Hodcroft, E. B. et al.	MN245404
EVD68_BEL_001_181008_NFLG	2018-10-08		B3	Belgium	Europe	0.75	<1y	<18y	<18y	Leuven Belgium	2019-09-09		Hodcroft, E. B. et al.	MN245396
EVD68_BEL_002_180927_NFLG	2018-09-27		B3	Belgium	Europe	10.08	6-17y	<18y	<18y	Leuven Belgium	2019-09-09		Hodcroft, E. B. et al.	MN245397
CA-RGDS-1064	2016-07-02 (2016-07-02 - 2016-07-28)		B3	USA	North America						2020-01-22		Pan,C.-Y., Huynh,T., Padilla,T., Chen,A., Castro,C.J., Marine,R.L., Ng,T.F.F., Nix,W.A., Morales,C. and Wadford,D.A.	MN365195
A250-OsakaC-JPN-2015	2015-09-17		B3	Japan	Japan Korea	1.17	1-5y	<18y	<18y		2019-07-15		Kaida,A., Iritani,N., Yamamoto,S.P., Kanbayashi,D., Togawa,M., Amo,K., Kohdera,U., Nishigaki,T., Kageyama,T. and Kubo,H.	LC107900
HongKong/CUHK47134	2015-11-11		B3	Hong Kong	China	9	6-17y	<18y	<18y		2019-07-15		Wang,H., Tao,K., Tsun,G., Li,T., Tian,Q., Hong,K., Yeung,A., Chen,Z., Chan,P., Leung,T. and Chan,R.	MG739636
HongKong/CUHK63749	2015-12-08		B3	Hong Kong	China	3	1-5y	<18y	<18y		2019-07-15		Wang,H., Tao,K., Tsun,G., Li,T., Tian,Q., Hong,K., Yeung,A., Chen,Z., Chan,P., Leung,T. and Chan,R.	MG739638
A244-OsakaC-JPN-2015	2015-09-11		B3	Japan	Japan Korea	0.58	<1y	<18y	<18y		2019-07-15		Kaida,A., Iritani,N., Yamamoto,S.P., Kanbayashi,D., Togawa,M., Amo,K., Kohdera,U., Nishigaki,T., Kageyama,T. and Kubo,H.	LC107899
A241-OsakaC-JPN-2015	2015-08-07		B3	Japan	Japan Korea	0.17	<1y	<18y	<18y		2019-07-15		Kaida,A., Iritani,N., Yamamoto,S.P., Kanbayashi,D., Togawa,M., Amo,K., Kohdera,U., Nishigaki,T., Kageyama,T. and Kubo,H.	LC107898
HongKong/CUHK61194	2015-11-15		B3	Hong Kong	China	0.08	<1y	<18y	<18y		2019-07-15		Wang,H., Tao,K., Tsun,G., Li,T., Tian,Q., Hong,K., Yeung,A., Chen,Z., Chan,P., Leung,T. and Chan,R.	MG739637
A252-OsakaC-JPN-2015	2015-09-18		B3	Japan	Japan Korea	0.83	<1y	<18y	<18y		2019-07-15		Kaida,A., Iritani,N., Yamamoto,S.P., Kanbayashi,D., Togawa,M., Amo,K., Kohdera,U., Nishigaki,T., Kageyama,T. and Kubo,H.	LC107901
HongKong/CUHK12619	2015-10-08		B3	Hong Kong	China	0.42	<1y	<18y	<18y		2019-07-15		Wang,H., Tao,K., Tsun,G., Li,T., Tian,Q., Hong,K., Yeung,A., Chen,Z., Chan,P., Leung,T. and Chan,R.	MG739633
2016-R5271	2016-09-02 (2016-09-02 - 2016-09-28)		B3	China	China	18	18-64y	18-64y	>=18y				Shen,L., Gong,C., Xiang,Z., Zhang,T., Li,M., Li,A., Luo,M. and Huang,F.	MH341721
2016-R4609	2016-09-01 (2016-08-07 - 2016-09-01)		B3	China	China								Shen,L., Gong,C., Xiang,Z., Zhang,T., Li,M., Li,A., Luo,M. and Huang,F.	MH341715
2016-R4855	2016-08-02 (2016-08-02 - 2016-08-29)		B3	China	China	7	6-17y	<18y	<18y				Shen,L., Gong,C., Xiang,Z., Zhang,T., Li,M., Li,A., Luo,M. and Huang,F.	MH341718
2016-R4010	2016-07-02 (2016-07-02 - 2016-07-28)		B3	China	China	4	1-5y	<18y	<18y				Shen,L., Gong,C., Xiang,Z., Zhang,T., Li,M., Li,A., Luo,M. and Huang,F.	MH341712
2016-R4934	2016-09-01 (2016-08-04 - 2016-09-01)		B3	China	China	6	6-17y	<18y	<18y				Shen,L., Gong,C., Xiang,Z., Zhang,T., Li,M., Li,A., Luo,M. and Huang,F.	MH341720
HongKong/CUHK16709	2015-10-14		B3	Hong Kong	China	7	6-17y	<18y	<18y		2019-07-15		Wang,H., Tao,K., Tsun,G., Li,T., Tian,Q., Hong,K., Yeung,A., Chen,Z., Chan,P., Leung,T. and Chan,R.	MG739635
HongKong/CUHK09970	2015-10-04		B3	Hong Kong	China	8	6-17y	<18y	<18y		2019-07-15		Wang,H., Tao,K., Tsun,G., Li,T., Tian,Q., Hong,K., Yeung,A., Chen,Z., Chan,P., Leung,T. and Chan,R.	MG739632
EVD68/SZ01/CHN/2015	2015-11-23 (2015-11-01 - 2015-11-30)		B3	China	China			<18y	<18y		2019-07-15		Chen,L., Shi,L., Yang,H., Gu,D.Y., Meng,J., Xu,Y.Q., Yao,X.J., Zhang,H.L., Cheng,J.Q., Ma,H.W., Zhang,R.L. and He,Y.Q.	KU982558
HongKong/CUHK15980	2015-10-13		B3	Hong Kong	China	9	6-17y	<18y	<18y		2019-07-15		Wang,H., Tao,K., Tsun,G., Li,T., Tian,Q., Hong,K., Yeung,A., Chen,Z., Chan,P., Leung,T. and Chan,R.	MG739634
SMC-15-Sendai830	2015-09-01 (2015-09-01 - 2015-09-26)		B3	Japan	Japan Korea						2019-07-15		Chaimongkol,N., Okamoto,M., Furuse,Y., Nishimura,H. and Oshitani,H.	KX789265
SMC-15-Sendai881	2015-09-01 (2015-09-01 - 2015-09-26)		B3	Japan	Japan Korea						2019-07-15		Chaimongkol,N., Okamoto,M., Furuse,Y., Nishimura,H. and Oshitani,H.	KX789267
SMC-15-Sendai823	2015-09-30 (2015-09-05 - 2015-09-30)		B3	Japan	Japan Korea						2019-07-15		Chaimongkol,N., Okamoto,M., Furuse,Y., Nishimura,H. and Oshitani,H.	KX789264
TU-15-Sendai727	2015-09-30 (2015-09-06 - 2015-09-30)		B3	Japan	Japan Korea						2019-07-15		Chaimongkol,N., Okamoto,M., Furuse,Y., Nishimura,H. and Oshitani,H.	KX789224
TU-15-Sendai728	2015-09-30 (2015-09-07 - 2015-09-30)		B3	Japan	Japan Korea						2019-07-15		Chaimongkol,N., Okamoto,M., Furuse,Y., Nishimura,H. and Oshitani,H.	KX789223
TU-15-Sendai729	2015-09-30 (2015-09-06 - 2015-09-30)		B3	Japan	Japan Korea						2019-07-15		Chaimongkol,N., Okamoto,M., Furuse,Y., Nishimura,H. and Oshitani,H.	KX789222
USA/NY/2016-19505	2016-06-25		B3	USA	North America						2019-07-15	Limb Weakness	Ng,T.F.F., Montmayeur,A., Castro,C.J., Rogers,S.L., Chern,S.-W., Maher,K., Magana,L., Marine,R., Lamson,D., St. George,K., Oberste,M.S. and Nix,W.A.	KX675262
639-OsakaC-JPN-2015	2015-08-28		B3	Japan	Japan Korea	3.83	1-5y	<18y	<18y		2019-07-15		Kaida,A., Iritani,N., Yamamoto,S.P., Kanbayashi,D., Togawa,M., Amo,K., Kohdera,U., Nishigaki,T., Kageyama,T. and Kubo,H.	LC107896
HongKong/CUHK66649	2015-12-13		B3	Hong Kong	China	5	1-5y	<18y	<18y		2019-07-15		Wang,H., Tao,K., Tsun,G., Li,T., Tian,Q., Hong,K., Yeung,A., Chen,Z., Chan,P., Leung,T. and Chan,R.	MG739639
2016-R4483	2016-09-01 (2016-08-05 - 2016-09-01)		B3	China	China	3	1-5y	<18y	<18y				Shen,L., Gong,C., Xiang,Z., Zhang,T., Li,M., Li,A., Luo,M. and Huang,F.	MH341714
EVD68/SZ02/CHN/2015	2015-11-21 (2015-11-01 - 2015-11-30)		B3	China	China			<18y	<18y		2019-07-15		Chen,L., Shi,L., Yang,H., Gu,D.Y., Meng,J., Xu,Y.Q., Yao,X.J., Zhang,H.L., Cheng,J.Q., Ma,H.W., Zhang,R.L. and He,Y.Q.	KU982559
EVD68/SZ03/CHN/2015	2015-11-21 (2015-11-01 - 2015-11-30)		B3	China	China			<18y	<18y		2019-07-15		Chen,L., Shi,L., Yang,H., Gu,D.Y., Meng,J., Xu,Y.Q., Yao,X.J., Zhang,H.L., Cheng,J.Q., Ma,H.W., Zhang,R.L. and He,Y.Q.	KU982560
NY234_16	2016-06-09		B3	USA	North America						2019-07-15		Wang,G., Zhuge,J., Huang,W., Nolan,S.M., Gilrane,V.L., Yin,C., Dimitrova,N. and Fallon,J.T.	KY385891
Ny59_16	2016-07-30		B3	USA	North America						2019-07-15		Huang,W., Yin,C., Zhuge,J., Farooq,T., Yoon,E.C., Sheila,N., Chen,D., Fallon,J.T. and Wang,G.	KX957761
NY149_16	2016-08-21		B3	USA	North America						2019-07-15		Wang,G., Zhuge,J., Huang,W., Nolan,S.M., Gilrane,V.L., Yin,C., Dimitrova,N. and Fallon,J.T.	KY385883
NY241_16	2016-06-11		B3	USA	North America						2019-07-15		Wang,G., Zhuge,J., Huang,W., Nolan,S.M., Gilrane,V.L., Yin,C., Dimitrova,N. and Fallon,J.T.	KY385892
NY22_16	2016-07-13		B3	USA	North America						2019-07-15		Huang,W., Yin,C., Zhuge,J., Farooq,T., Yoon,E.C., Sheila,N., Chen,D., Fallon,J.T. and Wang,G.	KX957755
EV-D68_STL_2016_19	2016-07-10 (2016-01-02 - 2017-01-01)		B3	USA	North America						2019-07-15		Wylie,K.M., Wylie,T.N. and Storch,G.A.	KY292525
NY151_16	2016-08-21		B3	USA	North America						2019-07-15		Wang,G., Zhuge,J., Huang,W., Nolan,S.M., Gilrane,V.L., Yin,C., Dimitrova,N. and Fallon,J.T.	KY385884
2016-R4852	2016-08-02 (2016-08-02 - 2016-08-29)		B3	China	China	5	1-5y	<18y	<18y				Shen,L., Gong,C., Xiang,Z., Zhang,T., Li,M., Li,A., Luo,M. and Huang,F.	MH341717
2016-R4428	2016-09-01 (2016-08-06 - 2016-09-01)		B3	China	China	3	1-5y	<18y	<18y				Shen,L., Gong,C., Xiang,Z., Zhang,T., Li,M., Li,A., Luo,M. and Huang,F.	MH341713
EVD68_SWE_033_160826_NFLG	2016-08-27		B3	Sweden	Europe	63	18-64y	18-64y	>=18y	Karolinska Sweden	2018-07-07		Dyrdak, R. et al.	MH674143
2016-R4863	2016-09-01 (2016-08-06 - 2016-09-01)		B3	China	China	28	18-64y	18-64y	>=18y				Shen,L., Gong,C., Xiang,Z., Zhang,T., Li,M., Li,A., Luo,M. and Huang,F.	MH341719
EVD68_SWE_052_160908_NFLG	2016-09-09		B3	Sweden	Europe	1	1-5y	<18y	<18y	Karolinska Sweden	2018-07-07		Dyrdak, R. et al.	MH674159
EVD68_SWE_054_160907_NFLG	2016-09-08		B3	Sweden	Europe	3	1-5y	<18y	<18y	Karolinska Sweden	2018-07-07		Dyrdak, R. et al.	MH674133
EVD68_SWE_009_160911_NFLG	2016-09-12		B3	Sweden	Europe	8	6-17y	<18y	<18y	Karolinska Sweden	2018-07-07		Dyrdak, R. et al.	MH674137
EVD68_SWE_025_160830_NFLG	2016-08-31		B3	Sweden	Europe	5	1-5y	<18y	<18y	Karolinska Sweden	2018-07-07		Dyrdak, R. et al.	MH674125
EVD68_SWE_030_160819_NFLG	2016-08-20		B3	Sweden	Europe	3	1-5y	<18y	<18y	Karolinska Sweden	2018-07-07		Dyrdak, R. et al.	MH674140
EVD68_SWE_042_160902_NFLG	2016-09-03		B3	Sweden	Europe	1	1-5y	<18y	<18y	Karolinska Sweden	2018-07-07		Dyrdak, R. et al.	MH674157
EVD68_SWE_008_160909_NFLG	2016-09-10		B3	Sweden	Europe	27	18-64y	18-64y	>=18y	Karolinska Sweden	2018-07-07		Dyrdak, R. et al.	MH674136
EVD68_SWE_017_160823_NFLG	2016-08-24		B3	Sweden	Europe	3	1-5y	<18y	<18y	Karolinska Sweden	2018-07-07		Dyrdak, R. et al.	MH674118
NY10_16	2016-07-11		B3	USA	North America						2019-07-15		Huang,W., Yin,C., Zhuge,J., Farooq,T., Yoon,E.C., Sheila,N., Chen,D., Fallon,J.T. and Wang,G.	KX957754
EVD68_SWE_057_160829_NFLG	2016-08-30		B3	Sweden	Europe	2	1-5y	<18y	<18y	Karolinska Sweden	2018-07-07		Dyrdak, R. et al.	MH674144
EVD68_SWE_041_160901_NFLG	2016-09-02		B3	Sweden	Europe	14	6-17y	<18y	<18y	Karolinska Sweden	2018-07-07		Dyrdak, R. et al.	MH674156
EVD68_SWE_020_160825_NFLG	2016-08-26		B3	Sweden	Europe	20	18-64y	18-64y	>=18y	Karolinska Sweden	2018-07-07		Dyrdak, R. et al.	MH674120
EVD68_SWE_029_160904_NFLG	2016-09-05		B3	Sweden	Europe	8	6-17y	<18y	<18y	Karolinska Sweden	2018-07-07		Dyrdak, R. et al.	MH674130
EVD68_SWE_039_160831-2_NFLG	2016-09-01		B3	Sweden	Europe	1	1-5y	<18y	<18y	Karolinska Sweden	2018-07-07		Dyrdak, R. et al.	MH674153
EVD68_SWE_039_160831-1_NFLG	2016-09-01		B3	Sweden	Europe	1	1-5y	<18y	<18y	Karolinska Sweden	2018-07-07		Dyrdak, R. et al.	MH674127
EVD68_SWE_047_160913_NFLG	2016-09-14		B3	Sweden	Europe	0	<1y	<18y	<18y	Karolinska Sweden	2018-07-07		Dyrdak, R. et al.	MH674139
EVD68_SWE_037_160829_NFLG	2016-08-30		B3	Sweden	Europe	0	<1y	<18y	<18y	Karolinska Sweden	2018-07-07		Dyrdak, R. et al.	MH674149
EVD68_SWE_037_160830_NFLG	2016-08-31		B3	Sweden	Europe	0	<1y	<18y	<18y	Karolinska Sweden	2018-07-07		Dyrdak, R. et al.	MH674150
EVD68_SWE_049_160823_NFLG	2016-08-24		B3	Sweden	Europe	0	<1y	<18y	<18y	Karolinska Sweden	2018-07-07		Dyrdak, R. et al.	MH674117
USA/TX/2016-23280	2017-01-01 (2016-10-22 - 2017-01-01)		B3	USA	North America						2019-09-08		Ng,T.F.F., Castro,C.J., Reynolds,E. and Nix,W.A.	MN259109
CA-RGDS-1067	2017-03-01 (2017-03-01 - 2017-03-31)		B3	USA	North America						2020-01-22		Pan,C.-Y., Huynh,T., Padilla,T., Chen,A., Castro,C.J., Marine,R.L., Ng,T.F.F., Nix,W.A., Morales,C. and Wadford,D.A.	MN365198
CA-RGDS-1066	2017-03-31 (2017-03-05 - 2017-03-31)		B3	USA	North America						2020-01-22		Pan,C.-Y., Huynh,T., Padilla,T., Chen,A., Castro,C.J., Marine,R.L., Ng,T.F.F., Nix,W.A., Morales,C. and Wadford,D.A.	MN365197
USA/2016/CA-RGDS-1052	2016-09-12		B3	USA	North America						2019-09-08		Pan,C.-Y., Padilla,T., Huynh,T., Castro,C.J., Marine,R.L., Ng,T.F.F., Nix,W.A. and Wadford,D.A.	MN163000
take3	2018-09-01		B3	Japan	Japan Korea			<18y	<18y		2019-09-08		Takeuchi,S., Kawada,J., Horiba,K., Okuno,Y., Okumura,T., Suzuki,T., Torii,Y., Kawabe,S., Wada,S., Ikeyama,T. and Ito,Y.	LC495298
take4	2018-10-18		B3	Japan	Japan Korea			<18y	<18y		2019-09-08		Takeuchi,S., Kawada,J., Horiba,K., Okuno,Y., Okumura,T., Suzuki,T., Torii,Y., Kawabe,S., Wada,S., Ikeyama,T. and Ito,Y.	LC495299
EV-D68/Homosapiens/CHN/DZH-ZJUC/2018	2018-11-18		B3	China	China	3	1-5y	<18y	<18y		2020-01-22		Wang,Y., Zhao,Z., Gao,F. and Zhu,M.	MK614087
USA/MO/2016-23282	2016-07-05 (2016-01-02 - 2017-01-01)		B3	USA	North America						2019-09-08		Ng,T.F.F., Castro,C.J., Reynolds,E. and Nix,W.A.	MN259111
EVD68_SWE_034_160829_NFLG	2016-08-30		B3	Sweden	Europe	1	1-5y	<18y	<18y	Karolinska Sweden	2018-07-07		Dyrdak, R. et al.	MH674146
USA/OH/2016-23291	2016-07-02 (2016-01-02 - 2017-01-01)		B3	USA	North America						2019-09-08	AFM	Ng,T.F.F., Castro,C.J., Reynolds,E. and Nix,W.A.	MN259120
USA/MO/2016-23283	2016-08-17 (2016-05-20 - 2016-12-03)		B3	USA	North America						2019-09-08		Ng,T.F.F., Castro,C.J., Reynolds,E. and Nix,W.A.	MN259112
NY75_16	2016-07-30		B3	USA	North America						2019-07-15		Huang,W., Yin,C., Zhuge,J., Farooq,T., Yoon,E.C., Sheila,N., Chen,D., Fallon,J.T. and Wang,G.	KX957762
USA/PA/2016-23289	2016-08-29 (2016-05-29 - 2017-01-01)		B3	USA	North America						2019-09-08	AFM	Ng,T.F.F., Castro,C.J., Reynolds,E. and Nix,W.A.	MN259118
USA/FL/2016-23279	2016-01-23 (2016-01-02 - 2016-04-09)		B3	USA	North America						2019-09-08		Ng,T.F.F., Castro,C.J., Reynolds,E. and Nix,W.A.	MN259108
USA/FL/2016-19504	2016-04-01		B3	USA	North America						2019-07-15	AFM	Ng,T.F.F., Montmayeur,A., Castro,C.J., Rogers,S.L., Chern,S.-W., Maher,K., Magana,L., Marine,R., Lamson,D., St. George,K., Oberste,M.S. and Nix,W.A.	KX675261
USA/FL/2016-23278	2016-03-02 (2016-01-05 - 2016-05-21)		B3	USA	North America						2019-09-08		Ng,T.F.F., Castro,C.J., Reynolds,E. and Nix,W.A.	MN259107
USA/MO/2016-23284	2016-12-04 (2016-08-27 - 2017-01-01)		B3	USA	North America						2019-09-08		Ng,T.F.F., Castro,C.J., Reynolds,E. and Nix,W.A.	MN259113
CA-RGDS-1063	2016-07-01 (2016-06-06 - 2016-07-01)		B3	USA	North America						2020-01-22		Pan,C.-Y., Huynh,T., Padilla,T., Chen,A., Castro,C.J., Marine,R.L., Ng,T.F.F., Nix,W.A., Morales,C. and Wadford,D.A.	MN365194
CA-RGDS-1065	2016-07-02 (2016-07-02 - 2016-07-27)		B3	USA	North America						2020-01-22		Pan,C.-Y., Huynh,T., Padilla,T., Chen,A., Castro,C.J., Marine,R.L., Ng,T.F.F., Nix,W.A., Morales,C. and Wadford,D.A.	MN365196
CAN16-126	2016-04-26 (2016-01-02 - 2017-01-01)		B3	Canada	North America						2019-07-15		McDermid,A.K., Grudeski,E., Mandes,R., Huzarewich,R., Gusdal,M. and Booth,T.F.	KY042026
USA/TX/2016-19506	2016-06-25		B3	USA	North America						2019-07-15	AFM	Ng,T.F.F., Montmayeur,A., Castro,C.J., Rogers,S.L., Chern,S.-W., Maher,K., Magana,L., Marine,R., Lamson,D., St. George,K., Oberste,M.S. and Nix,W.A.	KX675263
USA/CO/2016-23290	2016-09-29 (2016-07-08 - 2016-12-21)		B3	USA	North America						2019-09-08	AFM	Ng,T.F.F., Castro,C.J., Reynolds,E. and Nix,W.A.	MN259119
EVD68_SWE_013_160914_NFLG	2016-09-15		B3	Sweden	Europe	8	6-17y	<18y	<18y	Karolinska Sweden	2018-07-07		Dyrdak, R. et al.	MH674165
EVD68_SWE_010_160909_NFLG	2016-09-10		B3	Sweden	Europe	5	1-5y	<18y	<18y	Karolinska Sweden	2018-07-07		Dyrdak, R. et al.	MH674160
EVD68_SWE_035_160829_NFLG	2016-08-30		B3	Sweden	Europe	1	1-5y	<18y	<18y	Karolinska Sweden	2018-07-07		Dyrdak, R. et al.	MH674147
EVD68_SWE_050_160829_NFLG	2016-08-30		B3	Sweden	Europe	4	1-5y	<18y	<18y	Karolinska Sweden	2018-07-07		Dyrdak, R. et al.	MH674145
NY135_16	2016-08-14		B3	USA	North America						2019-07-15		Wang,G., Zhuge,J., Huang,W., Nolan,S.M., Gilrane,V.L., Yin,C., Dimitrova,N. and Fallon,J.T.	KY385881
NY188_16	2016-09-11		B3	USA	North America						2019-07-15		Wang,G., Zhuge,J., Huang,W., Nolan,S.M., Gilrane,V.L., Yin,C., Dimitrova,N. and Fallon,J.T.	KY385888
EVD68_SWE_040_160901_NFLG	2016-09-02		B3	Sweden	Europe	20	18-64y	18-64y	>=18y	Karolinska Sweden	2018-07-07		Dyrdak, R. et al.	MH674155
NY185_16	2016-09-10		B3	USA	North America						2019-07-15		Wang,G., Zhuge,J., Huang,W., Nolan,S.M., Gilrane,V.L., Yin,C., Dimitrova,N. and Fallon,J.T.	KY385887
USA/ME/2016-23286	2016-11-23 (2016-09-09 - 2017-01-01)		B3	USA	North America						2019-09-08		Ng,T.F.F., Castro,C.J., Reynolds,E. and Nix,W.A.	MN259115
NY230_16	2016-06-08		B3	USA	North America						2019-07-15		Wang,G., Zhuge,J., Huang,W., Nolan,S.M., Gilrane,V.L., Yin,C., Dimitrova,N. and Fallon,J.T.	KY385890
NY141_16	2016-08-17		B3	USA	North America						2019-07-15		Wang,G., Zhuge,J., Huang,W., Nolan,S.M., Gilrane,V.L., Yin,C., Dimitrova,N. and Fallon,J.T.	KY385882
NY172_16	2016-09-03		B3	USA	North America						2019-07-15		Wang,G., Zhuge,J., Huang,W., Nolan,S.M., Gilrane,V.L., Yin,C., Dimitrova,N. and Fallon,J.T.	KY385886
NY39_16	2016-07-18		B3	USA	North America						2019-07-15		Huang,W., Yin,C., Zhuge,J., Farooq,T., Yoon,E.C., Sheila,N., Chen,D., Fallon,J.T. and Wang,G.	KX957758
EVD68_SWE_055_160907_NFLG	2016-09-08		B3	Sweden	Europe	58	18-64y	18-64y	>=18y	Karolinska Sweden	2018-07-07		Dyrdak, R. et al.	MH674134
EVD68_SWE_019_160824_NFLG	2016-08-25		B3	Sweden	Europe	31	18-64y	18-64y	>=18y	Karolinska Sweden	2018-07-07		Dyrdak, R. et al.	MH674119
EVD68_SWE_056_160905_NFLG	2016-09-06		B3	Sweden	Europe	2	1-5y	<18y	<18y	Karolinska Sweden	2018-07-07		Dyrdak, R. et al.	MH674158
EVD68_SWE_046_160904_NFLG	2016-09-05		B3	Sweden	Europe	5	1-5y	<18y	<18y	Karolinska Sweden	2018-07-07		Dyrdak, R. et al.	MH674131
USA/2016/CA-RGDS-1053	2016-08-16		B3	USA	North America						2019-09-08	AFM	Pan,C.-Y., Padilla,T., Huynh,T., Chen,A., Castro,C.J., Marine,R.L., Ng,T.F.F., Nix,W.A. and Wadford,D.A.	MN173591
NY166_16	2016-08-31		B3	USA	North America						2019-07-15		Wang,G., Zhuge,J., Huang,W., Nolan,S.M., Gilrane,V.L., Yin,C., Dimitrova,N. and Fallon,J.T.	KY385885
USA/MO/2016-23281	2016-10-09 (2016-08-22 - 2016-12-09)		B3	USA	North America						2019-09-08		Ng,T.F.F., Castro,C.J., Reynolds,E. and Nix,W.A.	MN259110
EVD68_SWE_024_160831_NFLG	2016-09-01		B3	Sweden	Europe	6	6-17y	<18y	<18y	Karolinska Sweden	2018-07-07		Dyrdak, R. et al.	MH674154
EVD68_SWE_024_160830_NFLG	2016-08-31		B3	Sweden	Europe	6	6-17y	<18y	<18y	Karolinska Sweden	2018-07-07		Dyrdak, R. et al.	MH674124
EVD68_SWE_021_160904_NFLG	2016-09-05		B3	Sweden	Europe	0	<1y	<18y	<18y	Karolinska Sweden	2018-07-07		Dyrdak, R. et al.	MH674129
EVD68_SWE_021_160828_NFLG	2016-08-29		B3	Sweden	Europe	0	<1y	<18y	<18y	Karolinska Sweden	2018-07-07		Dyrdak, R. et al.	MH674121
EVD68_SWE_032_160825_NFLG	2016-08-26		B3	Sweden	Europe	2	1-5y	<18y	<18y	Karolinska Sweden	2018-07-07		Dyrdak, R. et al.	MH674142
EVD68_SWE_044_160910_NFLG	2016-09-11		B3	Sweden	Europe	3	1-5y	<18y	<18y	Karolinska Sweden	2018-07-07		Dyrdak, R. et al.	MH674162
EVD68_SWE_038_160830_NFLG	2016-08-31		B3	Sweden	Europe	7	6-17y	<18y	<18y	Karolinska Sweden	2018-07-07		Dyrdak, R. et al.	MH674151
EV-D68_STL_2016_20	2016-05-11 (2016-01-02 - 2017-01-01)		B3	USA	North America						2019-07-15		Wylie,K.M., Wylie,T.N. and Storch,G.A.	KY292526
EVD68_SWE_011_160909_NFLG	2016-09-10		B3	Sweden	Europe	1	1-5y	<18y	<18y	Karolinska Sweden	2018-07-07		Dyrdak, R. et al.	MH674161
16V0908R2	2016-06-09		B3	France	Europe	3.14	1-5y	<18y	<18y				Bal, A. et al.	MK105980
USA/PA/2016-23285	2016-08-18 (2016-06-01 - 2016-12-02)		B3	USA	North America						2019-09-08		Ng,T.F.F., Castro,C.J., Reynolds,E. and Nix,W.A.	MN259114
NY212_16	2016-06-29		B3	USA	North America						2019-07-15		Wang,G., Zhuge,J., Huang,W., Nolan,S.M., Gilrane,V.L., Yin,C., Dimitrova,N. and Fallon,J.T.	KY385889
NY29_16	2016-07-14		B3	USA	North America						2019-07-15		Huang,W., Yin,C., Zhuge,J., Farooq,T., Yoon,E.C., Sheila,N., Chen,D., Fallon,J.T. and Wang,G.	KX957756
NY43_16	2016-07-19		B3	USA	North America						2019-07-15		Huang,W., Yin,C., Zhuge,J., Farooq,T., Yoon,E.C., Sheila,N., Chen,D., Fallon,J.T. and Wang,G.	KX957759
USA/SC/2016-23288	2016-12-05 (2016-09-15 - 2017-01-01)		B3	USA	North America						2019-09-08	AFM	Ng,T.F.F., Castro,C.J., Reynolds,E. and Nix,W.A.	MN259117
NY30_16	2016-07-18		B3	USA	North America						2019-07-15		Huang,W., Yin,C., Zhuge,J., Farooq,T., Yoon,E.C., Sheila,N., Chen,D., Fallon,J.T. and Wang,G.	KX957757
NY44_16	2016-07-24		B3	USA	North America						2019-07-15		Huang,W., Yin,C., Zhuge,J., Farooq,T., Yoon,E.C., Sheila,N., Chen,D., Fallon,J.T. and Wang,G.	KX957760
NY126_16	2016-08-11		B3	USA	North America						2019-07-15		Wang,G., Zhuge,J., Huang,W., Nolan,S.M., Gilrane,V.L., Yin,C., Dimitrova,N. and Fallon,J.T.	KY385880
EVD68_SWE_028_160904_NFLG	2016-09-05		B3	Sweden	Europe	2	1-5y	<18y	<18y	Karolinska Sweden	2018-07-07		Dyrdak, R. et al.	MH674128
EVD68_SWE_026_160831_NFLG	2016-09-01		B3	Sweden	Europe	0	<1y	<18y	<18y	Karolinska Sweden	2018-07-07		Dyrdak, R. et al.	MH674126
EVD68_SWE_053_160916_NFLG	2016-09-17		B3	Sweden	Europe	0	<1y	<18y	<18y	Karolinska Sweden	2018-07-07		Dyrdak, R. et al.	MH674166
EVD68_SWE_022_160828_NFLG	2016-08-29		B3	Sweden	Europe	29	18-64y	18-64y	>=18y	Karolinska Sweden	2018-07-07		Dyrdak, R. et al.	MH674122
EVD68_SWE_007_160909_NFLG	2016-09-10		B3	Sweden	Europe	45	18-64y	18-64y	>=18y	Karolinska Sweden	2018-07-07		Dyrdak, R. et al.	MH674135
EVD68_SWE_045_160831_NFLG	2016-09-01		B3	Sweden	Europe	8	6-17y	<18y	<18y	Karolinska Sweden	2018-07-07		Dyrdak, R. et al.	MH674152
EVD68_SWE_027_160901_NFLG	2016-09-02		B3	Sweden	Europe	1	1-5y	<18y	<18y	Karolinska Sweden	2018-07-07		Dyrdak, R. et al.	MH844544
EVD68_SWE_031_160822_NFLG	2016-08-23		B3	Sweden	Europe	2	1-5y	<18y	<18y	Karolinska Sweden	2018-07-07		Dyrdak, R. et al.	MH674141
16V1106R2	2016-06-11		B3	France	Europe	5.61	1-5y	<18y	<18y				Bal, A. et al.	MK105981
EVD68_SWE_012_160911_NFLG	2016-09-12		B3	Sweden	Europe	6	6-17y	<18y	<18y	Karolinska Sweden	2018-07-07	AFM	Dyrdak, R. et al.	MH674163
EVD68_SWE_012_160913_NFLG	2016-09-14		B3	Sweden	Europe	6	6-17y	<18y	<18y	Karolinska Sweden	2018-07-07	AFM	Dyrdak, R. et al.	MH674164
EVD68_SWE_023_160830_NFLG	2016-08-31		B3	Sweden	Europe	2	1-5y	<18y	<18y	Karolinska Sweden	2018-07-07		Dyrdak, R. et al.	MH674123
EVD68_SWE_036_160829_NFLG	2016-08-30		B3	Sweden	Europe	1	1-5y	<18y	<18y	Karolinska Sweden	2018-07-07		Dyrdak, R. et al.	MH674148
EVD68_ESP_008_180926_NFLG	2018-09-26		B3	Spain	Europe	0.38	<1y	<18y	<18y	Barcelona Spain	2019-09-09		Hodcroft, E. B. et al.	MN245419
EVD68_CHE_005_180926_NFLG	2018-09-26		B3	Switzerland	Europe	66	>=65y	>=65y	>=18y	Basel Switzerland	2019-09-09		Hodcroft, E. B. et al.	MN245410
EVD68_NLD_002_180912_NFLG	2018-09-12		B3	Netherlands	Europe	26	18-64y	18-64y	>=18y	Groningen Netherlands	2019-09-09		Hodcroft, E. B. et al.	MN245435
EVD68_NLD_005_180927_NFLG	2018-09-27		B3	Netherlands	Europe	4	1-5y	<18y	<18y	Groningen Netherlands	2019-09-09		Hodcroft, E. B. et al.	MN245438
EVD68_NLD_010_181023_NFLG	2018-10-23		B3	Netherlands	Europe	3	1-5y	<18y	<18y	Groningen Netherlands	2019-09-09		Hodcroft, E. B. et al.	MN245443
EVD68_BEL_007_181009_NFLG	2018-10-09		B3	Belgium	Europe	3.33	1-5y	<18y	<18y	Leuven Belgium	2019-09-09		Hodcroft, E. B. et al.	MN245402
EVD68_ESP_017_181020_NFLG	2018-10-20		B3	Spain	Europe	0.08	<1y	<18y	<18y	Tenerife Spain	2019-09-09		Hodcroft, E. B. et al.	MN245428
EVD68_ESP_015_180831_NFLG	2018-08-31		B3	Spain	Europe	3	1-5y	<18y	<18y	Tenerife Spain	2019-09-09		Hodcroft, E. B. et al.	MN245426
EVD68_ESP_020_181105_NFLG	2018-11-05		B3	Spain	Europe	2	1-5y	<18y	<18y	Tenerife Spain	2019-09-09		Hodcroft, E. B. et al.	MN245431
VRES189539	2018-09-10		B3	France	Europe	0.16	<1y	<18y	<18y				Bal, A. et al.	MK105985
VRES189536	2018-09-09		B3	France	Europe	16.96	6-17y	<18y	<18y				Bal, A. et al.	MK105984
VRES189236	2018-08-18		B3	France	Europe	1.32	1-5y	<18y	<18y				Bal, A. et al.	MK105983
EVD68_ESP_005_180922_NFLG	2018-09-22		B3	Spain	Europe	0.14	<1y	<18y	<18y	Barcelona Spain	2019-09-09		Hodcroft, E. B. et al.	MN245416
VRES189627	2018-09-14		B3	France	Europe	4.26	1-5y	<18y	<18y				Bal, A. et al.	MK105988
ENTSP_RS1_00001	2018-09-30 (2018-09-05 - 2018-09-30)		B3	USA	North America								Pakala,S.B., Tan,Y., Hassan,F., Selvarangan,R., Mai,A., Markowitz,R.H., Shilts,M.H., Rajagopala,S.V. and Das,S.R.	MK659588
USA/CO/2018-23165	2018-10-25 (2018-08-23 - 2018-12-31)		B3	USA	North America						2019-09-08		Ng,T.F.F., Reynolds,E., Castro,C.J. and Nix,W.A.	MN245987
USA/IL/2018-23252	2018-05-29 (2018-01-01 - 2018-12-31)		B3	USA	North America						2019-09-08	AFM	Ng,T.F.F., Reynolds,E., Castro,C.J. and Nix,W.A.	MN246015
ENTSP_RS1_00002	2018-09-30 (2018-09-05 - 2018-09-30)		B3	USA	North America								Pakala,S.B., Tan,Y., Hassan,F., Selvarangan,R., Mai,A., Markowitz,R.H., Shilts,M.H., Rajagopala,S.V. and Das,S.R.	MK659589
ENTSP_RS1_00017	2018-09-03 (2018-09-01 - 2018-09-30)		B3	USA	North America								Pakala,S.B., Tan,Y., Hassan,F., Selvarangan,R., Mai,A., Markowitz,R.H., Shilts,M.H., Rajagopala,S.V. and Das,S.R.	MK659595
USA/CO/2018-23166	2018-07-26 (2018-01-01 - 2018-12-31)		B3	USA	North America						2019-09-08		Ng,T.F.F., Reynolds,E., Castro,C.J. and Nix,W.A.	MN245988
USA/OH/2018-23257	2018-07-24 (2018-01-01 - 2018-12-31)		B3	USA	North America						2019-09-08		Ng,T.F.F., Reynolds,E., Castro,C.J. and Nix,W.A.	MN246020
USA/OH/2018-23258	2018-09-07 (2018-01-01 - 2018-12-31)		B3	USA	North America						2019-09-08		Ng,T.F.F., Reynolds,E., Castro,C.J. and Nix,W.A.	MN246021
USA/OH/2018-23261	2018-08-18 (2018-01-01 - 2018-12-31)		B3	USA	North America						2019-09-08		Ng,T.F.F., Reynolds,E., Castro,C.J. and Nix,W.A.	MN246024
USA/OH/2018-23260	2018-10-25 (2018-07-19 - 2018-12-31)		B3	USA	North America						2019-09-08		Ng,T.F.F., Reynolds,E., Castro,C.J. and Nix,W.A.	MN246023
USA/MD/2018-23206	2018-08-13 (2018-01-01 - 2018-12-31)		B3	USA	North America						2019-09-08	AFM	Ng,T.F.F., Reynolds,E., Castro,C.J. and Nix,W.A.	MN245999
ENTSP_RS1_00006	2018-09-30 (2018-09-05 - 2018-09-30)		B3	USA	North America								Pakala,S.B., Tan,Y., Hassan,F., Selvarangan,R., Mai,A., Markowitz,R.H., Shilts,M.H., Rajagopala,S.V. and Das,S.R.	MK659591
ENTSP_RS1_00009	2018-09-10 (2018-09-01 - 2018-09-30)		B3	USA	North America								Pakala,S.B., Tan,Y., Hassan,F., Selvarangan,R., Mai,A., Markowitz,R.H., Shilts,M.H., Rajagopala,S.V. and Das,S.R.	MK659593
ENTSP_RS1_00023	2018-08-31 (2018-08-06 - 2018-08-31)		B3	USA	North America								Pakala,S.B., Tan,Y., Hassan,F., Selvarangan,R., Mai,A., Markowitz,R.H., Shilts,M.H., Rajagopala,S.V. and Das,S.R.	MK659599
ENTSP_RS1_00031	2018-08-31 (2018-08-08 - 2018-08-31)		B3	USA	North America								Pakala,S.B., Tan,Y., Hassan,F., Selvarangan,R., Mai,A., Markowitz,R.H., Shilts,M.H., Rajagopala,S.V. and Das,S.R.	MK659602
USA/NY/2018-23215	2018-09-06 (2018-01-01 - 2018-12-31)		B3	USA	North America						2019-09-08	AFM	Ng,T.F.F., Reynolds,E., Castro,C.J. and Nix,W.A.	MN246008
USA/NY/2018-23216	2018-08-25 (2018-01-01 - 2018-12-31)		B3	USA	North America						2019-09-08	AFM	Ng,T.F.F., Reynolds,E., Castro,C.J. and Nix,W.A.	MN246009
USA/CO/2018-23163	2018-04-20 (2018-01-01 - 2018-12-31)		B3	USA	North America						2019-09-08		Ng,T.F.F., Reynolds,E., Castro,C.J. and Nix,W.A.	MN245985
USA/CO/2018-23164	2018-06-09 (2018-01-01 - 2018-12-31)		B3	USA	North America						2019-09-08		Ng,T.F.F., Reynolds,E., Castro,C.J. and Nix,W.A.	MN245986
USA/OH/2018-23253	2018-09-27 (2018-01-01 - 2018-12-31)		B3	USA	North America						2019-09-08		Ng,T.F.F., Reynolds,E., Castro,C.J. and Nix,W.A.	MN246016
ENTSP_RS1_00003	2018-08-31 (2018-08-05 - 2018-08-31)		B3	USA	North America								Pakala,S.B., Tan,Y., Hassan,F., Selvarangan,R., Mai,A., Markowitz,R.H., Shilts,M.H., Rajagopala,S.V. and Das,S.R.	MK659590
USA/CO/2018-23182	2018-12-23 (2018-09-21 - 2018-12-31)		B3	USA	North America						2019-09-08	AFM	Ng,T.F.F., Reynolds,E., Castro,C.J. and Nix,W.A.	MN245989
USA/NE/2018-23210	2018-11-20 (2018-08-26 - 2018-12-31)		B3	USA	North America						2019-09-08		Ng,T.F.F., Reynolds,E., Castro,C.J. and Nix,W.A.	MN246003
ENTSP_RS1_00042	2018-08-31 (2018-08-06 - 2018-08-31)		B3	USA	North America								Pakala,S.B., Tan,Y., Hassan,F., Selvarangan,R., Mai,A., Markowitz,R.H., Shilts,M.H., Rajagopala,S.V. and Das,S.R.	MK659604
USA/OK/2018-23200	2018-09-23 (2018-07-05 - 2018-12-24)		B3	USA	North America						2019-09-08		Ng,T.F.F., Reynolds,E., Castro,C.J. and Nix,W.A.	MN245993
USA/KY/2018-23198	2018-10-11 (2018-07-28 - 2018-12-31)		B3	USA	North America						2019-09-08	AFM	Ng,T.F.F., Reynolds,E., Castro,C.J. and Nix,W.A.	MN245991
USA/MD/2018-23209	2018-10-31 (2018-08-10 - 2018-12-31)		B3	USA	North America						2019-09-08	AFM	Ng,T.F.F., Reynolds,E., Castro,C.J. and Nix,W.A.	MN246002
ENTSP_RS1_00026	2018-08-31 (2018-08-05 - 2018-08-31)		B3	USA	North America								Pakala,S.B., Tan,Y., Hassan,F., Selvarangan,R., Mai,A., Markowitz,R.H., Shilts,M.H., Rajagopala,S.V. and Das,S.R.	MK659600
USA/AL/2018-23212	2018-07-29 (2018-05-04 - 2018-11-16)		B3	USA	North America						2019-09-08	AFM	Ng,T.F.F., Reynolds,E., Castro,C.J. and Nix,W.A.	MN246005
USA/TX/2018-23208	2018-12-31 (2018-10-23 - 2018-12-31)		B3	USA	North America						2019-09-08	AFM	Ng,T.F.F., Reynolds,E., Castro,C.J. and Nix,W.A.	MN246001
ENTSP_RS1_00019	2018-09-30 (2018-09-05 - 2018-09-30)		B3	USA	North America								Pakala,S.B., Tan,Y., Hassan,F., Selvarangan,R., Mai,A., Markowitz,R.H., Shilts,M.H., Rajagopala,S.V. and Das,S.R.	MK659597
USA/2018/CA-RGDS-1056	2018-11-22		B3	USA	North America						2019-09-08	AFM	Pan,C.-Y., Padilla,T., Huynh,T., Chen,A., Castro,C.J., Marine,R.L., Ng,T.F.F., Nix,W.A. and Wadford,D.A.	MN173594
ENTSP_RS1_00014	2018-08-31 (2018-08-09 - 2018-08-31)		B3	USA	North America								Pakala,S.B., Tan,Y., Hassan,F., Selvarangan,R., Mai,A., Markowitz,R.H., Shilts,M.H., Rajagopala,S.V. and Das,S.R.	MK659594
ENTSP_RS1_00035	2018-09-01 (2018-09-01 - 2018-09-25)		B3	USA	North America								Pakala,S.B., Tan,Y., Hassan,F., Selvarangan,R., Mai,A., Markowitz,R.H., Shilts,M.H., Rajagopala,S.V. and Das,S.R.	MK659603
USA/PA/2018-23203	2018-10-10 (2018-07-19 - 2018-12-31)		B3	USA	North America						2019-09-08	AFM	Ng,T.F.F., Reynolds,E., Castro,C.J. and Nix,W.A.	MN245996
USA/TN/2018-23213	2018-08-14 (2018-06-06 - 2018-11-26)		B3	USA	North America						2019-09-08		Ng,T.F.F., Reynolds,E., Castro,C.J. and Nix,W.A.	MN246006
USA/OH/2018-23256	2018-07-21 (2018-05-25 - 2018-10-02)		B3	USA	North America						2019-09-08		Ng,T.F.F., Reynolds,E., Castro,C.J. and Nix,W.A.	MN246019
USA/AZ/2018-23214	2018-12-31 (2018-10-17 - 2018-12-31)		B3	USA	North America						2019-09-08	AFM	Ng,T.F.F., Reynolds,E., Castro,C.J. and Nix,W.A.	MN246007
USA/OH/2018-23254	2018-07-14 (2018-05-21 - 2018-09-25)		B3	USA	North America						2019-09-08		Ng,T.F.F., Reynolds,E., Castro,C.J. and Nix,W.A.	MN246017
USA/2018-23088	2018-08-31 (2018-08-08 - 2018-08-31)		B3	USA	North America						2019-07-15		Ng,T.F.F., Castro,C.J., Schmidt,A., Reynolds,E., Chern,S.-W.W., Ciomperlik,J. and Nix,W.A.	MK491181
USA/OH/2018-23088	2018-08-10 (2018-07-11 - 2018-09-10)		B3	USA	North America						2019-09-08		Ng,T.F.F., Reynolds,E., Castro,C.J. and Nix,W.A.	MN245982
USA/OH/2018-23255	2018-07-25 (2018-06-11 - 2018-09-23)		B3	USA	North America						2019-09-08		Ng,T.F.F., Reynolds,E., Castro,C.J. and Nix,W.A.	MN246018
EVD68_BEL_008_181011_NFLG	2018-10-11		B3	Belgium	Europe	4.17	1-5y	<18y	<18y	Leuven Belgium	2019-09-09		Hodcroft, E. B. et al.	MN245403
EVD68_BEL_010_181002_NFLG	2018-10-02		B3	Belgium	Europe	4	1-5y	<18y	<18y	Leuven Belgium	2019-09-09		Hodcroft, E. B. et al.	MN245405
EVD68_BEL_006_181010_NFLG	2018-10-10		B3	Belgium	Europe	0.92	<1y	<18y	<18y	Leuven Belgium	2019-09-09		Hodcroft, E. B. et al.	MN245401
USA/GA/2018-23218	2018-08-24 (2018-05-30 - 2018-12-12)		B3	USA	North America						2019-09-08	AFM	Ng,T.F.F., Reynolds,E., Castro,C.J. and Nix,W.A.	MN246011
USA/MO/2018-23197	2018-11-13 (2018-08-11 - 2018-12-31)		B3	USA	North America						2019-09-08		Ng,T.F.F., Reynolds,E., Castro,C.J. and Nix,W.A.	MN245990
ENTSP_RS1_00020	2018-08-31 (2018-08-08 - 2018-08-31)		B3	USA	North America								Pakala,S.B., Tan,Y., Hassan,F., Selvarangan,R., Mai,A., Markowitz,R.H., Shilts,M.H., Rajagopala,S.V. and Das,S.R.	MK659598
USA/TX/2018-23202	2018-07-21 (2018-05-02 - 2018-11-09)		B3	USA	North America						2019-09-08		Ng,T.F.F., Reynolds,E., Castro,C.J. and Nix,W.A.	MN245995
USA/WA/2018-23201	2018-07-21 (2018-05-02 - 2018-11-09)		B3	USA	North America						2019-09-08	AFM	Ng,T.F.F., Reynolds,E., Castro,C.J. and Nix,W.A.	MN245994
USA/NY/2018-23219	2018-09-08 (2018-06-24 - 2018-12-13)		B3	USA	North America						2019-09-08	AFM	Ng,T.F.F., Reynolds,E., Castro,C.J. and Nix,W.A.	MN246012
USA/MN/2018-23263	2018-08-25 (2018-06-21 - 2018-11-24)		B3	USA	North America						2019-09-08	AFM	Ng,T.F.F., Reynolds,E., Castro,C.J. and Nix,W.A.	MN246026
ENTSP_RS1_00018	2018-09-21 (2018-09-01 - 2018-09-30)		B3	USA	North America								Pakala,S.B., Tan,Y., Hassan,F., Selvarangan,R., Mai,A., Markowitz,R.H., Shilts,M.H., Rajagopala,S.V. and Das,S.R.	MK659596
ENTSP_RS1_00027	2018-09-30 (2018-09-05 - 2018-09-30)		B3	USA	North America								Pakala,S.B., Tan,Y., Hassan,F., Selvarangan,R., Mai,A., Markowitz,R.H., Shilts,M.H., Rajagopala,S.V. and Das,S.R.	MK659601
USA/MN/2018-23204	2018-10-24 (2018-08-28 - 2018-12-22)		B3	USA	North America						2019-09-08	AFM	Ng,T.F.F., Reynolds,E., Castro,C.J. and Nix,W.A.	MN245997
USA/MN/2018-23205	2018-10-10 (2018-08-13 - 2018-12-09)		B3	USA	North America						2019-09-08	AFM	Ng,T.F.F., Reynolds,E., Castro,C.J. and Nix,W.A.	MN245998
USA/2018-23087	2018-08-26 (2018-08-01 - 2018-08-31)		B3	USA	North America						2019-07-15		Ng,T.F.F., Castro,C.J., Schmidt,A., Reynolds,E., Chern,S.-W.W., Ciomperlik,J. and Nix,W.A.	MK491180
USA/CO/2018-23087	2018-08-07 (2018-07-03 - 2018-09-11)		B3	USA	North America						2019-09-08		Ng,T.F.F., Reynolds,E., Castro,C.J. and Nix,W.A.	MN245981
ENTSP_RS1_00007	2018-09-30 (2018-09-06 - 2018-09-30)		B3	USA	North America								Pakala,S.B., Tan,Y., Hassan,F., Selvarangan,R., Mai,A., Markowitz,R.H., Shilts,M.H., Rajagopala,S.V. and Das,S.R.	MK659592
DK_07_2019	2019-09-20		B3	Denmark	Europe	0	<1y	<18y	<18y	SSI Denmark	2019-12-01		Midgley et al.	MN896978
USA/CA/2018-RGDS-1041	2018-09-28 (2018-09-01 - 2018-09-30)		B3	USA	North America						2019-07-15		Pan,C.-Y., Padilla,T., Huynh,T., Castro,C.J., Ng,T.F.F., Marine,R.L., Nix,W.A. and Wadford,D.A.	MK689392
CA-RGDS-1069	2018-09-11 (2018-09-01 - 2018-09-30)		B3	USA	North America						2020-01-22		Pan,C.-Y., Huynh,T., Padilla,T., Chen,A., Castro,C.J., Marine,R.L., Ng,T.F.F., Nix,W.A., Morales,C. and Wadford,D.A.	MN365200
USA/MT/2018-23276	2018-07-19 (2018-05-24 - 2018-10-03)		B3	USA	North America						2019-09-08	AFM	Ng,T.F.F., Reynolds,E., Castro,C.J. and Nix,W.A.	MN246039
USA/2018-23089	2018-09-21 (2018-09-01 - 2018-09-30)		B3	USA	North America						2019-07-15		Ng,T.F.F., Castro,C.J., Schmidt,A., Reynolds,E., Chern,S.-W.W., Ciomperlik,J. and Nix,W.A.	MK491182
USA/MA/2018-23089	2018-08-25 (2018-07-14 - 2018-10-10)		B3	USA	North America						2019-09-08		Ng,T.F.F., Reynolds,E., Castro,C.J. and Nix,W.A.	MN245983
CHN/CQ2860/2012	2012-02-01 (2012-01-05 - 2012-02-01)		B	China	China	1.33	1-5y	<18y	<18y		2019-07-15		Xiao,Q., Zheng,S., Wang,L., Ren,L. and Liu,E.	KT803589
CA/AFP/11-1767	2013-01-01 (2013-01-01 - 2013-03-21)		B1	USA	North America						2019-07-15		Chiu,C.Y., Yu,G., Naccache,S.N., Clayton,A., Yagi,S. and Glaser,C.	KM892501
2011-21186	2011-11-15		B1	China	China	15	6-17y	<18y	<18y		2019-07-15		Zhang,T.	KT280503
2013-0720-6	2013-07-20		B1	China	China	5	1-5y	<18y	<18y		2019-07-15		Zhang,T.	KT280504
2011-21282	2011-12-19		B1	China	China	10	6-17y	<18y	<18y		2019-07-15		Zhang,T.	KT285320
EV-D68/Homosapiens/USA/O466a/2012	2012-09-06		B1	USA	North America	9	6-17y	<18y	<18y		2019-07-15		Das,S.R., Halpin,R.A., Akopov,A., Fedorova,N., Puri,V., Stockwell,T., Amedeo,P., Bishop,B., Katzel,D., Schobel,S., Shrivastava,S., Jackson,D.J. and Gern,J.E.	KX255365
CA/AFP/v12T00346	2013-01-01 (2012-12-07 - 2013-01-01)		B1	USA	North America			<18y	<18y		2019-07-15	AFM	Chiu,C.Y., Yu,G., Naccache,S.N., Clayton,A., Yagi,S. and Glaser,C.	KM892499
EV-D68/Homosapiens/USA/O774a/2012	2012-09-04		B1	USA	North America	10	6-17y	<18y	<18y		2019-07-15		Das,S.R., Halpin,R.A., Akopov,A., Fedorova,N., Puri,V., Stockwell,T., Amedeo,P., Bishop,B., Katzel,D., Schobel,S., Shrivastava,S., Jackson,D.J. and Gern,J.E.	KX255377
EV-D68/Homosapiens/USA/O775a/2012	2012-09-11		B1	USA	North America	10	6-17y	<18y	<18y		2019-07-15		Das,S.R., Halpin,R.A., Akopov,A., Fedorova,N., Puri,V., Stockwell,T., Amedeo,P., Bishop,B., Katzel,D., Schobel,S., Shrivastava,S., Jackson,D.J. and Gern,J.E.	KX255414
EV-D68/Homosapiens/USA/U4470/2012	2012-08-10		B1	USA	North America	6	6-17y	<18y	<18y		2019-07-15		Das,S.R., Halpin,R.A., Akopov,A., Fedorova,N., Puri,V., Stockwell,T., Amedeo,P., Bishop,B., Katzel,D., Schobel,S., Shrivastava,S., Jackson,D.J. and Gern,J.E.	KX255370
EV-D68/Homosapiens/USA/U4486/2012	2012-08-03		B1	USA	North America	6	6-17y	<18y	<18y		2019-07-15		Das,S.R., Halpin,R.A., Akopov,A., Fedorova,N., Puri,V., Stockwell,T., Amedeo,P., Bishop,B., Katzel,D., Schobel,S., Shrivastava,S., Jackson,D.J. and Gern,J.E.	KX255399
EV-D68/Homosapiens/USA/U4489/2012	2012-08-16		B1	USA	North America	6	6-17y	<18y	<18y		2019-07-15		Das,S.R., Halpin,R.A., Akopov,A., Fedorova,N., Puri,V., Stockwell,T., Amedeo,P., Bishop,B., Katzel,D., Schobel,S., Shrivastava,S., Jackson,D.J. and Gern,J.E.	KX255356
V12-2268728	2012-07-21		B1	Hong Kong	China	2	1-5y	<18y	<18y		2019-07-15		Yip,C.C.Y., Lo,J.Y.C., Sridhar,S., Lung,D.C., Luk,S., Chan,K.H., Chan,J.F.W., Cheng,V.C.C., Woo,P.C.Y., Yuen,K.Y. and Lau,S.K.P.	KY767820
EV-D68/Homosapiens/USA/O810a/2012	2012-09-05		B1	USA	North America	10	6-17y	<18y	<18y		2019-07-15		Das,S.R., Halpin,R.A., Akopov,A., Fedorova,N., Puri,V., Stockwell,T., Amedeo,P., Bishop,B., Katzel,D., Schobel,S., Shrivastava,S., Jackson,D.J. and Gern,J.E.	KX255383
US/CO/13-60	2013-11-30 (2013-11-05 - 2013-11-30)		B1	USA	North America			<18y	<18y		2019-07-15	AFM	Greninger,A.L., Naccache,S.N., Yu,G., Messacar,K., Somasekar,S., Dominguez,S. and Chiu,C.Y.	KP100794
NY329	2014-09-26		B1	USA	North America	8	6-17y	<18y	<18y		2019-07-15		Huang,W., Wang,G., Zhuge,J., Nolan,S.M., Dimitrova,N. and Fallon,J.T.	KP745767
NY160	2014-10-05		B1	USA	North America	11	6-17y	<18y	<18y		2019-07-15		Huang,W., Wang,G., Zhuge,J., Nolan,S.M., Dimitrova,N. and Fallon,J.T.	KP745756
USA/MI/2014-19082	2014-10-15		B1	USA	North America						2019-07-15		Ng,T.F.F., Montmayeur,A., Chern,S.-W., Maher,K., Rogers,S., Castro,C., Oberste,S. and Nix,A.	KU669045
USA/VA/2014-19178	2014-09-08		B1	USA	North America						2019-07-15		Ng,T.F.F., Montmayeur,A., Chern,S.-W., Maher,K., Rogers,S., Castro,C., Oberste,S. and Nix,A.	KT995539
USA/VA/2014-19218	2014-09-12		B1	USA	North America						2019-07-15		Ng,T.F.F., Montmayeur,A., Chern,S.-W., Maher,K., Rogers,S., Castro,C., Oberste,S. and Nix,A.	KT995574
EV-D68/Homosapiens/USA/C7730/2014	2014-09-11		B1	USA	North America	15	6-17y	<18y	<18y		2019-07-15		Das,S.R., Halpin,R.A., Akopov,A., Fedorova,N., Puri,V., Stockwell,T., Amedeo,P., Bishop,B., Katzel,D., Schobel,S., Shrivastava,S., Jackson,D.J. and Gern,J.E.	KX255411
USA/IA/2014-19171	2014-09-10		B1	USA	North America						2019-07-15		Ng,T.F.F., Montmayeur,A., Chern,S.-W., Maher,K., Rogers,S., Castro,C., Oberste,S. and Nix,A.	KT995548
EV-D68/Homosapiens/USA/C7716/2014	2014-07-26		B1	USA	North America	15	6-17y	<18y	<18y		2019-07-15		Das,S.R., Halpin,R.A., Akopov,A., Fedorova,N., Puri,V., Stockwell,T., Amedeo,P., Bishop,B., Katzel,D., Schobel,S., Shrivastava,S., Jackson,D.J. and Gern,J.E.	KX255403
EV-D68/Homosapiens/USA/C7715/2014	2014-07-22		B1	USA	North America	15	6-17y	<18y	<18y		2019-07-15		Das,S.R., Halpin,R.A., Akopov,A., Fedorova,N., Puri,V., Stockwell,T., Amedeo,P., Bishop,B., Katzel,D., Schobel,S., Shrivastava,S., Jackson,D.J. and Gern,J.E.	KX255362
EV-D68/Homosapiens/USA/C7714/2014	2014-07-20		B1	USA	North America	15	6-17y	<18y	<18y		2019-07-15		Das,S.R., Halpin,R.A., Akopov,A., Fedorova,N., Puri,V., Stockwell,T., Amedeo,P., Bishop,B., Katzel,D., Schobel,S., Shrivastava,S., Jackson,D.J. and Gern,J.E.	KX255390
EV-D68/Homosapiens/USA/C7729/2014	2014-09-08		B1	USA	North America	14	6-17y	<18y	<18y		2019-07-15		Das,S.R., Halpin,R.A., Akopov,A., Fedorova,N., Puri,V., Stockwell,T., Amedeo,P., Bishop,B., Katzel,D., Schobel,S., Shrivastava,S., Jackson,D.J. and Gern,J.E.	KX255378
EV-D68/Homosapiens/USA/C7793/2014	2014-10-03		B1	USA	North America	15	6-17y	<18y	<18y		2019-07-15		Das,S.R., Halpin,R.A., Akopov,A., Fedorova,N., Puri,V., Stockwell,T., Amedeo,P., Bishop,B., Katzel,D., Schobel,S., Shrivastava,S., Jackson,D.J. and Gern,J.E.	KX255379
CAN14-144	2014-08-25 (2014-07-12 - 2014-11-03)		B1	Canada	North America						2019-07-15		McDermid,A.K., Grudeski,E., Wilcox,M., Mandes,R. and Booth,T.F.	KP455279
EV-D68/Homosapiens/USA/C7720/2014	2014-08-12		B1	USA	North America	14	6-17y	<18y	<18y		2019-07-15		Das,S.R., Halpin,R.A., Akopov,A., Fedorova,N., Puri,V., Stockwell,T., Amedeo,P., Bishop,B., Katzel,D., Schobel,S., Shrivastava,S., Jackson,D.J. and Gern,J.E.	KX255352
EV-D68/Homosapiens/USA/C7721/2014	2014-08-14		B1	USA	North America	14	6-17y	<18y	<18y		2019-07-15		Das,S.R., Halpin,R.A., Akopov,A., Fedorova,N., Puri,V., Stockwell,T., Amedeo,P., Bishop,B., Katzel,D., Schobel,S., Shrivastava,S., Jackson,D.J. and Gern,J.E.	KX255415
EV68/Ontario/C818712/2014	2014-09-15		B1	Canada	North America						2019-07-15		Eshaghi,A., Li,A., Banh,P., Patel,S.N. and Gubbay,J.B.	KT835408
EV-D68/Homosapiens/USA/C7733/2014	2014-09-13		B1	USA	North America	14	6-17y	<18y	<18y		2019-07-15		Das,S.R., Halpin,R.A., Akopov,A., Fedorova,N., Puri,V., Stockwell,T., Amedeo,P., Bishop,B., Katzel,D., Schobel,S., Shrivastava,S., Jackson,D.J. and Gern,J.E.	KX255385
EV-D68/Homosapiens/USA/C7731/2014	2014-09-12		B1	USA	North America	14	6-17y	<18y	<18y		2019-07-15		Das,S.R., Halpin,R.A., Akopov,A., Fedorova,N., Puri,V., Stockwell,T., Amedeo,P., Bishop,B., Katzel,D., Schobel,S., Shrivastava,S., Jackson,D.J. and Gern,J.E.	KX255354
USA/MI/2014-19265	2014-09-25		B1	USA	North America						2019-07-15		Ng,T.F.F., Montmayeur,A., Chern,S.-W., Maher,K., Rogers,S., Castro,C., Oberste,S. and Nix,A.	KU669043
USA/OH/2014-19192	2014-08-29		B1	USA	North America						2019-07-15		Ng,T.F.F., Montmayeur,A., Chern,S.-W., Maher,K., Rogers,S., Castro,C., Oberste,S. and Nix,A.	KT995557
EV-D68/Homosapiens/USA/SSENT10/2014	2014-09-19		B1	USA	North America	9	6-17y	<18y	<18y				Das,S.R., Halpin,R.A., Lin,X., Akopov,A., Fedorova,N., Puri,V., Stockwell,T., Amedeo,P., Katzel,D., Schobel,S., Shrivastava,S. and Smole,S.	KX351812
USA/MA/2014-19183	2014-09-10		B1	USA	North America						2019-07-15		Ng,T.F.F., Montmayeur,A., Chern,S.-W., Maher,K., Rogers,S., Castro,C., Oberste,S. and Nix,A.	KT995547
EVD68/Homosapiens/USA/MO35/2014	2014-06-25 (2014-01-01 - 2014-12-31)		B1	USA	North America			<18y	<18y		2019-07-15		Das,S.R., Halpin,R.A., Lin,X., Simenauer,A., Akopov,A., Fedorova,N., Puri,V., Stockwell,T., Amedeo,P., Bishop,B., Katzel,D., Schobel,S., Shrivastava,S., Schuster,J. and Selvarangan,R.	KT347275
USA/OH/2014-19240	2014-09-17		B1	USA	North America						2019-07-15		Ng,T.F.F., Montmayeur,A., Chern,S.-W., Maher,K., Rogers,S., Castro,C., Oberste,S. and Nix,A.	KT995604
USA/PA/2014-19177	2014-09-08		B1	USA	North America						2019-07-15		Ng,T.F.F., Montmayeur,A., Chern,S.-W., Maher,K., Rogers,S., Castro,C., Oberste,S. and Nix,A.	KT995538
CAN14-187	2014-06-18 (2014-01-01 - 2014-12-31)		B1	Canada	North America						2019-07-15		McDermid,A.K., Grudeski,E., Wilcox,M., Mandes,R. and Booth,T.F.	KP455280
USA/OH/2014-19223	2014-08-27 (2014-06-14 - 2014-12-12)		B1	USA	North America						2019-07-15		Ng,T.F.F., Montmayeur,A., Chern,S.-W., Maher,K., Rogers,S., Castro,C., Oberste,S. and Nix,A.	KT995587
USA/SC/2014-19196	2014-09-08		B1	USA	North America						2019-07-15		Ng,T.F.F., Montmayeur,A., Chern,S.-W., Maher,K., Rogers,S., Castro,C., Oberste,S. and Nix,A.	KT995562
EVD68/Homosapiens/USA/MO41/2014	2014-09-07 (2014-07-11 - 2014-11-22)		B1	USA	North America			<18y	<18y		2019-07-15		Das,S.R., Halpin,R.A., Lin,X., Simenauer,A., Akopov,A., Fedorova,N., Puri,V., Stockwell,T., Amedeo,P., Bishop,B., Katzel,D., Schobel,S., Shrivastava,S., Schuster,J. and Selvarangan,R.	KT347247
US/CA/14-4232	2014-12-31 (2014-11-05 - 2014-12-31)		B1	USA	North America						2019-07-15		Hixon,A., Yu,G., Tyler,K. and Chiu,C.Y.	KU844180
USA/VA/2014-19181	2014-09-09		B1	USA	North America						2019-07-15		Ng,T.F.F., Montmayeur,A., Chern,S.-W., Maher,K., Rogers,S., Castro,C., Oberste,S. and Nix,A.	KT995544
USA/IL/2014-19179	2014-09-06		B1	USA	North America						2019-07-15		Ng,T.F.F., Montmayeur,A., Chern,S.-W., Maher,K., Rogers,S., Castro,C., Oberste,S. and Nix,A.	KT995542
USA/KY/2014-19182	2014-09-07		B1	USA	North America						2019-07-15		Ng,T.F.F., Montmayeur,A., Chern,S.-W., Maher,K., Rogers,S., Castro,C., Oberste,S. and Nix,A.	KT995545
NYS14_31249	2014-08-23 (2014-06-30 - 2014-11-14)		B1	USA	North America						2019-07-15		Lamson,D.M., Fagan,S. and St. George,K.	KT455427
EV68_Alberta4693_2014	2014-08-31		B1	Canada	North America						2019-07-15		Pabbaraju,K., Wong,S., Zarra,D., Gill,K., Drews,S., Tipples,G. and Tellier,R.	KP114663
EVD68/Homosapiens/USA/MO12/2014	2014-10-17 (2014-07-24 - 2014-12-31)		B1	USA	North America			<18y	<18y		2019-07-15		Das,S.R., Halpin,R.A., Lin,X., Simenauer,A., Akopov,A., Fedorova,N., Puri,V., Stockwell,T., Amedeo,P., Bishop,B., Katzel,D., Schobel,S., Shrivastava,S., Schuster,J. and Selvarangan,R.	KT347258
USA/PA/2014-19263	2014-09-09		B1	USA	North America						2019-07-15		Ng,T.F.F., Montmayeur,A., Chern,S.-W., Maher,K., Rogers,S., Castro,C., Oberste,S. and Nix,A.	KT995628
EVD68/Homosapiens/USA/MO19/2014	2014-09-08 (2014-07-07 - 2014-11-24)		B1	USA	North America			<18y	<18y		2019-07-15		Das,S.R., Halpin,R.A., Lin,X., Simenauer,A., Akopov,A., Fedorova,N., Puri,V., Stockwell,T., Amedeo,P., Bishop,B., Katzel,D., Schobel,S., Shrivastava,S., Schuster,J. and Selvarangan,R.	KT347233
EVD68/Homosapiens/USA/MO8/2014	2014-08-27 (2014-06-27 - 2014-11-09)		B1	USA	North America			<18y	<18y		2019-07-15		Das,S.R., Halpin,R.A., Lin,X., Simenauer,A., Akopov,A., Fedorova,N., Puri,V., Stockwell,T., Amedeo,P., Bishop,B., Katzel,D., Schobel,S., Shrivastava,S., Schuster,J. and Selvarangan,R.	KT347278
EVD68/Homosapiens/USA/MO51/2014	2014-08-18 (2014-06-22 - 2014-11-07)		B1	USA	North America			<18y	<18y		2019-07-15		Das,S.R., Halpin,R.A., Lin,X., Simenauer,A., Akopov,A., Fedorova,N., Puri,V., Stockwell,T., Amedeo,P., Bishop,B., Katzel,D., Schobel,S., Shrivastava,S., Schuster,J. and Selvarangan,R.	KT347252
EVD68/Homosapiens/USA/MO33/2014	2014-12-31 (2014-12-05 - 2014-12-31)		B1	USA	North America			<18y	<18y		2019-07-15		Das,S.R., Halpin,R.A., Lin,X., Simenauer,A., Akopov,A., Fedorova,N., Puri,V., Stockwell,T., Amedeo,P., Bishop,B., Katzel,D., Schobel,S., Shrivastava,S., Schuster,J. and Selvarangan,R.	KT347254
EV-D68/Homosapiens/USA/O4445/2013	2013-10-07		B1	USA	North America	6	6-17y	<18y	<18y		2019-07-15		Das,S.R., Halpin,R.A., Akopov,A., Fedorova,N., Puri,V., Stockwell,T., Amedeo,P., Bishop,B., Katzel,D., Schobel,S., Shrivastava,S., Jackson,D.J. and Gern,J.E.	KX255387
EV-D68/Homosapiens/USA/O4446/2013	2013-10-15		B1	USA	North America	6	6-17y	<18y	<18y		2019-07-15		Das,S.R., Halpin,R.A., Akopov,A., Fedorova,N., Puri,V., Stockwell,T., Amedeo,P., Bishop,B., Katzel,D., Schobel,S., Shrivastava,S., Jackson,D.J. and Gern,J.E.	KX255398
EV-D68/Homosapiens/USA/O4444/2013	2013-10-15		B1	USA	North America	6	6-17y	<18y	<18y		2019-07-15		Das,S.R., Fedorova,N., Puri,V., Stockwell,T., Shrivastava,S., Amedeo,P., Shabman,R., Jackson,D.J. and Gern,J.E.	KX433165
EV-D68/Homosapiens/USA/O3797/2013	2013-08-28		B1	USA	North America	7	6-17y	<18y	<18y		2019-07-15		Das,S.R., Fedorova,N., Puri,V., Stockwell,T., Shrivastava,S., Amedeo,P., Shabman,R., Jackson,D.J. and Gern,J.E.	KX433156
EV-D68/Homosapiens/USA/O4417/2013	2013-09-11		B1	USA	North America	7	6-17y	<18y	<18y		2019-07-15		Das,S.R., Halpin,R.A., Akopov,A., Fedorova,N., Puri,V., Stockwell,T., Amedeo,P., Bishop,B., Katzel,D., Schobel,S., Shrivastava,S., Jackson,D.J. and Gern,J.E.	KX255368
EV-D68/Homosapiens/USA/O4413/2013	2013-10-01		B1	USA	North America	6	6-17y	<18y	<18y		2019-07-15		Das,S.R., Halpin,R.A., Akopov,A., Fedorova,N., Puri,V., Stockwell,T., Amedeo,P., Bishop,B., Katzel,D., Schobel,S., Shrivastava,S., Jackson,D.J. and Gern,J.E.	KX255384
EV-D68/Homosapiens/USA/O4415/2013	2013-09-25		B1	USA	North America	6	6-17y	<18y	<18y		2019-07-15		Das,S.R., Halpin,R.A., Akopov,A., Fedorova,N., Puri,V., Stockwell,T., Amedeo,P., Bishop,B., Katzel,D., Schobel,S., Shrivastava,S., Jackson,D.J. and Gern,J.E.	KX255406
EV-D68/Homosapiens/USA/U5282/2014	2014-09-26		B1	USA	North America	9	6-17y	<18y	<18y		2019-07-15		Das,S.R., Halpin,R.A., Akopov,A., Fedorova,N., Puri,V., Stockwell,T., Amedeo,P., Bishop,B., Katzel,D., Schobel,S., Shrivastava,S., Jackson,D.J. and Gern,J.E.	KX255375
EV-D68/Homosapiens/USA/SSENT29/2014	2014-09-21		B1	USA	North America	5	1-5y	<18y	<18y				Das,S.R., Halpin,R.A., Lin,X., Akopov,A., Fedorova,N., Puri,V., Stockwell,T., Amedeo,P., Katzel,D., Schobel,S., Shrivastava,S. and Smole,S.	KX351794
MEX/DF/2014-InDRE2351	2014-10-23		B1	Mexico	North America	15	6-17y	<18y	<18y		2019-07-15		Lopez-Martinez,I., Torres-Longoria,B., Barrera-Badillo,G., Ruiz-Lopez,A., Fierro-Valdez,M.A., Ortiz-Alcantara,J.M., Garces-Ayala,F., Gonzalez-Villa,M., Escobar-Escamilla,N., Ramirez-Gonzalez,J.E. and Diaz-Quinonez,J.A.	KT825142
CAN14-185	2014-11-30 (2014-07-17 - 2014-12-31)		B1	Canada	North America						2019-07-15		McDermid,A.K., Grudeski,E., Wilcox,M., Mandes,R. and Booth,T.F.	KP455278
EV-D68/Homosapiens/USA/C7732/2014	2014-09-12		B1	USA	North America	14	6-17y	<18y	<18y		2019-07-15		Das,S.R., Halpin,R.A., Akopov,A., Fedorova,N., Puri,V., Stockwell,T., Amedeo,P., Bishop,B., Katzel,D., Schobel,S., Shrivastava,S., Jackson,D.J. and Gern,J.E.	KX255367
USA/IA/2014-19225	2014-06-06 (2014-01-01 - 2014-12-31)		B1	USA	North America						2019-07-15		Ng,T.F.F., Montmayeur,A., Chern,S.-W., Maher,K., Rogers,S., Castro,C., Oberste,S. and Nix,A.	KT995589
EV-D68/Homosapiens/USA/SSENT23/2014	2014-09-17		B1	USA	North America	4	1-5y	<18y	<18y				Das,S.R., Halpin,R.A., Lin,X., Akopov,A., Fedorova,N., Puri,V., Stockwell,T., Amedeo,P., Katzel,D., Schobel,S., Shrivastava,S. and Smole,S.	KX351823
USA/CT/2014-19208	2014-09-12		B1	USA	North America						2019-07-15		Ng,T.F.F., Montmayeur,A., Chern,S.-W., Maher,K., Rogers,S., Castro,C., Oberste,S. and Nix,A.	KT995575
NY124	2014-09-29		B1	USA	North America	0.8	<1y	<18y	<18y		2019-07-15		Huang,W., Wang,G., Zhuge,J., Nolan,S.M., Dimitrova,N. and Fallon,J.T.	KP745752
NY314	2014-09-24		B1	USA	North America	1	1-5y	<18y	<18y		2019-07-15		Huang,W., Wang,G., Zhuge,J., Nolan,S.M., Dimitrova,N. and Fallon,J.T.	KP745763
EV-D68/Homosapiens/USA/SSENT11/2014	2014-09-18		B1	USA	North America	8	6-17y	<18y	<18y				Das,S.R., Halpin,R.A., Lin,X., Akopov,A., Fedorova,N., Puri,V., Stockwell,T., Amedeo,P., Katzel,D., Schobel,S., Shrivastava,S. and Smole,S.	KX351797
USA/CA/2014-RGDS-1027	2014-09-30 (2014-09-07 - 2014-09-30)		B1	USA	North America						2019-07-15		Pan,C.-Y., Huynh,T., Padilla,T., Ng,T.F.F., Castro,C.J., Marine,R.L., Nix,W.A. and Wadford,D.A.	MK681492
CAN14-455	2014-10-26 (2014-09-06 - 2014-12-24)		B1	Canada	North America						2019-07-15		McDermid,A.K., Grudeski,E., Wilcox,M., Mandes,R. and Booth,T.F.	KP455276
USA/CT/2014-19201	2014-09-13		B1	USA	North America						2019-07-15		Ng,T.F.F., Montmayeur,A., Chern,S.-W., Maher,K., Rogers,S., Castro,C., Oberste,S. and Nix,A.	KT995567
USA/KY/2014-19167	2014-08-22		B1	USA	North America						2019-07-15		Ng,T.F.F., Montmayeur,A., Chern,S.-W., Maher,K., Rogers,S., Castro,C., Oberste,S. and Nix,A.	KT995532
EV-D68/Homosapiens/USA/SSENT27/2014	2014-09-20		B1	USA	North America	11	6-17y	<18y	<18y				Das,S.R., Halpin,R.A., Lin,X., Akopov,A., Fedorova,N., Puri,V., Stockwell,T., Amedeo,P., Katzel,D., Schobel,S., Shrivastava,S. and Smole,S.	KX351795
EV-D68/Homosapiens/USA/SSENT03/2014	2014-09-13		B1	USA	North America	5	1-5y	<18y	<18y				Das,S.R., Halpin,R.A., Lin,X., Akopov,A., Fedorova,N., Puri,V., Stockwell,T., Amedeo,P., Katzel,D., Schobel,S., Shrivastava,S. and Smole,S.	KX351798
USA/AL/2014-19241	2014-09-15		B1	USA	North America						2019-07-15		Ng,T.F.F., Montmayeur,A., Chern,S.-W., Maher,K., Rogers,S., Castro,C., Oberste,S. and Nix,A.	KT995605
USA/CA/2014-RGDS-1025	2014-09-30 (2014-09-05 - 2014-09-30)		B1	USA	North America						2019-07-15		Pan,C.-Y., Huynh,T., Padilla,T., Ng,T.F.F., Castro,C.J., Marine,R.L., Nix,W.A. and Wadford,D.A.	MK681490
EV-D68/Homosapiens/USA/C7743/2014	2014-09-25		B1	USA	North America	14	6-17y	<18y	<18y		2019-07-15		Das,S.R., Halpin,R.A., Akopov,A., Fedorova,N., Puri,V., Stockwell,T., Amedeo,P., Bishop,B., Katzel,D., Schobel,S., Shrivastava,S., Jackson,D.J. and Gern,J.E.	KX255407
EV-D68/Homosapiens/USA/C7791/2014	2014-09-28		B1	USA	North America	16	6-17y	<18y	<18y		2019-07-15		Das,S.R., Fedorova,N., Puri,V., Stockwell,T., Shrivastava,S., Amedeo,P., Shabman,R., Jackson,D.J. and Gern,J.E.	KX433161
EVD68/Homosapiens/USA/MO38/2014	2014-07-06 (2014-05-09 - 2014-09-13)		B1	USA	North America			<18y	<18y		2019-07-15		Das,S.R., Halpin,R.A., Lin,X., Simenauer,A., Akopov,A., Fedorova,N., Puri,V., Stockwell,T., Amedeo,P., Bishop,B., Katzel,D., Schobel,S., Shrivastava,S., Schuster,J. and Selvarangan,R.	KT347279
EVD68/Homosapiens/USA/MO39/2014	2014-07-18 (2014-05-17 - 2014-09-28)		B1	USA	North America			<18y	<18y		2019-07-15		Das,S.R., Halpin,R.A., Lin,X., Simenauer,A., Akopov,A., Fedorova,N., Puri,V., Stockwell,T., Amedeo,P., Bishop,B., Katzel,D., Schobel,S., Shrivastava,S., Schuster,J. and Selvarangan,R.	KT347236
EVD68/Homosapiens/USA/MO58/2014	2014-09-09 (2014-07-17 - 2014-11-17)		B1	USA	North America			<18y	<18y		2019-07-15		Das,S.R., Halpin,R.A., Lin,X., Simenauer,A., Akopov,A., Fedorova,N., Puri,V., Stockwell,T., Amedeo,P., Bishop,B., Katzel,D., Schobel,S., Shrivastava,S., Schuster,J. and Selvarangan,R.	KT347224
USA/MS/2014-19204	2014-09-11		B1	USA	North America						2019-07-15		Ng,T.F.F., Montmayeur,A., Chern,S.-W., Maher,K., Rogers,S., Castro,C., Oberste,S. and Nix,A.	KT995570
EV-D68/Homosapiens/USA/SSENT26/2014	2014-09-19		B1	USA	North America	9	6-17y	<18y	<18y				Das,S.R., Halpin,R.A., Lin,X., Akopov,A., Fedorova,N., Puri,V., Stockwell,T., Amedeo,P., Katzel,D., Schobel,S., Shrivastava,S. and Smole,S.	KX351826
EV-D68/Homosapiens/USA/SSENT04/2014	2014-09-14		B1	USA	North America	8	6-17y	<18y	<18y				Das,S.R., Halpin,R.A., Lin,X., Akopov,A., Fedorova,N., Puri,V., Stockwell,T., Amedeo,P., Katzel,D., Schobel,S., Shrivastava,S. and Smole,S.	KX351828
EV-D68/Homosapiens/USA/SSENT14/2014	2014-09-17		B1	USA	North America	1	1-5y	<18y	<18y				Das,S.R., Halpin,R.A., Lin,X., Akopov,A., Fedorova,N., Puri,V., Stockwell,T., Amedeo,P., Katzel,D., Schobel,S., Shrivastava,S. and Smole,S.	KX351829
EV-D68/Homosapiens/USA/SSENT19/2014	2014-09-17		B1	USA	North America	4	1-5y	<18y	<18y				Das,S.R., Halpin,R.A., Lin,X., Akopov,A., Fedorova,N., Puri,V., Stockwell,T., Amedeo,P., Katzel,D., Schobel,S., Shrivastava,S. and Smole,S.	KX351810
CAN14-330	2014-07-11 (2014-05-06 - 2014-10-08)		B1	Canada	North America						2019-07-15		McDermid,A.K., Grudeski,E., Wilcox,M., Mandes,R. and Booth,T.F.	KP455264
EVD68/Homosapiens/USA/MO11/2014	2014-11-23 (2014-09-01 - 2014-12-31)		B1	USA	North America			<18y	<18y		2019-07-15		Das,S.R., Halpin,R.A., Lin,X., Simenauer,A., Akopov,A., Fedorova,N., Puri,V., Stockwell,T., Amedeo,P., Bishop,B., Katzel,D., Schobel,S., Shrivastava,S., Schuster,J. and Selvarangan,R.	KT347260
EV-D68_STL_2014_12	2014-09-08 (2014-07-11 - 2014-12-05)		B1	USA	North America						2019-07-15		Wylie,K.M., Wylie,T.N., Orvedahl,A., Buller,R.S., Herter,B.N., Magrini,V., Wilson,R.K. and Storch,G.A.	KM881710
EVD68/Homosapiens/USA/MO16/2014	2014-07-19 (2014-05-23 - 2014-09-19)		B1	USA	North America			<18y	<18y		2019-07-15		Das,S.R., Halpin,R.A., Lin,X., Simenauer,A., Akopov,A., Fedorova,N., Puri,V., Stockwell,T., Amedeo,P., Bishop,B., Katzel,D., Schobel,S., Shrivastava,S., Schuster,J. and Selvarangan,R.	KT347249
US/MO/14-18947	2014-08-31 (2014-08-06 - 2014-08-31)		B1	USA	North America						2019-07-15		Brown,B.A., Nix,W.A., Sheth,M., Frace,M. and Oberste,M.S.	KM851225
USA/NC/2014-19248	2014-09-24		B1	USA	North America						2019-07-15		Ng,T.F.F., Montmayeur,A., Chern,S.-W., Maher,K., Rogers,S., Castro,C., Oberste,S. and Nix,A.	KT995613
EVD68/Homosapiens/USA/MO47/2014	2014-10-09 (2014-08-13 - 2014-12-17)		B1	USA	North America			<18y	<18y		2019-07-15		Das,S.R., Halpin,R.A., Lin,X., Simenauer,A., Akopov,A., Fedorova,N., Puri,V., Stockwell,T., Amedeo,P., Bishop,B., Katzel,D., Schobel,S., Shrivastava,S., Schuster,J. and Selvarangan,R.	KT347251
EVD68/Homosapiens/USA/MO24/2014	2014-09-25 (2014-08-07 - 2014-11-14)		B1	USA	North America			<18y	<18y		2019-07-15		Das,S.R., Halpin,R.A., Lin,X., Simenauer,A., Akopov,A., Fedorova,N., Puri,V., Stockwell,T., Amedeo,P., Bishop,B., Katzel,D., Schobel,S., Shrivastava,S., Schuster,J. and Selvarangan,R.	KT347253
EVD68/Homosapiens/USA/MO28/2014	2014-10-16 (2014-08-30 - 2014-12-15)		B1	USA	North America			<18y	<18y		2019-07-15		Das,S.R., Halpin,R.A., Lin,X., Simenauer,A., Akopov,A., Fedorova,N., Puri,V., Stockwell,T., Amedeo,P., Bishop,B., Katzel,D., Schobel,S., Shrivastava,S., Schuster,J. and Selvarangan,R.	KT347263
EV68_Alberta17390_2014	2014-08-18		B1	Canada	North America						2019-07-15		Pabbaraju,K., Wong,S., Zarra,D., Gill,K., Drews,S., Tipples,G. and Tellier,R.	KP114662
USA/AL/2014-19169	2014-08-29		B1	USA	North America						2019-07-15		Ng,T.F.F., Montmayeur,A., Chern,S.-W., Maher,K., Rogers,S., Castro,C., Oberste,S. and Nix,A.	KT995535
CAN14-869	2014-10-19 (2014-08-24 - 2014-12-22)		B1	Canada	North America						2019-07-15		McDermid,A.K., Grudeski,E., Wilcox,M., Mandes,R. and Booth,T.F.	KP455277
USA/MT/2014-19216	2014-09-06		B1	USA	North America						2019-07-15		Ng,T.F.F., Montmayeur,A., Chern,S.-W., Maher,K., Rogers,S., Castro,C., Oberste,S. and Nix,A.	KT995550
EV-D68/Homosapiens/USA/C7722/2014	2014-08-14		B1	USA	North America	14	6-17y	<18y	<18y		2019-07-15		Das,S.R., Halpin,R.A., Akopov,A., Fedorova,N., Puri,V., Stockwell,T., Amedeo,P., Bishop,B., Katzel,D., Schobel,S., Shrivastava,S., Jackson,D.J. and Gern,J.E.	KX255364
EV-D68/Homosapiens/USA/C7723/2014	2014-08-16		B1	USA	North America	14	6-17y	<18y	<18y		2019-07-15		Das,S.R., Halpin,R.A., Akopov,A., Fedorova,N., Puri,V., Stockwell,T., Amedeo,P., Bishop,B., Katzel,D., Schobel,S., Shrivastava,S., Jackson,D.J. and Gern,J.E.	KX255373
USA/IL/2014-18956	2014-08-31 (2014-08-12 - 2014-08-31)		B1	USA	North America						2019-07-15		Brown,B.A., Nix,W.A., Sheth,M., Frace,M. and Oberste,M.S.	MK268345
USA/TN/2014-19260	2014-09-27		B1	USA	North America						2019-07-15		Ng,T.F.F., Montmayeur,A., Chern,S.-W., Maher,K., Rogers,S., Castro,C., Oberste,S. and Nix,A.	KT995625
EVD68/Homosapiens/USA/MO43/2014	2014-09-02 (2014-07-28 - 2014-10-19)		B1	USA	North America			<18y	<18y		2019-07-15		Das,S.R., Halpin,R.A., Lin,X., Simenauer,A., Akopov,A., Fedorova,N., Puri,V., Stockwell,T., Amedeo,P., Bishop,B., Katzel,D., Schobel,S., Shrivastava,S., Schuster,J. and Selvarangan,R.	KT347274
USA/MD/2014-19235	2014-09-16		B1	USA	North America						2019-07-15		Ng,T.F.F., Montmayeur,A., Chern,S.-W., Maher,K., Rogers,S., Castro,C., Oberste,S. and Nix,A.	KT995599
EVD68/Homosapiens/USA/MO9/2014	2014-11-30 (2014-10-13 - 2014-12-31)		B1	USA	North America			<18y	<18y		2019-07-15		Das,S.R., Halpin,R.A., Lin,X., Simenauer,A., Akopov,A., Fedorova,N., Puri,V., Stockwell,T., Amedeo,P., Bishop,B., Katzel,D., Schobel,S., Shrivastava,S., Schuster,J. and Selvarangan,R.	KT347259
EVD68/Homosapiens/USA/MO54/2014	2014-12-31 (2014-11-05 - 2014-12-31)		B1	USA	North America			<18y	<18y		2019-07-15		Das,S.R., Halpin,R.A., Lin,X., Simenauer,A., Akopov,A., Fedorova,N., Puri,V., Stockwell,T., Amedeo,P., Bishop,B., Katzel,D., Schobel,S., Shrivastava,S., Schuster,J. and Selvarangan,R.	KT347223
USA/ID/2014-19256	2014-09-25		B1	USA	North America						2019-07-15		Ng,T.F.F., Montmayeur,A., Chern,S.-W., Maher,K., Rogers,S., Castro,C., Oberste,S. and Nix,A.	KT995621
USA/IL/2014-19199	2014-08-22		B1	USA	North America						2019-07-15		Ng,T.F.F., Montmayeur,A., Chern,S.-W., Maher,K., Rogers,S., Castro,C., Oberste,S. and Nix,A.	KT995565
EVD68/Homosapiens/USA/MO22/2014	2014-09-12 (2014-07-13 - 2014-12-11)		B1	USA	North America			<18y	<18y		2019-07-15		Das,S.R., Halpin,R.A., Lin,X., Simenauer,A., Akopov,A., Fedorova,N., Puri,V., Stockwell,T., Amedeo,P., Bishop,B., Katzel,D., Schobel,S., Shrivastava,S., Schuster,J. and Selvarangan,R.	KT347264
USA/CO/2014-19190	2014-09-05		B1	USA	North America						2019-07-15		Ng,T.F.F., Montmayeur,A., Chern,S.-W., Maher,K., Rogers,S., Castro,C., Oberste,S. and Nix,A.	KT995541
USA/NE/2014-19206	2014-09-09		B1	USA	North America						2019-07-15		Ng,T.F.F., Montmayeur,A., Chern,S.-W., Maher,K., Rogers,S., Castro,C., Oberste,S. and Nix,A.	KT995572
EV-D68/Homosapiens/USA/C7745/2014	2014-09-26		B1	USA	North America	15	6-17y	<18y	<18y		2019-07-15		Das,S.R., Halpin,R.A., Akopov,A., Fedorova,N., Puri,V., Stockwell,T., Amedeo,P., Bishop,B., Katzel,D., Schobel,S., Shrivastava,S., Jackson,D.J. and Gern,J.E.	KX255389
USA/GA/2014-19246	2014-09-24		B1	USA	North America						2019-07-15		Ng,T.F.F., Montmayeur,A., Chern,S.-W., Maher,K., Rogers,S., Castro,C., Oberste,S. and Nix,A.	KT995610
EV-D68/Homosapiens/USA/SSENT38/2014	2014-10-03		B1	USA	North America	10	6-17y	<18y	<18y				Das,S.R., Halpin,R.A., Lin,X., Akopov,A., Fedorova,N., Puri,V., Stockwell,T., Amedeo,P., Katzel,D., Schobel,S., Shrivastava,S. and Smole,S.	KX351804
USA/CA/2014-RGDS-1026	2014-09-01 (2014-09-01 - 2014-09-26)		B1	USA	North America						2019-07-15		Pan,C.-Y., Huynh,T., Padilla,T., Ng,T.F.F., Castro,C.J., Marine,R.L., Nix,W.A. and Wadford,D.A.	MK681491
US/MO/14-18948	2014-08-31 (2014-08-14 - 2014-08-31)		B1	USA	North America						2019-07-15		Brown,B.A., Nix,W.A., Sheth,M., Frace,M. and Oberste,M.S.	KM851226
EVD68/Homosapiens/USA/MO34/2014	2014-11-24 (2014-10-10 - 2014-12-31)		B1	USA	North America			<18y	<18y		2019-07-15		Das,S.R., Halpin,R.A., Lin,X., Simenauer,A., Akopov,A., Fedorova,N., Puri,V., Stockwell,T., Amedeo,P., Bishop,B., Katzel,D., Schobel,S., Shrivastava,S., Schuster,J. and Selvarangan,R.	KT347267
EVD68/Homosapiens/USA/MO59/2014	2014-09-06 (2014-08-02 - 2014-10-30)		B1	USA	North America			<18y	<18y		2019-07-15		Das,S.R., Halpin,R.A., Lin,X., Simenauer,A., Akopov,A., Fedorova,N., Puri,V., Stockwell,T., Amedeo,P., Bishop,B., Katzel,D., Schobel,S., Shrivastava,S., Schuster,J. and Selvarangan,R.	KT347245
USA/TX/2014-19228	2014-09-09		B1	USA	North America						2019-07-15		Ng,T.F.F., Montmayeur,A., Chern,S.-W., Maher,K., Rogers,S., Castro,C., Oberste,S. and Nix,A.	KT995592
USA/VA/2014-19187	2014-09-09		B1	USA	North America						2019-07-15		Ng,T.F.F., Montmayeur,A., Chern,S.-W., Maher,K., Rogers,S., Castro,C., Oberste,S. and Nix,A.	KT995554
USA/FL/2014-19070	2014-09-07 (2014-07-17 - 2014-11-19)		B1	USA	North America						2019-07-15		Ng,T.F.F., Montmayeur,A., Chern,S.-W., Maher,K., Rogers,S., Castro,C., Oberste,S. and Nix,A.	KT995611
EVD68/Homosapiens/USA/MO15/2014	2014-10-18 (2014-09-03 - 2014-12-17)		B1	USA	North America			<18y	<18y		2019-07-15		Das,S.R., Halpin,R.A., Lin,X., Simenauer,A., Akopov,A., Fedorova,N., Puri,V., Stockwell,T., Amedeo,P., Bishop,B., Katzel,D., Schobel,S., Shrivastava,S., Schuster,J. and Selvarangan,R.	KT347228
EVD68/Homosapiens/USA/MO60/2014	2014-09-17 (2014-08-02 - 2014-10-31)		B1	USA	North America			<18y	<18y		2019-07-15		Das,S.R., Halpin,R.A., Lin,X., Simenauer,A., Akopov,A., Fedorova,N., Puri,V., Stockwell,T., Amedeo,P., Bishop,B., Katzel,D., Schobel,S., Shrivastava,S., Schuster,J. and Selvarangan,R.	KT347261
NY126	2014-09-28		B1	USA	North America	10	6-17y	<18y	<18y		2019-07-15		Huang,W., Wang,G., Zhuge,J., Nolan,S.M., Dimitrova,N. and Fallon,J.T.	KP745753
USA/LA/2014-19168	2014-09-08		B1	USA	North America						2019-07-15		Ng,T.F.F., Montmayeur,A., Chern,S.-W., Maher,K., Rogers,S., Castro,C., Oberste,S. and Nix,A.	KT995534
USA/MI/2014-19238	2014-09-06		B1	USA	North America						2019-07-15		Ng,T.F.F., Montmayeur,A., Chern,S.-W., Maher,K., Rogers,S., Castro,C., Oberste,S. and Nix,A.	KT995602
USA/WI/2014-19222	2014-09-09		B1	USA	North America						2019-07-15		Ng,T.F.F., Montmayeur,A., Chern,S.-W., Maher,K., Rogers,S., Castro,C., Oberste,S. and Nix,A.	KT995586
CAN14-272	2014-12-31 (2014-10-27 - 2014-12-31)		B1	Canada	North America						2019-07-15		McDermid,A.K., Grudeski,E., Wilcox,M., Mandes,R. and Booth,T.F.	KP455266
EV68/Ontario/C818710/2014	2014-09-15		B1	Canada	North America						2019-07-15		Eshaghi,A., Li,A., Banh,P., Patel,S.N. and Gubbay,J.B.	KT835407
CAN14-198	2014-09-15 (2014-08-25 - 2014-10-14)		B1	Canada	North America						2019-07-15		McDermid,A.K., Grudeski,E., Wilcox,M., Mandes,R. and Booth,T.F.	KP455265
USA/CA/2014-RGDS-1032	2014-09-30 (2014-09-05 - 2014-09-30)		B1	USA	North America						2019-07-15		Pan,C.-Y., Huynh,T., Padilla,T., Ng,T.F.F., Castro,C.J., Marine,R.L., Nix,W.A. and Wadford,D.A.	MK681497
EV-D68/Homosapiens/USA/SSENT07/2014	2014-09-16		B1	USA	North America	12	6-17y	<18y	<18y				Das,S.R., Halpin,R.A., Lin,X., Akopov,A., Fedorova,N., Puri,V., Stockwell,T., Amedeo,P., Katzel,D., Schobel,S., Shrivastava,S. and Smole,S.	KX351820
USA/TX/2014-19185	2014-08-04		B1	USA	North America						2019-07-15		Ng,T.F.F., Montmayeur,A., Chern,S.-W., Maher,K., Rogers,S., Castro,C., Oberste,S. and Nix,A.	KT995552
EVD68/Homosapiens/USA/MO21/2014	2014-09-27 (2014-08-10 - 2014-12-03)		B1	USA	North America			<18y	<18y		2019-07-15		Das,S.R., Halpin,R.A., Lin,X., Simenauer,A., Akopov,A., Fedorova,N., Puri,V., Stockwell,T., Amedeo,P., Bishop,B., Katzel,D., Schobel,S., Shrivastava,S., Schuster,J. and Selvarangan,R.	KT347276
USA/ND/2014-19252	2014-09-24		B1	USA	North America						2019-07-15		Ng,T.F.F., Montmayeur,A., Chern,S.-W., Maher,K., Rogers,S., Castro,C., Oberste,S. and Nix,A.	KT995617
NY77	2014-09-28		B1	USA	North America	5	1-5y	<18y	<18y		2019-07-15		Huang,W., Wang,G., Zhuge,J., Nolan,S.M., Dimitrova,N. and Fallon,J.T.	KP745770
NY210	2014-10-14		B1	USA	North America	5	1-5y	<18y	<18y		2019-07-15		Huang,W., Wang,G., Zhuge,J., Nolan,S.M., Dimitrova,N. and Fallon,J.T.	KP745757
USA/CT/2014-19233	2014-09-15		B1	USA	North America						2019-07-15		Ng,T.F.F., Montmayeur,A., Chern,S.-W., Maher,K., Rogers,S., Castro,C., Oberste,S. and Nix,A.	KT995597
EV-D68/Homosapiens/USA/SSENT24/2014	2014-09-18		B1	USA	North America	4	1-5y	<18y	<18y				Das,S.R., Halpin,R.A., Lin,X., Akopov,A., Fedorova,N., Puri,V., Stockwell,T., Amedeo,P., Katzel,D., Schobel,S., Shrivastava,S. and Smole,S.	KX351830
EV-D68/Homosapiens/USA/SSENT37/2014	2014-09-28		B1	USA	North America	3	1-5y	<18y	<18y				Das,S.R., Halpin,R.A., Lin,X., Akopov,A., Fedorova,N., Puri,V., Stockwell,T., Amedeo,P., Katzel,D., Schobel,S., Shrivastava,S. and Smole,S.	KX351801
NY120	2014-09-28		B1	USA	North America						2019-07-15		Huang,W., Wang,G., Zhuge,J., Nolan,S.M., Dimitrova,N. and Fallon,J.T.	KP745751
NY130	2014-09-30		B1	USA	North America	2	1-5y	<18y	<18y		2019-07-15		Huang,W., Wang,G., Zhuge,J., Nolan,S.M., Dimitrova,N. and Fallon,J.T.	KP745754
EV-D68/Homosapiens/USA/SSENT21/2014	2014-09-19		B1	USA	North America	38	18-64y	18-64y	>=18y				Das,S.R., Halpin,R.A., Lin,X., Akopov,A., Fedorova,N., Puri,V., Stockwell,T., Amedeo,P., Katzel,D., Schobel,S., Shrivastava,S. and Smole,S.	KX351796
USA/NJ/2014-19250	2014-09-25		B1	USA	North America						2019-07-15		Ng,T.F.F., Montmayeur,A., Chern,S.-W., Maher,K., Rogers,S., Castro,C., Oberste,S. and Nix,A.	KT995615
USA/NJ/2014-19262	2014-09-25		B1	USA	North America						2019-07-15		Ng,T.F.F., Montmayeur,A., Chern,S.-W., Maher,K., Rogers,S., Castro,C., Oberste,S. and Nix,A.	KT995627
MEX/DGO/2014-InDRE2271	2014-10-16		B1	Mexico	North America						2019-07-15		Lopez-Martinez,I., Torres-Longoria,B., Barrera-Badillo,G., Ruiz-Lopez,A., Fierro-Valdez,M.A., Ortiz-Alcantara,J.M., Garces-Ayala,F., Gonzalez-Villa,M., Escobar-Escamilla,N., Ramirez-Gonzalez,J.E. and Diaz-Quinonez,J.A.	KT803995
USA/LA/2014-19220	2014-09-09		B1	USA	North America						2019-07-15		Ng,T.F.F., Montmayeur,A., Chern,S.-W., Maher,K., Rogers,S., Castro,C., Oberste,S. and Nix,A.	KT995584
EVD68/Homosapiens/USA/MO45/2014	2014-10-27 (2014-07-30 - 2014-12-31)		B1	USA	North America			<18y	<18y		2019-07-15		Das,S.R., Halpin,R.A., Lin,X., Simenauer,A., Akopov,A., Fedorova,N., Puri,V., Stockwell,T., Amedeo,P., Bishop,B., Katzel,D., Schobel,S., Shrivastava,S., Schuster,J. and Selvarangan,R.	KT347269
USA/CO/2014-19258	2014-09-13		B1	USA	North America						2019-07-15		Ng,T.F.F., Montmayeur,A., Chern,S.-W., Maher,K., Rogers,S., Castro,C., Oberste,S. and Nix,A.	KT995623
NY263	2014-09-18		B1	USA	North America	11	6-17y	<18y	<18y		2019-07-15		Huang,W., Wang,G., Zhuge,J., Nolan,S.M., Dimitrova,N. and Fallon,J.T.	KP745758
NY275	2014-09-19		B1	USA	North America	6	6-17y	<18y	<18y		2019-07-15		Huang,W., Wang,G., Zhuge,J., Nolan,S.M., Dimitrova,N. and Fallon,J.T.	KP745759
USA/KY/2014-19219	2014-09-13		B1	USA	North America						2019-07-15		Ng,T.F.F., Montmayeur,A., Chern,S.-W., Maher,K., Rogers,S., Castro,C., Oberste,S. and Nix,A.	KT995583
CAN14-260	2014-12-08 (2014-09-07 - 2014-12-31)		B1	Canada	North America						2019-07-15		McDermid,A.K., Grudeski,E., Wilcox,M., Mandes,R. and Booth,T.F.	KP455275
USA/MA/2014-19048	2014-09-09		B1	USA	North America						2019-07-15		Ng,T.F.F., Montmayeur,A., Chern,S.-W., Maher,K., Rogers,S., Castro,C., Oberste,S. and Nix,A.	KT995546
USA/RI/2014-19203	2014-08-28		B1	USA	North America						2019-07-15		Ng,T.F.F., Montmayeur,A., Chern,S.-W., Maher,K., Rogers,S., Castro,C., Oberste,S. and Nix,A.	KT995569
EVD68_SWE_002_140908_NFLG	2014-09-08		B1	Sweden	Europe	0	<1y	<18y	<18y	Karolinska Sweden	2018-07-07		Dyrdak, R. et al.	MH674115
EVD68_SWE_004_140916_NFLG	2014-09-16		B1	Sweden	Europe	3	1-5y	<18y	<18y	Karolinska Sweden	2018-07-07		Dyrdak, R. et al.	MH674116
EVD68_SWE_006_140814_NFLG	2014-08-14		B1	Sweden	Europe	3	1-5y	<18y	<18y	Karolinska Sweden	2018-07-07		Dyrdak, R. et al.	MH674112
EVD68_SWE_005_140814_NFLG	2014-08-14		B1	Sweden	Europe	1	1-5y	<18y	<18y	Karolinska Sweden	2018-07-07		Dyrdak, R. et al.	MH674111
USA/KY/2014-19236	2014-09-16		B1	USA	North America						2019-07-15		Ng,T.F.F., Montmayeur,A., Chern,S.-W., Maher,K., Rogers,S., Castro,C., Oberste,S. and Nix,A.	KT995600
USA/CA/2014-RGDS-1037	2014-11-01 (2014-11-01 - 2014-11-27)		B1	USA	North America						2019-07-15		Pan,C.-Y., Huynh,T., Padilla,T., Ng,T.F.F., Castro,C.J., Marine,R.L., Nix,W.A. and Wadford,D.A.	MK681502
USA/CO/2014-19244	2014-09-15		B1	USA	North America						2019-07-15		Ng,T.F.F., Montmayeur,A., Chern,S.-W., Maher,K., Rogers,S., Castro,C., Oberste,S. and Nix,A.	KT995608
USA/MI/2014-19221	2014-09-12		B1	USA	North America						2019-07-15		Ng,T.F.F., Montmayeur,A., Chern,S.-W., Maher,K., Rogers,S., Castro,C., Oberste,S. and Nix,A.	KT995585
USA/MI/2014-19266	2014-09-29		B1	USA	North America						2019-07-15		Ng,T.F.F., Montmayeur,A., Chern,S.-W., Maher,K., Rogers,S., Castro,C., Oberste,S. and Nix,A.	KU669042
EVD68/Homosapiens/USA/MO7/2014	2014-11-08 (2014-09-09 - 2014-12-31)		B1	USA	North America			<18y	<18y		2019-07-15		Das,S.R., Halpin,R.A., Lin,X., Simenauer,A., Akopov,A., Fedorova,N., Puri,V., Stockwell,T., Amedeo,P., Bishop,B., Katzel,D., Schobel,S., Shrivastava,S., Schuster,J. and Selvarangan,R.	KT347271
USA/KY/2014-19209	2014-09-14		B1	USA	North America						2019-07-15		Ng,T.F.F., Montmayeur,A., Chern,S.-W., Maher,K., Rogers,S., Castro,C., Oberste,S. and Nix,A.	KT995576
USA/GA/2014-19200	2014-09-09		B1	USA	North America						2019-07-15		Ng,T.F.F., Montmayeur,A., Chern,S.-W., Maher,K., Rogers,S., Castro,C., Oberste,S. and Nix,A.	KT995566
EV-D68/Homosapiens/USA/SSENT01/2014	2014-09-14		B1	USA	North America	6	6-17y	<18y	<18y				Das,S.R., Halpin,R.A., Lin,X., Akopov,A., Fedorova,N., Puri,V., Stockwell,T., Amedeo,P., Katzel,D., Schobel,S., Shrivastava,S. and Smole,S.	KX351827
USA/SC/2014-19215	2014-09-03		B1	USA	North America						2019-07-15		Ng,T.F.F., Montmayeur,A., Chern,S.-W., Maher,K., Rogers,S., Castro,C., Oberste,S. and Nix,A.	KT995582
EVD68/Homosapiens/USA/MO13/2014	2014-06-08 (2014-04-02 - 2014-09-02)		B1	USA	North America			<18y	<18y		2019-07-15		Das,S.R., Halpin,R.A., Lin,X., Simenauer,A., Akopov,A., Fedorova,N., Puri,V., Stockwell,T., Amedeo,P., Bishop,B., Katzel,D., Schobel,S., Shrivastava,S., Schuster,J. and Selvarangan,R.	KT347248
USA/NE/2014-19257	2014-09-11		B1	USA	North America						2019-07-15		Ng,T.F.F., Montmayeur,A., Chern,S.-W., Maher,K., Rogers,S., Castro,C., Oberste,S. and Nix,A.	KT995622
CAN14-165	2014-08-25 (2014-06-05 - 2014-12-31)		B1	Canada	North America						2019-07-15		McDermid,A.K., Grudeski,E., Wilcox,M., Mandes,R. and Booth,T.F.	KP455273
USA/CO/2014-19175	2014-08-27		B1	USA	North America						2019-07-15		Ng,T.F.F., Montmayeur,A., Chern,S.-W., Maher,K., Rogers,S., Castro,C., Oberste,S. and Nix,A.	KT995533
EVD68/Homosapiens/USA/MO36/2014	2014-11-29 (2014-09-07 - 2014-12-31)		B1	USA	North America			<18y	<18y		2019-07-15		Das,S.R., Halpin,R.A., Lin,X., Simenauer,A., Akopov,A., Fedorova,N., Puri,V., Stockwell,T., Amedeo,P., Bishop,B., Katzel,D., Schobel,S., Shrivastava,S., Schuster,J. and Selvarangan,R.	KT347265
EVD68_SWE_001_140905_NFLG	2014-09-05		B1	Sweden	Europe	9	6-17y	<18y	<18y	Karolinska Sweden	2018-07-07		Dyrdak, R. et al.	MH674113
USA/RI/2014-19213	2014-09-12		B1	USA	North America						2019-07-15		Ng,T.F.F., Montmayeur,A., Chern,S.-W., Maher,K., Rogers,S., Castro,C., Oberste,S. and Nix,A.	KT995580
CAN14-826	2014-08-27 (2014-07-16 - 2014-11-05)		B1	Canada	North America						2019-07-15		McDermid,A.K., Grudeski,E., Wilcox,M., Mandes,R. and Booth,T.F.	KP455274
EV-D68/Homosapiens/USA/SSENT39/2014	2014-09-18		B1	USA	North America	5	1-5y	<18y	<18y				Das,S.R., Halpin,R.A., Lin,X., Akopov,A., Fedorova,N., Puri,V., Stockwell,T., Amedeo,P., Katzel,D., Schobel,S., Shrivastava,S. and Smole,S.	KX351821
EV-D68/Homosapiens/USA/SSENT16/2014	2014-09-19		B1	USA	North America	46	18-64y	18-64y	>=18y				Das,S.R., Halpin,R.A., Lin,X., Akopov,A., Fedorova,N., Puri,V., Stockwell,T., Amedeo,P., Katzel,D., Schobel,S., Shrivastava,S. and Smole,S.	KX351822
EV-D68/Homosapiens/USA/SSENT28/2014	2014-09-20		B1	USA	North America	2	1-5y	<18y	<18y				Das,S.R., Halpin,R.A., Lin,X., Akopov,A., Fedorova,N., Puri,V., Stockwell,T., Amedeo,P., Katzel,D., Schobel,S., Shrivastava,S. and Smole,S.	KX351825
EV-D68/Homosapiens/USA/SSENT08/2014	2014-09-17		B1	USA	North America	12	6-17y	<18y	<18y				Das,S.R., Halpin,R.A., Lin,X., Akopov,A., Fedorova,N., Puri,V., Stockwell,T., Amedeo,P., Katzel,D., Schobel,S., Shrivastava,S. and Smole,S.	KX351811
EV-D68/Homosapiens/USA/SSENT09/2014	2014-09-14		B1	USA	North America	7	6-17y	<18y	<18y				Das,S.R., Halpin,R.A., Lin,X., Akopov,A., Fedorova,N., Puri,V., Stockwell,T., Amedeo,P., Katzel,D., Schobel,S., Shrivastava,S. and Smole,S.	KX351816
USA/VT/2014-19259	2014-10-01		B1	USA	North America						2019-07-15		Ng,T.F.F., Montmayeur,A., Chern,S.-W., Maher,K., Rogers,S., Castro,C., Oberste,S. and Nix,A.	KT995624
EV-D68/Homosapiens/USA/SSENT02/2014	2014-09-12		B1	USA	North America	1	1-5y	<18y	<18y				Das,S.R., Halpin,R.A., Lin,X., Akopov,A., Fedorova,N., Puri,V., Stockwell,T., Amedeo,P., Katzel,D., Schobel,S., Shrivastava,S. and Smole,S.	KX351814
EV-D68/Homosapiens/USA/SSENT22/2014	2014-09-19		B1	USA	North America	10	6-17y	<18y	<18y				Das,S.R., Halpin,R.A., Lin,X., Akopov,A., Fedorova,N., Puri,V., Stockwell,T., Amedeo,P., Katzel,D., Schobel,S., Shrivastava,S. and Smole,S.	KX351803
EV-D68/Homosapiens/USA/SSENT18/2014	2014-09-18		B1	USA	North America	3	1-5y	<18y	<18y				Das,S.R., Halpin,R.A., Lin,X., Akopov,A., Fedorova,N., Puri,V., Stockwell,T., Amedeo,P., Katzel,D., Schobel,S., Shrivastava,S. and Smole,S.	KX351805
EV-D68/Homosapiens/USA/SSENT12/2014	2014-09-17		B1	USA	North America	1	1-5y	<18y	<18y				Das,S.R., Halpin,R.A., Lin,X., Akopov,A., Fedorova,N., Puri,V., Stockwell,T., Amedeo,P., Katzel,D., Schobel,S., Shrivastava,S. and Smole,S.	KX351819
EV-D68/Homosapiens/USA/SSENT05/2014	2014-09-15		B1	USA	North America	11	6-17y	<18y	<18y				Das,S.R., Halpin,R.A., Lin,X., Akopov,A., Fedorova,N., Puri,V., Stockwell,T., Amedeo,P., Katzel,D., Schobel,S., Shrivastava,S. and Smole,S.	KX351824
EV-D68/Homosapiens/USA/SSENT35/2014	2014-09-21		B1	USA	North America	8	6-17y	<18y	<18y				Das,S.R., Halpin,R.A., Lin,X., Akopov,A., Fedorova,N., Puri,V., Stockwell,T., Amedeo,P., Katzel,D., Schobel,S., Shrivastava,S. and Smole,S.	KX351817
USA/MA/2014-19232	2014-09-16		B1	USA	North America						2019-07-15		Ng,T.F.F., Montmayeur,A., Chern,S.-W., Maher,K., Rogers,S., Castro,C., Oberste,S. and Nix,A.	KT995596
USA/CO/2014-19189	2014-09-03		B1	USA	North America						2019-07-15		Ng,T.F.F., Montmayeur,A., Chern,S.-W., Maher,K., Rogers,S., Castro,C., Oberste,S. and Nix,A.	KT995540
EVD68/Homosapiens/USA/MO10/2014	2014-09-30 (2014-07-26 - 2014-12-15)		B1	USA	North America			<18y	<18y		2019-07-15		Das,S.R., Halpin,R.A., Lin,X., Simenauer,A., Akopov,A., Fedorova,N., Puri,V., Stockwell,T., Amedeo,P., Bishop,B., Katzel,D., Schobel,S., Shrivastava,S., Schuster,J. and Selvarangan,R.	KT347257
USA/CA/2014-RGDS-1033	2014-09-30 (2014-09-05 - 2014-09-30)		B1	USA	North America						2019-07-15		Pan,C.-Y., Huynh,T., Padilla,T., Ng,T.F.F., Castro,C.J., Marine,R.L., Nix,W.A. and Wadford,D.A.	MK681498
USA/AR/2014-19227	2014-09-14		B1	USA	North America						2019-07-15		Ng,T.F.F., Montmayeur,A., Chern,S.-W., Maher,K., Rogers,S., Castro,C., Oberste,S. and Nix,A.	KT995591
EV-D68/Homosapiens/USA/SSENT17/2014	2014-09-17		B1	USA	North America	14	6-17y	<18y	<18y				Das,S.R., Halpin,R.A., Lin,X., Akopov,A., Fedorova,N., Puri,V., Stockwell,T., Amedeo,P., Katzel,D., Schobel,S., Shrivastava,S. and Smole,S.	KX351813
USA/NC/2014-19254	2014-09-30		B1	USA	North America						2019-07-15		Ng,T.F.F., Montmayeur,A., Chern,S.-W., Maher,K., Rogers,S., Castro,C., Oberste,S. and Nix,A.	KT995619
EVD68/Homosapiens/USA/MO26/2014	2014-09-26 (2014-07-21 - 2014-12-24)		B1	USA	North America			<18y	<18y		2019-07-15		Das,S.R., Halpin,R.A., Lin,X., Simenauer,A., Akopov,A., Fedorova,N., Puri,V., Stockwell,T., Amedeo,P., Bishop,B., Katzel,D., Schobel,S., Shrivastava,S., Schuster,J. and Selvarangan,R.	KT347227
NY278	2014-09-19		B1	USA	North America	12	6-17y	<18y	<18y		2019-07-15		Huang,W., Wang,G., Zhuge,J., Nolan,S.M., Dimitrova,N. and Fallon,J.T.	KP745760
EVD68/Homosapiens/USA/MO40/2014	2014-11-08 (2014-09-10 - 2014-12-31)		B1	USA	North America			<18y	<18y		2019-07-15		Das,S.R., Halpin,R.A., Lin,X., Simenauer,A., Akopov,A., Fedorova,N., Puri,V., Stockwell,T., Amedeo,P., Bishop,B., Katzel,D., Schobel,S., Shrivastava,S., Schuster,J. and Selvarangan,R.	KT347231
EV-D68/Haiti/1/2014	2014-12-01		B1	Haiti	North America						2019-07-15		Lednicky,J.A., Okech,B.A., Morris,J.G. Jr., Beau De Rochars,V.M., Elbadry,M.A., White,S.K. and Loeb,J.C.	KT266905
NY153	2014-10-02		B1	USA	North America	4	1-5y	<18y	<18y		2019-07-15		Huang,W., Wang,G., Zhuge,J., Nolan,S.M., Dimitrova,N. and Fallon,J.T.	KP745755
USA/OR/2014-19073	2014-09-14		B1	USA	North America						2019-07-15		Ng,T.F.F., Montmayeur,A., Chern,S.-W., Maher,K., Rogers,S., Castro,C., Oberste,S. and Nix,A.	KT995595
USA/CA/2014-RGDS-1035	2014-10-31 (2014-10-06 - 2014-10-31)		B1	USA	North America						2019-07-15		Pan,C.-Y., Huynh,T., Padilla,T., Ng,T.F.F., Castro,C.J., Marine,R.L., Nix,W.A. and Wadford,D.A.	MK681500
USA/LA/2014-19191	2014-09-11		B1	USA	North America						2019-07-15		Ng,T.F.F., Montmayeur,A., Chern,S.-W., Maher,K., Rogers,S., Castro,C., Oberste,S. and Nix,A.	KT995556
USA/MI/2014-19251	2014-09-15		B1	USA	North America						2019-07-15		Ng,T.F.F., Montmayeur,A., Chern,S.-W., Maher,K., Rogers,S., Castro,C., Oberste,S. and Nix,A.	KT995616
USA/VT/2014-19245	2014-09-18		B1	USA	North America						2019-07-15		Ng,T.F.F., Montmayeur,A., Chern,S.-W., Maher,K., Rogers,S., Castro,C., Oberste,S. and Nix,A.	KT995609
USA/ND/2014-19205	2014-09-12		B1	USA	North America						2019-07-15		Ng,T.F.F., Montmayeur,A., Chern,S.-W., Maher,K., Rogers,S., Castro,C., Oberste,S. and Nix,A.	KT995571
USA/OK/2014-19170	2014-08-17		B1	USA	North America						2019-07-15		Ng,T.F.F., Montmayeur,A., Chern,S.-W., Maher,K., Rogers,S., Castro,C., Oberste,S. and Nix,A.	KT995536
EV-D68/Homosapiens/USA/SSENT25/2014	2014-09-17		B1	USA	North America	2	1-5y	<18y	<18y				Das,S.R., Halpin,R.A., Lin,X., Akopov,A., Fedorova,N., Puri,V., Stockwell,T., Amedeo,P., Katzel,D., Schobel,S., Shrivastava,S. and Smole,S.	KX351808
USA/TX/2014-19261	2014-09-30		B1	USA	North America						2019-07-15		Ng,T.F.F., Montmayeur,A., Chern,S.-W., Maher,K., Rogers,S., Castro,C., Oberste,S. and Nix,A.	KT995626
USA/SC/2014-19239	2014-09-12		B1	USA	North America						2019-07-15		Ng,T.F.F., Montmayeur,A., Chern,S.-W., Maher,K., Rogers,S., Castro,C., Oberste,S. and Nix,A.	KT995603
USA/CT/2014-19202	2014-09-14		B1	USA	North America						2019-07-15		Ng,T.F.F., Montmayeur,A., Chern,S.-W., Maher,K., Rogers,S., Castro,C., Oberste,S. and Nix,A.	KT995568
NY326	2014-09-25		B1	USA	North America	9	6-17y	<18y	<18y		2019-07-15		Huang,W., Wang,G., Zhuge,J., Nolan,S.M., Dimitrova,N. and Fallon,J.T.	KP745765
USA/OR/2014-19268	2014-11-15		B1	USA	North America						2019-07-15		Ng,T.F.F., Montmayeur,A., Chern,S.-W., Maher,K., Rogers,S., Castro,C., Oberste,S. and Nix,A.	KU669040
USA/AL/2014-19061	2014-09-17		B1	USA	North America						2019-07-15		Ng,T.F.F., Montmayeur,A., Chern,S.-W., Maher,K., Rogers,S., Castro,C., Oberste,S. and Nix,A.	KU669047
USA/VA/2014-19255	2014-09-18		B1	USA	North America						2019-07-15		Ng,T.F.F., Montmayeur,A., Chern,S.-W., Maher,K., Rogers,S., Castro,C., Oberste,S. and Nix,A.	KT995620
USA/WY/2014-19253	2014-09-24		B1	USA	North America						2019-07-15		Ng,T.F.F., Montmayeur,A., Chern,S.-W., Maher,K., Rogers,S., Castro,C., Oberste,S. and Nix,A.	KT995618
EVD68/Homosapiens/USA/MO18/2014	2014-11-08 (2014-09-06 - 2014-12-31)		B1	USA	North America			<18y	<18y		2019-07-15		Das,S.R., Halpin,R.A., Lin,X., Simenauer,A., Akopov,A., Fedorova,N., Puri,V., Stockwell,T., Amedeo,P., Bishop,B., Katzel,D., Schobel,S., Shrivastava,S., Schuster,J. and Selvarangan,R.	KT347241
USA/MS/2014-19243	2014-09-20		B1	USA	North America						2019-07-15		Ng,T.F.F., Montmayeur,A., Chern,S.-W., Maher,K., Rogers,S., Castro,C., Oberste,S. and Nix,A.	KT995607
USA/NC/2014-19229	2014-09-10		B1	USA	North America						2019-07-15		Ng,T.F.F., Montmayeur,A., Chern,S.-W., Maher,K., Rogers,S., Castro,C., Oberste,S. and Nix,A.	KT995593
USA/WV/2014-19242	2014-09-16		B1	USA	North America						2019-07-15		Ng,T.F.F., Montmayeur,A., Chern,S.-W., Maher,K., Rogers,S., Castro,C., Oberste,S. and Nix,A.	KT995606
NY305	2014-09-22		B1	USA	North America	5	1-5y	<18y	<18y		2019-07-15		Huang,W., Wang,G., Zhuge,J., Nolan,S.M., Dimitrova,N. and Fallon,J.T.	KP745761
USA/DE/2014-19197	2014-09-09		B1	USA	North America						2019-07-15		Ng,T.F.F., Montmayeur,A., Chern,S.-W., Maher,K., Rogers,S., Castro,C., Oberste,S. and Nix,A.	KT995563
US/CA/14-6092	2014-09-01 (2014-09-01 - 2014-09-29)		B1	USA	North America			<18y	<18y		2019-07-15	AFM	Greninger,A.L., Naccache,S.N., Yu,G., Somasekar,S., Yagi,S., Clayton,A., Glaser,C., Aldrovandi,G. and Chiu,C.Y.	KP100792
USA/CT/2014-19230	2014-09-16		B1	USA	North America						2019-07-15		Ng,T.F.F., Montmayeur,A., Chern,S.-W., Maher,K., Rogers,S., Castro,C., Oberste,S. and Nix,A.	KT995594
NY309	2014-09-23		B1	USA	North America	0.9	<1y	<18y	<18y		2019-07-15		Huang,W., Wang,G., Zhuge,J., Nolan,S.M., Dimitrova,N. and Fallon,J.T.	KP745762
EVD68/Homosapiens/USA/MO42/2014	2014-10-05 (2014-07-20 - 2014-12-31)		B1	USA	North America			<18y	<18y		2019-07-15		Das,S.R., Halpin,R.A., Lin,X., Simenauer,A., Akopov,A., Fedorova,N., Puri,V., Stockwell,T., Amedeo,P., Bishop,B., Katzel,D., Schobel,S., Shrivastava,S., Schuster,J. and Selvarangan,R.	KT347273
EVD68/Homosapiens/USA/MO32/2014	2014-08-04 (2014-05-28 - 2014-11-09)		B1	USA	North America			<18y	<18y		2019-07-15		Das,S.R., Halpin,R.A., Lin,X., Simenauer,A., Akopov,A., Fedorova,N., Puri,V., Stockwell,T., Amedeo,P., Bishop,B., Katzel,D., Schobel,S., Shrivastava,S., Schuster,J. and Selvarangan,R.	KT347238
USA/NC/2014-19064	2014-09-09		B1	USA	North America						2019-07-15		Ng,T.F.F., Montmayeur,A., Chern,S.-W., Maher,K., Rogers,S., Castro,C., Oberste,S. and Nix,A.	KT995553
USA/MO/2014-19174	2014-08-15		B1	USA	North America						2019-07-15		Ng,T.F.F., Montmayeur,A., Chern,S.-W., Maher,K., Rogers,S., Castro,C., Oberste,S. and Nix,A.	KT995530
NY316	2014-09-24		B1	USA	North America	3	1-5y	<18y	<18y		2019-07-15		Huang,W., Wang,G., Zhuge,J., Nolan,S.M., Dimitrova,N. and Fallon,J.T.	KP745764
EV-D68/environment/Gainesville/1/2015	2015-09-08		B1	USA	North America						2019-07-15		Lednicky,J.A., Bonny,T.S., Morris,J.G. and Loeb,J.C.	KU509997
NY328	2014-09-26		B1	USA	North America	0.5	<1y	<18y	<18y		2019-07-15		Huang,W., Wang,G., Zhuge,J., Nolan,S.M., Dimitrova,N. and Fallon,J.T.	KP745766
USA/DC/2014-19264	2014-09-09		B1	USA	North America						2019-07-15		Ng,T.F.F., Montmayeur,A., Chern,S.-W., Maher,K., Rogers,S., Castro,C., Oberste,S. and Nix,A.	KT995629
USA/MS/2014-19052	2014-09-08		B1	USA	North America						2019-07-15		Ng,T.F.F., Montmayeur,A., Chern,S.-W., Maher,K., Rogers,S., Castro,C., Oberste,S. and Nix,A.	KT995549
EV-D68/Homosapiens/USA/C7787/2014	2014-08-05		B1	USA	North America	13	6-17y	<18y	<18y		2019-07-15		Das,S.R., Halpin,R.A., Akopov,A., Fedorova,N., Puri,V., Stockwell,T., Amedeo,P., Bishop,B., Katzel,D., Schobel,S., Shrivastava,S., Jackson,D.J. and Gern,J.E.	KX255382
EV-D68/Homosapiens/USA/SSENT31/2014	2014-09-22		B1	USA	North America	18	18-64y	18-64y	>=18y				Das,S.R., Halpin,R.A., Lin,X., Akopov,A., Fedorova,N., Puri,V., Stockwell,T., Amedeo,P., Katzel,D., Schobel,S., Shrivastava,S. and Smole,S.	KX351800
US/CA/14-6100	2014-10-04 (2014-10-01 - 2014-10-31)		B1	USA	North America			<18y	<18y		2019-07-15	AFM	Greninger,A.L., Naccache,S.N., Clayton,A., Yu,G., Somasekar,S., Yagi,S., Glaser,C., Aldrovandi,G. and Chiu,C.Y.	KP100796
US/CA/14-6103SIB	2014-10-04 (2014-10-01 - 2014-10-31)		B1	USA	North America						2019-07-15		Greninger,A.L., Naccache,S.N., Clayton,A., Yu,G., Somaseka,S., Yagi,S., Glaser,C., Aldrovandi,G. and Chiu,C.Y.	KP100795
CAN14-453	2014-12-31 (2014-12-04 - 2014-12-31)		B1	Canada	North America						2019-07-15		McDermid,A.K., Grudeski,E., Wilcox,M., Mandes,R. and Booth,T.F.	KP455271
USA/CA/2014-RGDS-1038	2014-10-16 (2014-10-01 - 2014-10-31)		B1	USA	North America						2019-07-15		Pan,C.-Y., Huynh,T., Padilla,T., Ng,T.F.F., Castro,C.J., Marine,R.L., Nix,W.A. and Wadford,D.A.	MK681503
USA/CA/2014-RGDS-1036	2014-10-02 (2014-10-01 - 2014-10-31)		B1	USA	North America						2019-07-15		Pan,C.-Y., Huynh,T., Padilla,T., Ng,T.F.F., Castro,C.J., Marine,R.L., Nix,W.A. and Wadford,D.A.	MK681501
USA/CA/2014-RGDS-1029	2014-09-30 (2014-09-06 - 2014-09-30)		B1	USA	North America						2019-07-15		Pan,C.-Y., Huynh,T., Padilla,T., Ng,T.F.F., Castro,C.J., Marine,R.L., Nix,W.A. and Wadford,D.A.	MK681494
USA/CA/2014-RGDS-1030	2014-10-01 (2014-10-01 - 2014-10-27)		B1	USA	North America						2019-07-15		Pan,C.-Y., Huynh,T., Padilla,T., Ng,T.F.F., Castro,C.J., Marine,R.L., Nix,W.A. and Wadford,D.A.	MK681495
USA/NJ/2014-19212	2014-09-12		B1	USA	North America						2019-07-15		Ng,T.F.F., Montmayeur,A., Chern,S.-W., Maher,K., Rogers,S., Castro,C., Oberste,S. and Nix,A.	KT995579
USA/TX/2014-19083	2014-08-01		B1	USA	North America						2019-07-15		Ng,T.F.F., Montmayeur,A., Chern,S.-W., Maher,K., Rogers,S., Castro,C., Oberste,S. and Nix,A.	KU669044
EVD68/Homosapiens/USA/MO3/2014	2014-10-09 (2014-08-12 - 2014-12-14)		B1	USA	North America			<18y	<18y		2019-07-15		Das,S.R., Halpin,R.A., Lin,X., Simenauer,A., Akopov,A., Fedorova,N., Puri,V., Stockwell,T., Amedeo,P., Bishop,B., Katzel,D., Schobel,S., Shrivastava,S., Schuster,J. and Selvarangan,R.	KT347244
USA/CA/2014-RGDS-1034	2014-10-31 (2014-10-05 - 2014-10-31)		B1	USA	North America						2019-07-15		Pan,C.-Y., Huynh,T., Padilla,T., Ng,T.F.F., Castro,C.J., Marine,R.L., Nix,W.A. and Wadford,D.A.	MK681499
USA/WI/2014-19217	2014-09-09		B1	USA	North America						2019-07-15		Ng,T.F.F., Montmayeur,A., Chern,S.-W., Maher,K., Rogers,S., Castro,C., Oberste,S. and Nix,A.	KT995558
USA/WA/2014-19060	2014-09-14		B1	USA	North America						2019-07-15		Ng,T.F.F., Montmayeur,A., Chern,S.-W., Maher,K., Rogers,S., Castro,C., Oberste,S. and Nix,A.	KT995578
USA/WA/2014-19210	2014-09-09		B1	USA	North America						2019-07-15		Ng,T.F.F., Montmayeur,A., Chern,S.-W., Maher,K., Rogers,S., Castro,C., Oberste,S. and Nix,A.	KT995577
USA/CA/2014-RGDS-1024	2014-09-30 (2014-09-05 - 2014-09-30)		B1	USA	North America						2019-07-15		Pan,C.-Y., Huynh,T., Padilla,T., Ng,T.F.F., Castro,C.J., Marine,R.L., Nix,W.A. and Wadford,D.A.	MK681489
USA/CA/2014-RGDS-1031	2014-10-26 (2014-10-01 - 2014-10-31)		B1	USA	North America						2019-07-15		Pan,C.-Y., Huynh,T., Padilla,T., Ng,T.F.F., Castro,C.J., Marine,R.L., Nix,W.A. and Wadford,D.A.	MK681496
EVD68/Homosapiens/USA/MO49/2014	2014-12-09 (2014-10-09 - 2014-12-31)		B1	USA	North America			<18y	<18y		2019-07-15		Das,S.R., Halpin,R.A., Lin,X., Simenauer,A., Akopov,A., Fedorova,N., Puri,V., Stockwell,T., Amedeo,P., Bishop,B., Katzel,D., Schobel,S., Shrivastava,S., Schuster,J. and Selvarangan,R.	KT347240
EVD68/Homosapiens/USA/MO6/2014	2014-12-31 (2014-10-27 - 2014-12-31)		B1	USA	North America			<18y	<18y		2019-07-15		Das,S.R., Halpin,R.A., Lin,X., Simenauer,A., Akopov,A., Fedorova,N., Puri,V., Stockwell,T., Amedeo,P., Bishop,B., Katzel,D., Schobel,S., Shrivastava,S., Schuster,J. and Selvarangan,R.	KT347239
USA/CA/2014-RGDS-1028	2014-10-01 (2014-10-01 - 2014-10-26)		B1	USA	North America						2019-07-15		Pan,C.-Y., Huynh,T., Padilla,T., Ng,T.F.F., Castro,C.J., Marine,R.L., Nix,W.A. and Wadford,D.A.	MK681493
CAN14-534	2014-07-19 (2014-06-22 - 2014-08-26)		B1	Canada	North America						2019-07-15		McDermid,A.K., Grudeski,E., Wilcox,M., Mandes,R. and Booth,T.F.	KP455272
USA/SD/2014-19193	2014-09-08		B1	USA	North America						2019-07-15		Ng,T.F.F., Montmayeur,A., Chern,S.-W., Maher,K., Rogers,S., Castro,C., Oberste,S. and Nix,A.	KT995559
USA/SD/2014-19194	2014-09-05		B1	USA	North America						2019-07-15		Ng,T.F.F., Montmayeur,A., Chern,S.-W., Maher,K., Rogers,S., Castro,C., Oberste,S. and Nix,A.	KT995560
USA/WA/2014-19184	2014-09-10		B1	USA	North America						2019-07-15		Ng,T.F.F., Montmayeur,A., Chern,S.-W., Maher,K., Rogers,S., Castro,C., Oberste,S. and Nix,A.	KT995551
USA/SD/2014-19207	2014-09-13		B1	USA	North America						2019-07-15		Ng,T.F.F., Montmayeur,A., Chern,S.-W., Maher,K., Rogers,S., Castro,C., Oberste,S. and Nix,A.	KT995573
USA/SD/2014-19249	2014-09-23		B1	USA	North America						2019-07-15		Ng,T.F.F., Montmayeur,A., Chern,S.-W., Maher,K., Rogers,S., Castro,C., Oberste,S. and Nix,A.	KT995614
EV-D68/Homosapiens/USA/C7788/2014	2014-09-22		B1	USA	North America	16	6-17y	<18y	<18y		2019-07-15		Das,S.R., Halpin,R.A., Akopov,A., Fedorova,N., Puri,V., Stockwell,T., Amedeo,P., Bishop,B., Katzel,D., Schobel,S., Shrivastava,S., Jackson,D.J. and Gern,J.E.	KX255413
EV-D68/Homosapiens/USA/C7789/2014	2014-09-24		B1	USA	North America	16	6-17y	<18y	<18y		2019-07-15		Das,S.R., Halpin,R.A., Akopov,A., Fedorova,N., Puri,V., Stockwell,T., Amedeo,P., Bishop,B., Katzel,D., Schobel,S., Shrivastava,S., Jackson,D.J. and Gern,J.E.	KX255395
US/MO/14-18949	2014-08-31 (2014-08-07 - 2014-08-31)		B1	USA	North America						2019-07-15		Brown,B.A., Nix,W.A., Sheth,M., Frace,M. and Oberste,M.S.	KM851227
US/MO/14-18950	2014-08-15 (2014-08-01 - 2014-08-31)		B1	USA	North America						2019-07-15		Brown,B.A., Nix,W.A., Sheth,M., Frace,M. and Oberste,M.S.	KM851228
NYS14_31590	2014-12-31 (2014-10-27 - 2014-12-31)		B1	USA	North America						2019-07-15		Lamson,D.M., Fagan,S. and St. George,K.	KT455428
EV-D68/Homosapiens/USA/SSENT36/2014	2014-09-28		B1	USA	North America	1	1-5y	<18y	<18y				Das,S.R., Halpin,R.A., Lin,X., Akopov,A., Fedorova,N., Puri,V., Stockwell,T., Amedeo,P., Katzel,D., Schobel,S., Shrivastava,S. and Smole,S.	KX351806
NYS14_32368	2014-09-17 (2014-08-01 - 2014-11-23)		B1	USA	North America						2019-07-15		Lamson,D.M., Fagan,S. and St. George,K.	KT455430
NYS14-27898	2014-08-16 (2014-06-24 - 2014-11-15)		B1	USA	North America						2019-07-15		Lamson,D.M., Fagan,S. and St. George,K.	KT455421
EVD68/Homosapiens/USA/MO25/2014	2014-09-21 (2014-08-21 - 2014-12-16)		B1	USA	North America			<18y	<18y		2019-07-15		Das,S.R., Halpin,R.A., Lin,X., Simenauer,A., Akopov,A., Fedorova,N., Puri,V., Stockwell,T., Amedeo,P., Bishop,B., Katzel,D., Schobel,S., Shrivastava,S., Schuster,J. and Selvarangan,R.	KT347225
EVD68/Homosapiens/USA/MO50/2014	2014-09-21 (2014-08-21 - 2014-12-16)		B1	USA	North America			<18y	<18y		2019-07-15		Das,S.R., Halpin,R.A., Lin,X., Simenauer,A., Akopov,A., Fedorova,N., Puri,V., Stockwell,T., Amedeo,P., Bishop,B., Katzel,D., Schobel,S., Shrivastava,S., Schuster,J. and Selvarangan,R.	KT347268
EVD68/Homosapiens/USA/MO30/2014	2014-10-26 (2014-09-09 - 2014-12-24)		B1	USA	North America			<18y	<18y		2019-07-15		Das,S.R., Halpin,R.A., Lin,X., Simenauer,A., Akopov,A., Fedorova,N., Puri,V., Stockwell,T., Amedeo,P., Bishop,B., Katzel,D., Schobel,S., Shrivastava,S., Schuster,J. and Selvarangan,R.	KT347237
EVD68/Homosapiens/USA/MO53/2014	2014-09-29 (2014-08-26 - 2014-11-17)		B1	USA	North America			<18y	<18y		2019-07-15		Das,S.R., Halpin,R.A., Lin,X., Simenauer,A., Akopov,A., Fedorova,N., Puri,V., Stockwell,T., Amedeo,P., Bishop,B., Katzel,D., Schobel,S., Shrivastava,S., Schuster,J. and Selvarangan,R.	KT347226
EVD68/Homosapiens/USA/MO44/2014	2014-09-13 (2014-08-09 - 2014-10-11)		B1	USA	North America			<18y	<18y		2019-07-15		Das,S.R., Halpin,R.A., Lin,X., Simenauer,A., Akopov,A., Fedorova,N., Puri,V., Stockwell,T., Amedeo,P., Bishop,B., Katzel,D., Schobel,S., Shrivastava,S., Schuster,J. and Selvarangan,R.	KT347272
EVD68/Homosapiens/USA/MO37/2014	2014-10-11 (2014-09-04 - 2014-12-03)		B1	USA	North America			<18y	<18y		2019-07-15		Das,S.R., Halpin,R.A., Lin,X., Simenauer,A., Akopov,A., Fedorova,N., Puri,V., Stockwell,T., Amedeo,P., Bishop,B., Katzel,D., Schobel,S., Shrivastava,S., Schuster,J. and Selvarangan,R.	KT347250
EVD68/Homosapiens/USA/MO23/2014	2014-11-17 (2014-10-12 - 2014-12-31)		B1	USA	North America			<18y	<18y		2019-07-15		Das,S.R., Halpin,R.A., Lin,X., Simenauer,A., Akopov,A., Fedorova,N., Puri,V., Stockwell,T., Amedeo,P., Bishop,B., Katzel,D., Schobel,S., Shrivastava,S., Schuster,J. and Selvarangan,R.	KT347255
EVD68/Homosapiens/USA/MO5/2014	2014-09-29 (2014-08-26 - 2014-11-17)		B1	USA	North America			<18y	<18y		2019-07-15		Das,S.R., Halpin,R.A., Lin,X., Simenauer,A., Akopov,A., Fedorova,N., Puri,V., Stockwell,T., Amedeo,P., Bishop,B., Katzel,D., Schobel,S., Shrivastava,S., Schuster,J. and Selvarangan,R.	KT347242
NYS14_30905	2014-11-07 (2014-09-04 - 2014-12-31)		B1	USA	North America						2019-07-15		Lamson,D.M., Fagan,S. and St. George,K.	KT455425
NYS14_30917	2014-12-31 (2014-10-11 - 2014-12-31)		B1	USA	North America						2019-07-15		Lamson,D.M., Fagan,S. and St. George,K.	KT455426
USA/CT/2014-19180	2014-09-09		B1	USA	North America						2019-07-15		Ng,T.F.F., Montmayeur,A., Chern,S.-W., Maher,K., Rogers,S., Castro,C., Oberste,S. and Nix,A.	KT995543
EVD68/Homosapiens/USA/MO56/2014	2014-12-16 (2014-10-08 - 2014-12-31)		B1	USA	North America			<18y	<18y		2019-07-15		Das,S.R., Halpin,R.A., Lin,X., Simenauer,A., Akopov,A., Fedorova,N., Puri,V., Stockwell,T., Amedeo,P., Bishop,B., Katzel,D., Schobel,S., Shrivastava,S., Schuster,J. and Selvarangan,R.	KT347246
EVD68/Homosapiens/USA/MO14/2014	2014-09-05 (2014-07-14 - 2014-11-30)		B1	USA	North America			<18y	<18y		2019-07-15		Das,S.R., Halpin,R.A., Lin,X., Simenauer,A., Akopov,A., Fedorova,N., Puri,V., Stockwell,T., Amedeo,P., Bishop,B., Katzel,D., Schobel,S., Shrivastava,S., Schuster,J. and Selvarangan,R.	KT347243
EVD68/Homosapiens/USA/MO4/2014	2014-07-13 (2014-06-04 - 2014-09-07)		B1	USA	North America			<18y	<18y		2019-07-15		Das,S.R., Halpin,R.A., Lin,X., Simenauer,A., Akopov,A., Fedorova,N., Puri,V., Stockwell,T., Amedeo,P., Bishop,B., Katzel,D., Schobel,S., Shrivastava,S., Schuster,J. and Selvarangan,R.	KT347235
EV-D68/Homosapiens/USA/SSENT33/2014	2014-09-22		B1	USA	North America	5	1-5y	<18y	<18y				Das,S.R., Halpin,R.A., Lin,X., Akopov,A., Fedorova,N., Puri,V., Stockwell,T., Amedeo,P., Katzel,D., Schobel,S., Shrivastava,S. and Smole,S.	KX351815
EVD68/Homosapiens/USA/MO17/2014	2014-09-19 (2014-08-13 - 2014-11-11)		B1	USA	North America			<18y	<18y		2019-07-15		Das,S.R., Halpin,R.A., Lin,X., Simenauer,A., Akopov,A., Fedorova,N., Puri,V., Stockwell,T., Amedeo,P., Bishop,B., Katzel,D., Schobel,S., Shrivastava,S., Schuster,J. and Selvarangan,R.	KT347270
EVD68/Homosapiens/USA/MO48/2014	2014-10-23 (2014-09-17 - 2014-12-25)		B1	USA	North America			<18y	<18y		2019-07-15		Das,S.R., Halpin,R.A., Lin,X., Simenauer,A., Akopov,A., Fedorova,N., Puri,V., Stockwell,T., Amedeo,P., Bishop,B., Katzel,D., Schobel,S., Shrivastava,S., Schuster,J. and Selvarangan,R.	KT347230
USA/RI/2014-19214	2014-09-13		B1	USA	North America						2019-07-15		Ng,T.F.F., Montmayeur,A., Chern,S.-W., Maher,K., Rogers,S., Castro,C., Oberste,S. and Nix,A.	KT995581
EVD68/Homosapiens/USA/MO1/2014	2014-09-23 (2014-08-11 - 2014-11-09)		B1	USA	North America			<18y	<18y		2019-07-15		Das,S.R., Halpin,R.A., Lin,X., Simenauer,A., Akopov,A., Fedorova,N., Puri,V., Stockwell,T., Amedeo,P., Bishop,B., Katzel,D., Schobel,S., Shrivastava,S., Schuster,J. and Selvarangan,R.	KT347234
EVD68/Homosapiens/USA/MO2/2014	2014-11-10 (2014-10-01 - 2014-12-31)		B1	USA	North America			<18y	<18y		2019-07-15		Das,S.R., Halpin,R.A., Lin,X., Simenauer,A., Akopov,A., Fedorova,N., Puri,V., Stockwell,T., Amedeo,P., Bishop,B., Katzel,D., Schobel,S., Shrivastava,S., Schuster,J. and Selvarangan,R.	KT347277
EVD68/Homosapiens/USA/MO31/2014	2014-10-16 (2014-08-20 - 2014-12-21)		B1	USA	North America			<18y	<18y		2019-07-15		Das,S.R., Halpin,R.A., Lin,X., Simenauer,A., Akopov,A., Fedorova,N., Puri,V., Stockwell,T., Amedeo,P., Bishop,B., Katzel,D., Schobel,S., Shrivastava,S., Schuster,J. and Selvarangan,R.	KT347229
EVD68/Homosapiens/USA/MO20/2014	2014-11-10 (2014-09-21 - 2014-12-31)		B1	USA	North America			<18y	<18y		2019-07-15		Das,S.R., Halpin,R.A., Lin,X., Simenauer,A., Akopov,A., Fedorova,N., Puri,V., Stockwell,T., Amedeo,P., Bishop,B., Katzel,D., Schobel,S., Shrivastava,S., Schuster,J. and Selvarangan,R.	KT347256
EVD68/Homosapiens/USA/MO57/2014	2014-10-20 (2014-09-05 - 2014-12-19)		B1	USA	North America			<18y	<18y		2019-07-15		Das,S.R., Halpin,R.A., Lin,X., Simenauer,A., Akopov,A., Fedorova,N., Puri,V., Stockwell,T., Amedeo,P., Bishop,B., Katzel,D., Schobel,S., Shrivastava,S., Schuster,J. and Selvarangan,R.	KT347262
USA/MO/2014-19166	2014-08-24		B1	USA	North America						2019-07-15		Ng,T.F.F., Montmayeur,A., Chern,S.-W., Maher,K., Rogers,S., Castro,C., Oberste,S. and Nix,A.	KT995531
USA/WI/2014-19226	2014-09-11		B1	USA	North America						2019-07-15		Ng,T.F.F., Montmayeur,A., Chern,S.-W., Maher,K., Rogers,S., Castro,C., Oberste,S. and Nix,A.	KT995590
USA/OK/2014-19247	2014-09-10		B1	USA	North America						2019-07-15		Ng,T.F.F., Montmayeur,A., Chern,S.-W., Maher,K., Rogers,S., Castro,C., Oberste,S. and Nix,A.	KT995612
EVD68/Homosapiens/USA/MO46/2014	2014-10-07 (2014-08-24 - 2014-12-06)		B1	USA	North America			<18y	<18y		2019-07-15		Das,S.R., Halpin,R.A., Lin,X., Simenauer,A., Akopov,A., Fedorova,N., Puri,V., Stockwell,T., Amedeo,P., Bishop,B., Katzel,D., Schobel,S., Shrivastava,S., Schuster,J. and Selvarangan,R.	KT347232
USA/KS/2014-19234	2014-09-15		B1	USA	North America						2019-07-15		Ng,T.F.F., Montmayeur,A., Chern,S.-W., Maher,K., Rogers,S., Castro,C., Oberste,S. and Nix,A.	KT995598
NYS14_30603	2014-12-31 (2014-10-26 - 2014-12-31)		B1	USA	North America						2019-07-15		Lamson,D.M., Fagan,S. and St. George,K.	KT455423
EV-D68/Homosapiens/USA/SSENT06/2014	2014-09-16		B1	USA	North America	4	1-5y	<18y	<18y				Das,S.R., Halpin,R.A., Lin,X., Akopov,A., Fedorova,N., Puri,V., Stockwell,T., Amedeo,P., Katzel,D., Schobel,S., Shrivastava,S. and Smole,S.	KX351802
NYS14_30609	2014-10-10 (2014-08-22 - 2014-12-11)		B1	USA	North America						2019-07-15		Lamson,D.M., Fagan,S. and St. George,K.	KT455424
EVD68/Homosapiens/USA/MO27/2014	2014-07-16 (2014-06-19 - 2014-08-31)		B1	USA	North America			<18y	<18y		2019-07-15		Das,S.R., Halpin,R.A., Lin,X., Simenauer,A., Akopov,A., Fedorova,N., Puri,V., Stockwell,T., Amedeo,P., Bishop,B., Katzel,D., Schobel,S., Shrivastava,S., Schuster,J. and Selvarangan,R.	KT347266
USA/MI/2014-19198	2014-09-08		B1	USA	North America						2019-07-15		Ng,T.F.F., Montmayeur,A., Chern,S.-W., Maher,K., Rogers,S., Castro,C., Oberste,S. and Nix,A.	KT995564
USA/CA/2014-RGDS-1039	2014-11-30 (2014-11-09 - 2014-11-30)		B1	USA	North America						2019-07-15		Pan,C.-Y., Huynh,T., Padilla,T., Ng,T.F.F., Castro,C.J., Marine,R.L., Nix,W.A. and Wadford,D.A.	MK681504
USA/CA/2014-RGDS-1040	2014-12-01 (2014-12-01 - 2014-12-23)		B1	USA	North America						2019-07-15		Pan,C.-Y., Huynh,T., Padilla,T., Ng,T.F.F., Castro,C.J., Marine,R.L., Nix,W.A. and Wadford,D.A.	MK681505
USA/CO/2014-19081	2014-09-12		B1	USA	North America						2019-07-15		Ng,T.F.F., Montmayeur,A., Chern,S.-W., Maher,K., Rogers,S., Castro,C., Oberste,S. and Nix,A.	KU669046
US/CO/14-93	2014-09-12 (2014-09-01 - 2014-09-30)		B1	USA	North America			<18y	<18y		2019-07-15	AFM	Greninger,A.L., Naccache,S.N., Yu,G., Messacar,K., Dominguez,S. and Chiu,C.Y.	KP126911
US/CO/14-94	2014-09-12 (2014-09-01 - 2014-09-30)		B1	USA	North America			<18y	<18y		2019-07-15	AFM	Greninger,A.L., Naccache,S.N., Yu,G., Messacar,K., Somasekar,S., Dominguez,S. and Chiu,C.Y.	KP100793
CAN14-884	2014-10-29 (2014-09-09 - 2014-12-24)		B1	Canada	North America						2019-07-15		McDermid,A.K., Grudeski,E., Wilcox,M., Mandes,R. and Booth,T.F.	KP455270
CAN14-537	2014-11-28 (2014-10-13 - 2014-12-31)		B1	Canada	North America						2019-07-15		McDermid,A.K., Grudeski,E., Wilcox,M., Mandes,R. and Booth,T.F.	KP455267
CAN14-153	2014-09-30 (2014-08-22 - 2014-11-21)		B1	Canada	North America						2019-07-15		McDermid,A.K., Grudeski,E., Wilcox,M., Mandes,R. and Booth,T.F.	KP455269
CAN14-636	2014-12-05 (2014-10-19 - 2014-12-31)		B1	Canada	North America						2019-07-15		McDermid,A.K., Grudeski,E., Wilcox,M., Mandes,R. and Booth,T.F.	KP455268
