# Supplementary material for: Evolution, geographic spreading, and demographic distribution of Enterovirus D68
Source: PLoS Pathog. 2022 May 31;18(5):e1010515. doi: 10.1371/journal.ppat.1010515 (PMC9212145; doi:10.1371/journal.ppat.1010515)
Supplement: S4 Table — (TSV) [file ppat.1010515.s014.tsv]

strain	date	url	clade_membership	country	region	age	BC	CTERM	DE	age_range1	age_range2	age_range3	collab_country	date_added	seq-len	sex	symptom	author	accession
2123800027	2012-09-18		A2	France	Europe	4.30	NTERTY	KERANEVTHDIN	-GSNNSTYM	1-5y	<18y	<18y			923	F		Bal, A. et al.	MK105982
USA/CA/2002-23233__MN240507	2002-06-27 (2002-01-01 - 2002-12-31)			USA	North America		Other	Other	Other					2019-09-08	927			Ng,T.F.F., Chern,S.-W.W., Reynolds,E., Castro,C.J. and Nix,W.A.	MN240507
NY93__AY426490	1993-12-31 (1993-03-01 - 1993-12-31)			USA	North America	0.25	Other	Other	NGSSNSTYM	<1y	<18y	<18y		2019-07-15	927	M		Oberste,M.S., Maher,K., Schnurr,D., Flemister,M.R., Lovchik,J.C., Peters,H., Sessions,W., Kirk,C., Chatterjee,N., Fuller,S., Hanauer,J.M. and Pallansch,M.A.	AY426490
MD99__AY426499	1999-01-01 (1999-01-01 - 1999-11-05)			USA	North America	9	NTERTF	Other	NGSSNSTYM	6-17y	<18y	<18y		2019-07-15	927	F		Oberste,M.S., Maher,K., Schnurr,D., Flemister,M.R., Lovchik,J.C., Peters,H., Sessions,W., Kirk,C., Chatterjee,N., Fuller,S., Hanauer,J.M. and Pallansch,M.A.	AY426499
SA1354__JX101802	2000-07-13 (2000-07-02 - 2000-08-01)		A	South Africa	Africa		NTERTF	Other	-GSSNSTYM					2019-07-15	853			Tokarz,R., Firth,C., Madhi,S.A., Howie,S.R., Wu,W., Sall,A.A., Haq,S., Briese,T. and Lipkin,W.I.	JX101802
TW-01166_2007__KP657701	2007-12-31 (2007-05-04 - 2007-12-31)		A2	Taiwan	China		Other	RERANEVTHDIT	-GSNNSTYM					2019-07-15	913			Huang,Y.-P., Lin,T.-L., Lin,T.-H. and Wu,H.-S.	KP657701
BJ24__KU242683	2008-12-31		A2	China	China		NTERTF	RERANEVTHDIT	-GSNNSTYM					2019-07-15	924			Wang,Y., Zhao,Y., Lu,R., Li,Y. and Tan,W.	KU242683
1737-Yamagata-2008__AB667899	2008-07-11 (2008-01-02 - 2009-01-01)		A2	Japan	Japan Korea	0	NTERTF	RERANEVTHDIT	-GSNNSTYM	<1y	<18y	<18y		2019-07-15	924			Ikeda,T., Mizuta,K., Abiko,C., Aoki,Y., Itagaki,T., Katsushima,F., Katsushima,Y., Matsuzaki,Y., Fuji,N., Imamura,T., Oshitani,H., Noda,M., Kimura,H. and Ahiko,T.	AB667899
TW-11134_2009__KP657708	2009-06-27 (2009-01-01 - 2009-12-31)		A2	Taiwan	China		NTERTF	RERANEVTHDIT	-GSNNSTYM					2019-07-15	913			Huang,Y.-P., Lin,T.-L., Lin,T.-H. and Wu,H.-S.	KP657708
TH_B1512	2009-09-02		A2	Thailand	Southeast Asia		NTERTF	Many X	-GSNNSTYM						742			Linsuwanon,P., Puenpa,J., Suwannakarn,K., Auksornkitti,V., Vichiwattana,P., Korkong,S., Theamboonlers,A. and Poovorawan,Y.	JQ411802
EVD68/Homosapiens/VNM/VN9/2010__MF045421	2010-06-18 (2010-01-01 - 2010-12-31)		A2	Vietnam	Southeast Asia		NTERTF	RERANEVTHDIT	-GSNNSTYM		<18y	<18y		2019-07-15	924			Nguyen,N.N.	MF045421
CQ4278__JX898784	2010-12-01 (2010-12-01 - 2010-12-31)		A2	China	China	1	NTERTF	Many X	-GSNNSTYM	1-5y	<18y	<18y		2019-07-15	753	M		Lu,Q.-B., Liu,W. and Cao,W.-C.	JX898784
TW-01557_2010__KP657709	2010-11-24 (2010-01-01 - 2010-12-31)		A2	Taiwan	China		Other	Other	-GSNNSTYM					2019-07-15	913			Huang,Y.-P., Lin,T.-L., Lin,T.-H. and Wu,H.-S.	KP657709
BCH895A__KF726085	2008-10-07		A2	China	China		NTERTF	RERANEVTHDIT	-GSNNSTYM		<18y	<18y		2019-07-15	924			Xiang,Z., Li,L., Lei,X., Zhou,H., Zhou,Z., He,B. and Wang,J.	KF726085
BCH890A__KT285479	2008-09-28		A2	China	China		NTERTF	RERANEVTHDIT	-GSNNSTYM		<18y	<18y		2019-07-15	888			Xiang,Z. and Wang,J.	KT285479
TJ-3395	2010-08-06		A2	China	China		NTERTF	Many X	-GSNNSTYM						753			Lu,Q., Liu,W. and Cao,W.	JQ924862
HK6__KT959178	2011-10-01 (2011-10-01 - 2011-10-28)		A2	Hong Kong	China	15	NTERTY	KERANEVTHDIN	-GSNNSTYM	6-17y	<18y	<18y		2019-07-15	924	M		Lau,S.K., Yip,C.C., Zhao,P.S., Chow,W.N., To,K.K., Wu,A.K., Yuen,K.Y. and Woo,P.C.	KT959178
12MYKL0596__KR018808	2012-10-08 (2012-01-02 - 2013-01-01)		A2	Malaysia	Southeast Asia		NTERTY	Many X	-GSNNSTYM			>=18y		2019-07-15	809			Ng,K.T., Oong,X.Y., Pang,Y.K., Hanafi,N.S., Kamarulzaman,A. and Tee,K.K.	KR018808
GER/09-03/14-15__KP189401	2014-10-23		A2	Germany	Europe		NTERTY	KERANEVTHDIN	-GSNNSTYM					2019-07-15	924			Reiche,J., Schweiger,B., Buchholz,U., Buda,S., Diedrich,S., Wolff,T. and Bottcher,S.	KP189401
GER/BY/14-1227/Germany/2014__KP745729	2014-11-01 (2014-11-01 - 2014-11-27)		A2	Germany	Europe	64.60	NTERTY	KERANEVTHDIN	-GSNNSTYM	18-64y	18-64y	>=18y		2019-07-15	924			Bottcher,S., Prifert,C., Weissbrich,B., Adams,O., Aldabbagh,S., Eis-Hubinger,A.M. and Diedrich,S.	KP745729
GER/10-01/13-14__KP189392	2014-09-01		A2	Germany	Europe		NTERTY	KERANEVTHDIN	Other					2019-07-15	924			Reiche,J., Schweiger,B., Buchholz,U., Buda,S., Diedrich,S., Wolff,T. and Bottcher,S.	KP189392
GER/10-03/13-14__KP657739	2014-09-08		A2	Germany	Europe		NTERTY	KERANEVTHDIN	Other					2019-07-15	924			Reiche,J., Schweiger,B., Buchholz,U., Buda,S., Diedrich,S., Wolff,T. and Bottcher,S.	KP657739
SO9770__KF254914	2013-02-05		A2	Spain	Europe		NTERTY	Many X	-GSNNSTYM					2019-07-15	767			Calvo,C., Cuevas,M.T., Pozo,F., Garcia-Garcia,M.L., Molinero,M., Calderon,A., Gonzalez-Esguevillas,M., Perez-Sautu,U. and Casas,I.	KF254914
12MYKL1213__KR018811	2012-01-02 (2012-01-02 - 2012-09-17)		A2	Malaysia	Southeast Asia		NTERTY	Many X	-GSNNSTYM			>=18y		2019-07-15	807			Ng,K.T., Oong,X.Y., Pang,Y.K., Hanafi,N.S., Kamarulzaman,A. and Tee,K.K.	KR018811
TOp-12-Ph146__KX789232	2012-11-02 (2012-11-02 - 2012-11-28)		A2	Philippines	Southeast Asia		NTERTF	KERANEVTHDIN	-GSNNSTYM					2019-07-15	924			Chaimongkol,N., Okamoto,M., Furuse,Y., Nishimura,H. and Oshitani,H.	KX789232
TH_CU54	2011-07-08		A2	Thailand	Southeast Asia		NTERTY	Many X	-GSNNSTYM						739			Linsuwanon,P., Puenpa,J., Suwannakarn,K., Auksornkitti,V., Vichiwattana,P., Korkong,S., Theamboonlers,A. and Poovorawan,Y.	JQ411805
CHN/CQ2874/2012__KT803601	2012-01-08		A2	China	China	0.58	NTERTY	KERANEVTHDIN	-GSNNSTYM	<1y	<18y	<18y		2019-07-15	918	F		Xiao,Q., Ren,L., Zheng,S., Wang,L., Xie,X., Deng,Y., Zhao,Y., Zhao,X., Luo,Z., Fu,Z., Huang,A. and Liu,E.	KT803601
CQ5914__JX898786	2012-04-01 (2012-03-05 - 2012-04-01)		A2	China	China	0.17	NTERTY	Many X	-GSNNSTYM	<1y	<18y	<18y		2019-07-15	753	M		Lu,Q.-B., Liu,W. and Cao,W.-C.	JX898786
CHN/CQ5508/2013__KT803588	2013-10-05		A2	China	China	0.08	NTERTY	KERANEVTHDIN	-GSNNSTYM	<1y	<18y	<18y		2019-07-15	924	F		Xiao,Q., Ren,L., Zheng,S., Wang,L., Xie,X., Deng,Y., Zhao,Y., Zhao,X., Luo,Z., Fu,Z., Huang,A. and Liu,E.	KT803588
CHN/CQ5753/2013__KT803603	2013-11-07		A2	China	China	0.17	NTERTY	KERANEVTHDIN	-GSNNSTYM	<1y	<18y	<18y		2019-07-15	918	M		Xiao,Q., Ren,L., Zheng,S., Wang,L., Xie,X., Deng,Y., Zhao,Y., Zhao,X., Luo,Z., Fu,Z., Huang,A. and Liu,E.	KT803603
HK17__KT959189	2012-09-01 (2012-08-05 - 2012-09-01)		A2	Hong Kong	China	1.17	NTERIY	KERANEVTHDIN	-GSNNSTYM	1-5y	<18y	<18y		2019-07-15	924	F		Lau,S.K., Yip,C.C., Zhao,P.S., Chow,W.N., To,K.K., Wu,A.K., Yuen,K.Y. and Woo,P.C.	KT959189
HK18__KT959190	2012-09-27 (2012-09-02 - 2012-10-01)		A2	Hong Kong	China	77	NTERTY	KERANEVTHDIN	Other	>=65y	>=65y	>=18y		2019-07-15	924	F		Lau,S.K., Yip,C.C., Zhao,P.S., Chow,W.N., To,K.K., Wu,A.K., Yuen,K.Y. and Woo,P.C.	KT959190
HK13__KT959185	2012-06-01 (2012-05-02 - 2012-06-01)		A2	Hong Kong	China	37	NTERTY	KERANEVTHDIN	-GSNNSTYM	18-64y	18-64y	>=18y		2019-07-15	922	M		Lau,S.K., Yip,C.C., Zhao,P.S., Chow,W.N., To,K.K., Wu,A.K., Yuen,K.Y. and Woo,P.C.	KT959185
HK11__KT959183	2012-03-02 (2012-03-02 - 2012-03-29)		A2	Hong Kong	China	77	NTERTY	KERANEVTHDIN	-GSNNSTYM	>=65y	>=65y	>=18y		2019-07-15	924	F		Lau,S.K., Yip,C.C., Zhao,P.S., Chow,W.N., To,K.K., Wu,A.K., Yuen,K.Y. and Woo,P.C.	KT959183
TW-02722_2013__KP657720	2013-08-03 (2013-01-01 - 2013-12-31)		A2	Taiwan	China		Other	KERANEVTHDIN	-GSNNSTYM					2019-07-15	913			Huang,Y.-P., Lin,T.-L., Lin,T.-H. and Wu,H.-S.	KP657720
12-38-027__KY272886	2012-09-18		A2	France	Europe	4.30	NTERTY	KERANEVTHDIN	-GSNNSTYM	1-5y	<18y	<18y		2019-07-15	910			Josset,L., Schuffenecker,I. and Lina,B.	KY272886
HK5__KT959177	2011-08-31 (2011-08-05 - 2011-08-31)		A2	Hong Kong	China	7	NTERTY	KERANEVTHDIN	-GSNNSTYM	6-17y	<18y	<18y		2019-07-15	924	M		Lau,S.K., Yip,C.C., Zhao,P.S., Chow,W.N., To,K.K., Wu,A.K., Yuen,K.Y. and Woo,P.C.	KT959177
HK7__KT959179	2011-11-01 (2011-11-01 - 2011-11-27)		A2	Hong Kong	China	6	NTERTY	KERANEVTHDIN	-GSNNSTYM	6-17y	<18y	<18y		2019-07-15	924	M		Lau,S.K., Yip,C.C., Zhao,P.S., Chow,W.N., To,K.K., Wu,A.K., Yuen,K.Y. and Woo,P.C.	KT959179
2012-12225__KT285319	2012-01-19		A2	China	China	76	NTERTY	KERANEVTHDIN	-GSNNSTYM	>=65y	>=65y	>=18y		2019-07-15	924	M		Zhang,T.	KT285319
BJ-5234	2011-08-07		A2	China	China		NTERTY	Many X	-GSNNSTYM						753			Lu,Q., Liu,W. and Cao,W.	JQ924864
V13-2245157__KY767821	2013-05-21		A2	Hong Kong	China	94	NTERTY	KERANEVTHDIN	-GSNNSTYM	>=65y	>=65y	>=18y		2019-07-15	924	F		Yip,C.C.Y., Lo,J.Y.C., Sridhar,S., Lung,D.C., Luk,S., Chan,K.H., Chan,J.F.W., Cheng,V.C.C., Woo,P.C.Y., Yuen,K.Y. and Lau,S.K.P.	KY767821
CHN/CQ2929/2012__KT803602	2012-01-23		A2	China	China	0.58	NTERTY	KERANEVTHDIN	-GSNNSTYM	<1y	<18y	<18y		2019-07-15	918	M		Xiao,Q., Ren,L., Zheng,S., Wang,L., Xie,X., Deng,Y., Zhao,Y., Zhao,X., Luo,Z., Fu,Z., Huang,A. and Liu,E.	KT803602
2011-21286__KT306743	2011-12-20		A2	China	China	4	NTERTY	KERANEVTHDIN	-GSNNSTYM	1-5y	<18y	<18y		2019-07-15	924	M		Zhang,T.	KT306743
BCH3006A__KT285480	2011-12-23		A2	China	China		NTERTY	KERANEVTHDIN	-GSNNSTYM		<18y	<18y		2019-07-15	924			Xiang,Z. and Wang,J.	KT285480
SH2808__KU242684	2013-12-31 (2013-09-01 - 2013-12-31)		A2	China	China		NTERTY	KERANEVTHDIN	-GSNNSTYM					2019-07-15	664			Wang,Y., Zhao,Y., Lu,R., Li,Y., Shen,J. and Tan,W.	KU242684
HK24__KT959196	2013-10-01 (2013-10-01 - 2013-10-28)		A2	Hong Kong	China	3	NTERTY	KERANEVTHDIN	-GSNNSTYM	1-5y	<18y	<18y		2019-07-15	924	M		Lau,S.K., Yip,C.C., Zhao,P.S., Chow,W.N., To,K.K., Wu,A.K., Yuen,K.Y. and Woo,P.C.	KT959196
HK21__KT959193	2013-07-31 (2013-07-05 - 2013-07-31)		A2	Hong Kong	China	63	NTERTY	KERANEVTHDIN	-GSNNSTYM	18-64y	18-64y	>=18y		2019-07-15	924	M		Lau,S.K., Yip,C.C., Zhao,P.S., Chow,W.N., To,K.K., Wu,A.K., Yuen,K.Y. and Woo,P.C.	KT959193
2013-1017-26__KT280501	2013-10-17		A2	China	China	10	NTERTY	KERANEVTHDIN	-GSNNSTYM	6-17y	<18y	<18y		2019-07-15	924	F		Zhang,T.	KT280501
CQ5313__KT764078	2013-08-22		A2	China	China		NTERTY	KERANEVTHDIN	-GSNNSTYM					2019-07-15	924			Lu,Q.-B. and Liu,W.	KT764078
CQ5316__KU321362	2013-06-20 (2013-01-01 - 2013-12-31)		A2	China	China		NTERTY	KERANEVTHDIN	-GSNNSTYM					2019-07-15	900			Lu,Q.-B. and Liu,W.	KU321362
2013-0825-6__KT280502	2013-08-25		A2	China	China	6	NTERTY	KERANEVTHDIN	-GSNNSTYM	6-17y	<18y	<18y		2019-07-15	924	M		Zhang,T.	KT280502
HK20__KT959192	2013-06-03 (2013-06-01 - 2013-06-30)		A2	Hong Kong	China	82	NTERTY	KERANEVTHDIN	-GSNNSTYM	>=65y	>=65y	>=18y		2019-07-15	924	M		Lau,S.K., Yip,C.C., Zhao,P.S., Chow,W.N., To,K.K., Wu,A.K., Yuen,K.Y. and Woo,P.C.	KT959192
HK19__KT959191	2013-06-03 (2013-06-01 - 2013-06-30)		A2	Hong Kong	China	75	NTERTY	KERANEVTHDIN	-GSNNSTYM	>=65y	>=65y	>=18y		2019-07-15	924	M		Lau,S.K., Yip,C.C., Zhao,P.S., Chow,W.N., To,K.K., Wu,A.K., Yuen,K.Y. and Woo,P.C.	KT959191
HK23__KT959195	2013-08-01 (2013-08-01 - 2013-08-28)		A2	Hong Kong	China	94	NTERTY	KERANEVTHDIN	-GSNNSTYM	>=65y	>=65y	>=18y		2019-07-15	924	M		Lau,S.K., Yip,C.C., Zhao,P.S., Chow,W.N., To,K.K., Wu,A.K., Yuen,K.Y. and Woo,P.C.	KT959195
TW-00943_2013__KP657721	2013-12-31 (2013-06-02 - 2013-12-31)		A2	Taiwan	China		Other	KERANEVTHDIN	-GSNNSTYM					2019-07-15	913			Huang,Y.-P., Lin,T.-L., Lin,T.-H. and Wu,H.-S.	KP657721
HK22__KT959194	2013-08-31 (2013-08-04 - 2013-08-31)		A2	Hong Kong	China	83	NTERTY	KERANEVTHDIN	-GSNNSTYM	>=65y	>=65y	>=18y		2019-07-15	924	M		Lau,S.K., Yip,C.C., Zhao,P.S., Chow,W.N., To,K.K., Wu,A.K., Yuen,K.Y. and Woo,P.C.	KT959194
14MYKL3310__KT036451	2014-01-01 (2014-01-01 - 2014-08-04)		A2	Malaysia	Southeast Asia		NTERTY	Many X	-GSNNSTYM			>=18y		2019-07-15	809			Ng,K.T. and Tee,K.K.	KT036451
12MYKL1607__KR018815	2012-01-02 (2012-01-02 - 2013-01-01)		A2	Malaysia	Southeast Asia		NTERTY	Many X	-GSNNSTYM			>=18y		2019-07-15	809			Ng,K.T., Oong,X.Y., Pang,Y.K., Hanafi,N.S., Kamarulzaman,A. and Tee,K.K.	KR018815
VH100096404	2014-10-10		A2	Spain	Europe		NTERTY	Many X	-GSNNSTYM						738			Gimferrer,L., Campins,M., Codina,M.G., Esperalba,J., Martin,M.C., Fuentes,F., Pumarola,T. and Anton,A.	KP090457
12MYKL1307__KR018813	2013-01-01 (2012-04-13 - 2013-01-01)		A2	Malaysia	Southeast Asia		NTERTY	Many X	-GSNNSTYM			>=18y		2019-07-15	809			Ng,K.T., Oong,X.Y., Pang,Y.K., Hanafi,N.S., Kamarulzaman,A. and Tee,K.K.	KR018813
12MYKL1209__KR018810	2012-05-27 (2012-01-02 - 2013-01-01)		A2	Malaysia	Southeast Asia		NTERTY	Many X	-GSNNSTYM			>=18y		2019-07-15	807			Ng,K.T., Oong,X.Y., Pang,Y.K., Hanafi,N.S., Kamarulzaman,A. and Tee,K.K.	KR018810
12MYKL1118__KR018809	2012-01-02 (2012-01-02 - 2012-06-28)		A2	Malaysia	Southeast Asia		NTERTY	Many X	-GSNNSTYM			>=18y		2019-07-15	807			Ng,K.T., Oong,X.Y., Pang,Y.K., Hanafi,N.S., Kamarulzaman,A. and Tee,K.K.	KR018809
12MYKL1501__KR018814	2012-11-17 (2012-01-02 - 2013-01-01)		A2	Malaysia	Southeast Asia		NTERTY	Many X	-GSNNSTYM			>=18y		2019-07-15	809			Ng,K.T., Oong,X.Y., Pang,Y.K., Hanafi,N.S., Kamarulzaman,A. and Tee,K.K.	KR018814
TTa-13-Ph173__KX789246	2013-05-10 (2013-05-01 - 2013-05-31)		A2	Philippines	Southeast Asia		NTERTF	KERANEVTHDIN	-GSNNSTYM					2019-07-15	924			Chaimongkol,N., Okamoto,M., Furuse,Y., Nishimura,H. and Oshitani,H.	KX789246
2013-436-SaitamaCity__LC200942	2013-09-20 (2013-09-01 - 2013-09-30)		A2	Japan	Japan Korea	1	NTERTY	Many X	-GSNNSTYM	1-5y	<18y	<18y		2019-07-15	731			Kaburagi,Y., Ueno,H., Kaetsu,A., Tomari,K., Kikuchi,K., Kobori,S. and Miyazaki,M.	LC200942
2013-437-SaitamaCity__LC200943	2013-09-20 (2013-09-01 - 2013-09-30)		A2	Japan	Japan Korea	1	NTERTY	Many X	-GSNNSTYM	1-5y	<18y	<18y		2019-07-15	731			Kaburagi,Y., Ueno,H., Kaetsu,A., Tomari,K., Kikuchi,K., Kobori,S. and Miyazaki,M.	LC200943
GER/BY/14-1020/Germany/2014__KR066461	2014-04-30 (2014-04-04 - 2014-04-30)		A2	Germany	Europe	63.50	NTERIY	KERANEVTHDIN	-GSNNSTYM	18-64y	18-64y	>=18y		2019-07-15	924			Bottcher,S., Prifert,C., Weissbrich,B., Adams,O., Aldabbagh,S., Eis-Hubinger,A.M. and Diedrich,S.	KR066461
GER/BY/14-1311/Germany/2013__KR066459	2013-09-30 (2013-09-04 - 2013-09-30)		A2	Germany	Europe	66.30	NTERIY	KERANEVTHDIN	-GSNNSTYM	>=65y	>=65y	>=18y		2019-07-15	924			Bottcher,S., Prifert,C., Weissbrich,B., Adams,O., Aldabbagh,S., Eis-Hubinger,A.M. and Diedrich,S.	KR066459
GER/NW/15-68/Germany/2014__KR066458	2014-11-01 (2014-11-01 - 2014-11-27)		A2	Germany	Europe	49.90	NTERIY	KERANEVTHDIN	-GSNNSTYM	18-64y	18-64y	>=18y		2019-07-15	924			Bottcher,S., Prifert,C., Weissbrich,B., Adams,O., Aldabbagh,S., Eis-Hubinger,A.M. and Diedrich,S.	KR066458
CA/BC/13-150__KT873535	2013-11-16		A2	Canada	North America		NTERIY	Many X	-GSNNSTYM					2019-07-15	737			Skowronski,D.M., Chambers,C., Sabaiduc,S., Murti,M., Gustafson,R., Pollock,S., Hoyano,D., Rempel,S., Allison,S., De Serres,G., Dickinson,J.A., Tellier,R., Fonseca,K., Drews,S.J., Martineau,C., Reyes-Domingo,F., Wong,T., Tang,P. and Krajden,M.	KT873535
L2510014597__KR108021	2013-11-03 (2013-11-01 - 2013-11-30)		A2	Denmark	Europe	64	NTERIY	KERANEVTHDIN	-GSNNSTYM	18-64y	18-64y	>=18y		2019-07-15	844			Midgley,S.E., Christiansen,C.B., Poulsen,M.W., Hansen,C.H. and Fischer,T.K.	KR108021
14ISO18022	2014-12-02		A2	France	Europe	69.46	NTERIY	KERANEVTHDIN	Other	>=65y	>=65y	>=18y			924	M		Bal, A. et al.	MK105977
LYO1332075-FRA14__KT220448	2014-12-02		A2	France	Europe		NTERIY	KERANEVTHDIN	-GSNNSTYM					2019-07-15	924			Schuffenecker,I., Mirand,A., Josset,L., Peigue-Lafeuille,H. and Lina,B.	KT220448
VH110070195	2014-10-02		A2	Spain	Europe		NTERIY	Many X	-GSNNSTYM						738			Gimferrer,L., Campins,M., Codina,M.G., Esperalba,J., Martin,M.C., Fuentes,F., Pumarola,T. and Anton,A.	KP122208
VH110073590	2014-10-10		A2	Spain	Europe		NTERIY	Many X	-GSNNSTYM						738			Gimferrer,L., Campins,M., Codina,M.G., Esperalba,J., Martin,M.C., Fuentes,F., Pumarola,T. and Anton,A.	KP090456
VH110075023	2014-10-14		A2	Spain	Europe		NTERIY	Many X	-GSNNSTYM						738			Gimferrer,L., Campins,M., Codina,M.G., Esperalba,J., Martin,M.C., Fuentes,F., Pumarola,T. and Anton,A.	KP090458
GER/10-02/13-14__KP657738	2014-09-08		A2	Germany	Europe		NTERIY	KERANEVTHDIN	-GSNNSTYM					2019-07-15	924			Reiche,J., Schweiger,B., Buchholz,U., Buda,S., Diedrich,S., Wolff,T. and Bottcher,S.	KP657738
GER/10-08/14-15__KP657747	2014-10-27		A2	Germany	Europe		NTERIY	KERANEVTHDIN	-GSNNSTYM					2019-07-15	924			Reiche,J., Schweiger,B., Buchholz,U., Buda,S., Diedrich,S., Wolff,T. and Bottcher,S.	KP657747
GER/ST/14-1106/Germany/2014__KP745738	2014-06-14 (2014-04-01 - 2014-10-13)		A2	Germany	Europe	72	NTERIY	KERANEVTHDIN	-GSNNSTYM	>=65y	>=65y	>=18y		2019-07-15	924			Bottcher,S., Prifert,C., Weissbrich,B., Adams,O., Aldabbagh,S., Eis-Hubinger,A.M. and Diedrich,S.	KP745738
GER/09-02/14-15__KP189397	2014-10-14		A2	Germany	Europe		NTERIY	KERANEVTHDIN	-GSNNSTYM					2019-07-15	924			Reiche,J., Schweiger,B., Buchholz,U., Buda,S., Diedrich,S., Wolff,T. and Bottcher,S.	KP189397
CF254007_FRA14__LN681317	2014-09-25 (2014-09-01 - 2014-09-30)		A2	France	Europe		NTERIY	KERANEVTHDIN	-GSNNSTYM					2019-07-15	924			Mirand,A., Bailly,J., Peigue-Lafeuille,H. and Henquell,C.	LN681317
CF253080_FRA14__LN681316	2014-09-25 (2014-09-01 - 2014-09-30)		A2	France	Europe		NTERIY	KERANEVTHDIN	-GSNNSTYM					2019-07-15	924			Mirand,A., Bailly,J., Peigue-Lafeuille,H. and Henquell,C.	LN681316
CF298012_FRA14__LN681331	2014-10-01 (2014-10-01 - 2014-10-28)		A2	France	Europe		NTERIY	KERANEVTHDIN	-GSNNSTYM					2019-07-15	924			Mirand,A., Bailly,J., Peigue-Lafeuille,H. and Henquell,C.	LN681331
CA/BC/14-325__KT873536	2014-11-17		A2	Canada	North America		NTERIY	Many X	-GSNNSTYM					2019-07-15	738			Skowronski,D.M., Chambers,C., Sabaiduc,S., Murti,M., Gustafson,R., Pollock,S., Hoyano,D., Rempel,S., Allison,S., De Serres,G., Dickinson,J.A., Tellier,R., Fonseca,K., Drews,S.J., Martineau,C., Reyes-Domingo,F., Wong,T., Tang,P. and Krajden,M.	KT873536
WWTP_2014-12-23__LT745909	2014-12-23		A2	France	Europe		NTERIY	KERANEVTHDIN	-GSNNSTYM					2019-07-15	924			Bisseux Maxime,B.M., Colombet Jonathan,C.J., Mirand Audrey,M.A., Archimbaud Christine,A.C., Bailly Jean-Luc,B.J.L., Debroas Didier,D.D. and Henquell Cecile,H.C.	LT745909
WWTP_2014-11-24__LT745908	2014-11-24		A2	France	Europe		NTERIY	KERANEVTHDIN	-GSNNSTYM					2019-07-15	924			Bisseux Maxime,B.M., Colombet Jonathan,C.J., Mirand Audrey,M.A., Archimbaud Christine,A.C., Bailly Jean-Luc,B.J.L., Debroas Didier,D.D. and Henquell Cecile,H.C.	LT745908
LYO1365943-FRA14__KT220449	2014-12-07		A2	France	Europe		NTERIY	KERANEVTHDIN	-GSNNSTYM					2019-07-15	924			Schuffenecker,I., Mirand,A., Josset,L., Peigue-Lafeuille,H. and Lina,B.	KT220449
LYO1390782-FRA14__KT220450	2014-12-10		A2	France	Europe		Other	KERANEVTHDIN	-GSNNSTYM					2019-07-15	924			Schuffenecker,I., Mirand,A., Josset,L., Peigue-Lafeuille,H. and Lina,B.	KT220450
GER/10-04/14-15__KP189394	2014-09-29		A2	Germany	Europe		NTERIY	KERANEVTHDIN	-GSNNSTYM					2019-07-15	924			Reiche,J., Schweiger,B., Buchholz,U., Buda,S., Diedrich,S., Wolff,T. and Bottcher,S.	KP189394
GER/07-01/14-15__KP657742	2014-10-07		A2	Germany	Europe		NTERIY	KERANEVTHDIN	-GSNNSTYM					2019-07-15	924			Reiche,J., Schweiger,B., Buchholz,U., Buda,S., Diedrich,S., Wolff,T. and Bottcher,S.	KP657742
L2630000505__KP729106	2014-11-01 (2014-11-01 - 2014-11-27)		A2	Denmark	Europe	61	NTERIY	KERANEVTHDIN	-GSNNSTYM	18-64y	18-64y	>=18y		2019-07-15	831			Midgley,S.E., Christiansen,C.B., Poulsen,M.W., Hansen,C.H. and Fischer,T.K.	KP729106
ITA/23341/14__KP153538	2014-09-25		A2	Italy	Europe		NTERIY	KERANEVTHDIN	-GSNNSTYM					2019-07-15	924			Piralla,A., Girello,A., Premoli,M. and Baldanti,F.	KP153538
Env_14_001_D68__MH084317	2014-12-17		A2	United Kingdom	Europe		NTERIY	KERANEVTHDIN	-GSNNSTYM					2019-07-15	866			Majumdar,M., Sharif,S., Klapsa,D., Wilton,T., Alam,M.M., Fernandez-Garcia,M.D., Rehman,L., Mujtaba,G., McAllister,G., Harvala,H., Templeton,K., Mee,E.T., Asghar,H., Ndiaye,K., Minor,P.D. and Martin,J.	MH084317
EV-D68/SWG-SHI-17Dec14__MN018235	2014-12-17		A2	United Kingdom	Europe		NTERIY	KERANEVTHDIN	-GSNNSTYM					2019-09-08	874			Majumdar,M. and Martin,J.	MN018235
14ISO0120062	2014-11-18		A2	France	Europe	53.94	NTERIY	KERANEVTHDIN	Other	18-64y	18-64y	>=18y			924	M		Bal, A. et al.	MK105979
GER/BW/14-1169/Germany/2014__KP745737	2014-10-31 (2014-10-01 - 2014-10-31)		A2	Germany	Europe	67	NTERIY	KERANEVTHDIN	-GSNNSTYM	>=65y	>=65y	>=18y		2019-07-15	924			Bottcher,S., Prifert,C., Weissbrich,B., Adams,O., Aldabbagh,S., Eis-Hubinger,A.M. and Diedrich,S.	KP745737
TW-09384_2011__KP657715	2011-07-10 (2011-01-01 - 2011-12-31)		A2	Taiwan	China		NTERTY	KERANEVTHDIN	-GSNNSTYM					2019-07-15	913			Huang,Y.-P., Lin,T.-L., Lin,T.-H. and Wu,H.-S.	KP657715
TW-10368_2011__KP657716	2011-12-29 (2011-01-01 - 2011-12-31)		A2	Taiwan	China		NTERTY	KERANEVTHDIN	-GSNNSTYM					2019-07-15	913			Huang,Y.-P., Lin,T.-L., Lin,T.-H. and Wu,H.-S.	KP657716
WWTP_2015-09-15__LT745910	2015-09-15		A2	France	Europe		NTERIY	KERANEITHDIN	-GSNNSTYM					2019-07-15	924			Bisseux Maxime,B.M., Colombet Jonathan,C.J., Mirand Audrey,M.A., Archimbaud Christine,A.C., Bailly Jean-Luc,B.J.L., Debroas Didier,D.D. and Henquell Cecile,H.C.	LT745910
2016-R6472	2016-11-02 (2016-11-02 - 2016-12-01)		A2	China	China	79	NTERIY	Many X	-GSNNSTYM	>=65y	>=65y	>=18y			867	M		Shen,L., Zhang,T. and Huang,F.	MG547207
2016-R6942-1	2016-12-02 (2016-12-02 - 2016-12-29)		A2	China	China	28	NTERIY	KERANEITHDIN	-GSNNSTYM	18-64y	18-64y	>=18y			891	F		Shen,L., Zhang,T. and Huang,F.	MG547186
2016-R4460	2016-09-01 (2016-08-05 - 2016-09-01)		A2	China	China	3	NTERIY	Many X	-GSNNSTYM	1-5y	<18y	<18y			849	M		Shen,L., Zhang,T. and Huang,F.	MG547220
2016-R4523	2016-08-02 (2016-08-02 - 2016-08-29)		A2	China	China	37	NTERIY	KERANEITHDIN	-GSNNSTYM	18-64y	18-64y	>=18y			923	M		Shen,L., Gong,C., Xiang,Z., Zhang,T., Li,M., Li,A., Luo,M. and Huang,F.	MH341727
2016-R4150	2016-07-17 (2016-07-02 - 2016-08-01)		A2	China	China	43	NTERIY	KERANEITHDIN	-GSNNSTYM	18-64y	18-64y	>=18y			923	M		Shen,L., Gong,C., Xiang,Z., Zhang,T., Li,M., Li,A., Luo,M. and Huang,F.	MH341726
2016-R4559	2016-08-02 (2016-08-02 - 2016-08-29)		A2	China	China	77	NTERIY	KERANEITHDIN	-GSNNSTYM	>=65y	>=65y	>=18y			923	M		Shen,L., Gong,C., Xiang,Z., Zhang,T., Li,M., Li,A., Luo,M. and Huang,F.	MH341728
2016-R6058	2016-10-02 (2016-10-02 - 2016-10-29)		A2	China	China	60	NTERIY	KERANEITHDIN	-GSNNSTYM	18-64y	18-64y	>=18y			923	M		Shen,L., Gong,C., Xiang,Z., Zhang,T., Li,M., Li,A., Luo,M. and Huang,F.	MH341732
2016-R5080	2016-09-02 (2016-09-02 - 2016-09-28)		A2	China	China	85	NTERIY	KERANEITHDIN	-GSNNSTYM	>=65y	>=65y	>=18y			923	M		Shen,L., Gong,C., Xiang,Z., Zhang,T., Li,M., Li,A., Luo,M. and Huang,F.	MH341730
2016-R5147	2016-10-01 (2016-09-03 - 2016-10-01)		A2	China	China	61	Other	KERANEITHDIN	-GSNNSTYM	18-64y	18-64y	>=18y			923	F		Shen,L., Gong,C., Xiang,Z., Zhang,T., Li,M., Li,A., Luo,M. and Huang,F.	MH341731
2016-R4630	2016-08-02 (2016-08-02 - 2016-08-29)		A2	China	China	30	NTERIY	KERANEITHDIN	-GSNNSTYM	18-64y	18-64y	>=18y			905	F		Shen,L., Zhang,T. and Huang,F.	MG547185
2016-R4607	2016-09-01 (2016-08-05 - 2016-09-01)		A2	China	China	5	NTERIY	KERANEITHDIN	-GSNNSTYM	1-5y	<18y	<18y			923	M		Shen,L., Gong,C., Xiang,Z., Zhang,T., Li,M., Li,A., Luo,M. and Huang,F.	MH341729
2016-R6161	2016-10-02 (2016-10-02 - 2016-10-29)		A2	China	China	1	NTERIY	Many X	-GSNNSTYM	1-5y	<18y	<18y			867	M		Shen,L., Zhang,T. and Huang,F.	MG547209
2016-R6143	2016-10-02 (2016-10-02 - 2016-10-29)		A2	China	China	35	NTERIY	KERANEITHDIN	-GSNNSTYM	18-64y	18-64y	>=18y			923	M		Shen,L., Gong,C., Xiang,Z., Zhang,T., Li,M., Li,A., Luo,M. and Huang,F.	MH341733
TW-6234-2016__KY358058	2016-03-09		A2	Taiwan	China		NTERIY	KERANEITHDIN	-GSNNSTYM					2019-07-15	924			Wei,H.Y., Yeh,T.K., Hsieh,J.Y., Lin,Y.P. and Yang,J.Y.	KY358058
DE_16_2019	2019-11-13		A2	Germany	Europe	8	NTGRIY	KERANEITHDIN	-GSNNSTYM	6-17y	<18y	<18y	Freiburg Germany	2019-12-01	924	F		Midgley et al.
DE_29_2019	2019-11-30 (2019-11-04 - 2019-11-30)		A2	Germany	Europe	40	NTGRIY	KERANEITHDIN	-GSNNSTYM	18-64y	18-64y	>=18y	Freiburg Germany	2020-01-16	924	F		Midgley et al.
NL_06_2019	2019-09-11		A2	Netherlands	Europe	46	NTGRIY	KERANEITHDIN	-GSNNSTYM	18-64y	18-64y	>=18y	RIVM Netherlands	2019-12-01	924	M		Midgley et al.	MN726801
EVD68_SWE_201_190822_NFLG	2019-08-22		A2	Sweden	Europe	70	NTGRIY	KERANEITHDIN	-GSNNSTYM	>=65y	>=65y	>=18y	Karolinska Sweden	2019-12-01	924	F		Midgley et al.	MN935869
FR_04_2019	2019-11-30 (2019-11-04 - 2019-11-30)		A2	France	Europe	0.24	NTGRIY	KERANEITHDIN	-GSNNSTYM	<1y	<18y	<18y	Clarmont-Ferrand France	2019-12-01	924	F		Midgley et al.	LR743441
LYOVRES18-95-50-FRA18	2018-09-10		A2	France	Europe		NTGRIY	Other	-GSNNSTYM						924			Bal, A. et al.	MK121713
VRES189550	2018-09-10		A2	France	Europe	72.29	NTGRIY	KERANEITHDIN	Other	>=65y	>=65y	>=18y			924	F		Bal, A. et al.	MK105986
VR/2018/0894__MK521628	2018-07-09		A2	Senegal	Africa		NTGRIY	Many X	-GSNNSTYM					2019-07-15	778			Fall,A., Ndiaye,N., Jallow,M.M., Kebe,O., Sy,S., Kiori,D., Dia,M., Toure,C.T., Goudiaby,D., Niaye,K., Dia,N. and Niang,M.N.	MK521628
FR_01_2019	2019-10-01 (2019-10-01 - 2019-10-28)		A2	France	Europe	0.16	NTGRIY	KERANEITHDIN	-GSNNSTYM	<1y	<18y	<18y	Clarmont-Ferrand France	2019-12-01	924	F		Midgley et al.	LR743438
ITA/MI-694/2018	2018-10-01		A2	Italy	Europe		NTERVY	KERANEITHDIN	-GSNNSTYM			>=18y			924			Pellegrinelli, L. et al	MK301352
LYOVRES18-95-60-FRA18	2018-09-10		A2	France	Europe		NTERVY	KERANEITHDIN	-GSNNSTYM						924			Bal, A. et al.	MK121714
VRES189781	2018-09-21		A2	France	Europe	1.21	NTERVY	Other	Other	1-5y	<18y	<18y			924	F		Bal, A. et al.	MK105989
VRES189560	2018-09-10		A2	France	Europe	1.18	NTERVY	KERANEITHDIN	Other	1-5y	<18y	<18y			924	F		Bal, A. et al.	MK105987
LIL18-E1-173-FRA18	2018-10-05		A2	France	Europe		NTERVY	KERANEITHDIN	-GSNNSTYM						923			Bal, A. et al.	MK121729
EVD68_ESP_021_181112_NFLG	2018-11-12		A2	Spain	Europe	76	NTERVY	KERANEITHDIN	-GSNNSTYM	>=65y	>=65y	>=18y	Tenerife Spain	2019-09-09	924	F		Hodcroft, E. B. et al.	MN245432
LIL18-E1-170-FRA18	2018-10-09		A2	France	Europe		NTERVY	KERANEITHDIN	-GSNNSTYM						924			Bal, A. et al.	MK121727
ITA/PV-19705/2018	2018-09-18		A2	Italy	Europe		NTERVY	KERANEITHDIN	-GSNNSTYM	>=65y	>=65y	>=18y			924			Pellegrinelli, L. et al	MK301341
EVD68_CHE_001_180829_NFLG	2018-08-29		A2	Switzerland	Europe	64	NTERVY	KERANEITHDIN	-GSNNSTYM	18-64y	18-64y	>=18y	Basel Switzerland	2019-09-09	924	F		Hodcroft, E. B. et al.	MN245406
ITA/MI-690/2018	2018-09-25		A2	Italy	Europe		NTERVY	KERANEITHDIN	-GSNNSTYM	18-64y	18-64y	>=18y			924			Pellegrinelli, L. et al	MK301348
EV-D68/SWG-DAL-31AOct18__MN018260	2018-10-31		A2	United Kingdom	Europe		NTERVY	KERANEITHDIN	-GSNNSTYM					2019-09-08	866			Majumdar,M. and Martin,J.	MN018260
EVD68_ESP_023_181128_NFLG	2018-11-28		A2	Spain	Europe	76	NTERVY	KERANEITHDIN	-GSNNSTYM	>=65y	>=65y	>=18y	Tenerife Spain	2019-09-09	924	M		Hodcroft, E. B. et al.	MN245433
NAN18-E1-129-FRA18	2018-09-15		A2	France	Europe		NTERVY	KERANEITHDIN	-GSNNSTYM	>=65y	>=65y	>=18y			923			Bal, A. et al.	MK121723
ITA/PV-19704/2018	2018-09-16		A2	Italy	Europe		NTERVY	Other	-GSNNSTYM		<18y	<18y			924			Pellegrinelli, L. et al	MK301340
EVD68_ESP_011_181015_NFLG	2018-10-15		A2	Spain	Europe	2.05	NTERVY	KERANEITHDIN	-GSNNSTYM	1-5y	<18y	<18y	Barcelona Spain	2019-09-09	924	M		Hodcroft, E. B. et al.	MN245422
EVD68_ESP_013_181022_NFLG	2018-10-22		A2	Spain	Europe	5	NTERVY	KERANEITHDIN	-GSNNSTYM	1-5y	<18y	<18y	Barcelona Spain	2019-09-09	924	F		Hodcroft, E. B. et al.	XXMN245424X
LIL18-E1-108-FRA18	2018-08-22		A2	France	Europe		NTERVY	KERANEITHDIN	-GSNNSTYM						924			Bal, A. et al.	MK121725
EVD68_ESP_018_181015_NFLG	2018-10-15		A2	Spain	Europe	0.25	NTERVY	KERANEITHDIN	-GSNNSTYM	<1y	<18y	<18y	Tenerife Spain	2019-09-09	924	M		Hodcroft, E. B. et al.	MN245429
EVD68_ESP_009_180926_NFLG	2018-09-26		A2	Spain	Europe	0.79	NTERVY	KERANEITHDIN	-GSNNSTYM	<1y	<18y	<18y	Barcelona Spain	2019-09-09	924	F		Hodcroft, E. B. et al.	MN245420
NAN18-E1-127-FRA18	2018-09-03		A2	France	Europe		NTERVY	KERANEITHDIN	-GSNNSTYM						924			Bal, A. et al.	MK121721
2017-R1150	2017-02-01 (2017-02-01 - 2017-02-26)		A2	China	China	27	NTERIY	KERANEITHDIN	-GSNNSTYM	18-64y	18-64y	>=18y			923	M		Shen,L., Gong,C., Xiang,Z., Zhang,T., Li,M., Li,A., Luo,M. and Huang,F.	MH341734
EVD68_ESP_019_181105_NFLG	2018-11-05		A2	Spain	Europe	56	Other	Other	-GSNNSTYM	18-64y	18-64y	>=18y	Tenerife Spain	2019-09-09	924	M		Hodcroft, E. B. et al.	MN245430
LIL18-E1-171-FRA18	2018-10-08		A2	France	Europe		Other	Other	-GSNNSTYM						923			Bal, A. et al.	MK121728
EV-D68/SWG-DAL-27Sep17__MN018261	2017-09-27		A2	United Kingdom	Europe		NTERVY	KERANEITHDIN	-GSNNSTYM					2019-09-08	874			Majumdar,M. and Martin,J.	MN018261
NY586_17__MG757146	2017-09-10		A2	USA	North America		NTERVY	KERANEITHDIN	-GSNNSTYM					2019-07-15	924			Wang,G., Zhue,J., Gilrane,V.L., Huang,W., Changhong,C., Budhai,A., Engel,H., Pascual,A., Nolan,S.M. and Fallon,J.T.	MG757146
CA-RGDS-1068__MN365199	2017-11-30 (2017-11-01 - 2017-11-30)		A2	USA	North America		NTERVY	KERANEITHDIN	-GSNNSTYM					2020-01-22	924			Pan,C.-Y., Huynh,T., Padilla,T., Chen,A., Castro,C.J., Marine,R.L., Ng,T.F.F., Nix,W.A., Morales,C. and Wadford,D.A.	MN365199
EVD68_NLD_009_181003_NFLG	2018-10-03		A2	Netherlands	Europe	0.17	NTERVY	KERANEITHDIN	-GSNNSTYM	<1y	<18y	<18y	Groningen Netherlands	2019-09-09	924	M		Hodcroft, E. B. et al.	MN245442
ITA/MI-683/2018	2018-09-27		A2	Italy	Europe		NTERVY	KERANEITHDIN	-GSNNSTYM						924			Pellegrinelli, L. et al	MK301349
2016-R6410	2016-11-02 (2016-11-02 - 2016-11-28)		A2	China	China	42	NTERVY	Many X	-GSNNSTYM	18-64y	18-64y	>=18y			867	F		Shen,L., Zhang,T. and Huang,F.	MG547208
NAN18-E1-128-FRA18	2018-09-06		A2	France	Europe		NTERVY	Other	-GSNNSTYM						924			Bal, A. et al.	MK121722
ITA/PV-19478/2018	2018-09-13		A2	Italy	Europe		NTERVY	KERANEITHDIN	-GSNNSTYM			>=18y			924			Pellegrinelli, L. et al	MK301339
ITA/PV-20100/2018	2018-09-24		A2	Italy	Europe		NTERVY	KERANEITHDIN	Other	<1y	<18y	<18y			924			Pellegrinelli, L. et al	MK301344
ITA/MI-757/2018	2018-10-23		A2	Italy	Europe		NTERVY	KERANEITHDIN	-GSNNSTYM	>=65y	>=65y	>=18y			924			Pellegrinelli, L. et al	MK301355
EVD68_CHE_003_180920_NFLG	2018-09-20		A2	Switzerland	Europe	58	NTERVY	KERANEITHDIN	-GSNNSTYM	18-64y	18-64y	>=18y	Basel Switzerland	2019-09-09	924	M		Hodcroft, E. B. et al.	MN245408
EVD68_NLD_003_180920_NFLG	2018-09-20		A2	Netherlands	Europe	25	NTERVY	KERANEITHDIN	-GSNNSTYM	18-64y	18-64y	>=18y	Groningen Netherlands	2019-09-09	924	M		Hodcroft, E. B. et al.	MN245436
EVD68_BEL_004_180928_NFLG	2018-09-28		A2	Belgium	Europe	94	NTERVY	KERANEITHDIN	-GSNNSTYM	>=65y	>=65y	>=18y	Leuven Belgium	2019-09-09	924	F		Hodcroft, E. B. et al.	MN245399
ITA/MI-689/2018	2018-09-21		A2	Italy	Europe		NTERVY	KERANEITHDIN	Other	>=65y	>=65y	>=18y			924			Pellegrinelli, L. et al	MK301343
EVD68_CHE_006_181003_NFLG	2018-10-03		A2	Switzerland	Europe	54	NTERVY	KERANEITHDIN	-GSNNSTYM	18-64y	18-64y	>=18y	Basel Switzerland	2019-09-09	924	F		Hodcroft, E. B. et al.	MN245411
EV-D68/SWG-BEC-11ASep18__MN018255	2018-09-11		A2	United Kingdom	Europe		NTERVY	KERANEITHDIN	-GSNNSTYM					2019-09-08	866			Majumdar,M. and Martin,J.	MN018255
EV-D68/SWG-BEC-08ADec18__MN018257	2018-12-08		A2	United Kingdom	Europe		NTERVY	KERANEITHDIN	-GSNNSTYM					2019-09-08	874			Majumdar,M. and Martin,J.	MN018257
EV-D68/SWG-SHI-31AOct18__MN018256	2018-10-31		A2	United Kingdom	Europe		NTERVY	KERANEITHDIN	-GSNNSTYM					2019-09-08	872			Majumdar,M. and Martin,J.	MN018256
NL_07_2019	2019-10-15		A2	Netherlands	Europe	61	NTERVY	KERANEITHDIN	-GSNNSTYM	18-64y	18-64y	>=18y	RIVM Netherlands	2019-12-01	924	F		Midgley et al.	MN726798
DE_25_2019	2019-10-22 (2019-10-01 - 2019-10-31)		A2	Germany	Europe	74	NTERVY	KERANEITHDIN	-GSNNSTYM	>=65y	>=65y	>=18y	Freiburg Germany	2020-01-16	924	F		Midgley et al.
EVD68_NLD_004_180924_NFLG	2018-09-24		A2	Netherlands	Europe	21	NTERVY	KERANEITHDIN	-GSNNSTYM	18-64y	18-64y	>=18y	Groningen Netherlands	2019-09-09	924	F		Hodcroft, E. B. et al.	MN245437
ITA/PV-20181/2018	2018-09-24		A2	Italy	Europe		NTERVY	KERANEITHDIN	-GSNNSTYM	18-64y	18-64y	>=18y			924			Pellegrinelli, L. et al	MK301345
NAN18-E1-126-FRA18	2018-08-31		A2	France	Europe		NTERVY	KERANEITHDIN	-GSNNSTYM						924			Bal, A. et al.	MK121720
EVD68_NLD_006_181005_NFLG	2018-10-05		A2	Netherlands	Europe	49	NTERVY	KERANEITHDIN	-GSNNSTYM	18-64y	18-64y	>=18y	Groningen Netherlands	2019-09-09	924	M		Hodcroft, E. B. et al.	MN245439
EV-D68/SWG-DAL-26ASep18__MN018259	2018-09-26		A2	United Kingdom	Europe		NTERVY	KERANEITHDIN	-GSNNSTYM					2019-09-08	857			Majumdar,M. and Martin,J.	MN018259
EV-D68/SWG-SHI-26ASep18__MN018258	2018-09-28		A2	United Kingdom	Europe		NTERVY	KERANEITHDIN	-GSNNSTYM					2019-09-08	874			Majumdar,M. and Martin,J.	MN018258
LYOVRES18-97-06-FRA18	2018-09-18		A2	France	Europe		NTERVY	KERANEITHDIN	-GSNNSTYM						924			Bal, A. et al.	MK121718
ITA/MI-687/2018	2018-09-24		A2	Italy	Europe		NTERVY	KERANEITHDIN	-GSNNSTYM						924			Pellegrinelli, L. et al	MK301346
ITA/MI-686/2018	2018-09-11		A2	Italy	Europe		NTERVY	KERANEITHDIN	-GSNNSTYM	18-64y	18-64y	>=18y			924			Pellegrinelli, L. et al	MK301338
ITA/PV-19957/2018	2018-09-18		A2	Italy	Europe		NTERVY	KERANEITHDIN	-GSNNSTYM	<1y	<18y	<18y			924			Pellegrinelli, L. et al	MK301342
ITA/MI-684/2018	2018-09-03		A2	Italy	Europe		NTERVY	KERANEITHDIN	-GSNNSTYM	>=65y	>=65y	>=18y			924			Pellegrinelli, L. et al	MK301336
EVD68_NLD_001_180908_NFLG	2018-09-08		A2	Netherlands	Europe	3	NTERVY	KERANEITHDIN	-GSNNSTYM	1-5y	<18y	<18y	Groningen Netherlands	2019-09-09	924	M		Hodcroft, E. B. et al.	MN245434
EVD68_BEL_003_181021_NFLG	2018-10-21		A2	Belgium	Europe	77	NTERVY	KERANEITHDIN	-GSNNSTYM	>=65y	>=65y	>=18y	Leuven Belgium	2019-09-09	924	F		Hodcroft, E. B. et al.	MN245398
ITA/MI-693/2018	2018-09-28		A2	Italy	Europe		NTERVY	KERANEITHDIN	-GSNNSTYM		<18y	<18y			924			Pellegrinelli, L. et al	MK301350
EVD68_NLD_007_181008_NFLG	2018-10-08		A2	Netherlands	Europe	67	NTERVY	KERANEITHDIN	-GSNNSTYM	>=65y	>=65y	>=18y	Groningen Netherlands	2019-09-09	924	F		Hodcroft, E. B. et al.	MN245440
EVD68_ESP_002_180918_NFLG	2018-09-18		A2	Spain	Europe	8.01	NTERVY	KERANEITHDIN	-GSNNSTYM	6-17y	<18y	<18y	Barcelona Spain	2019-09-09	924	F		Hodcroft, E. B. et al.	MN245413
NAN18-E1-130-FRA18	2018-09-17		A2	France	Europe		NTERVY	KERANEITHDIN	-GSNNSTYM						924			Bal, A. et al.	MK121724
EVD68_ESP_010_181001_NFLG	2018-10-01		A2	Spain	Europe	2.64	NTERVY	KERANEITHDIN	-GSNNSTYM	1-5y	<18y	<18y	Barcelona Spain	2019-09-09	924	M		Hodcroft, E. B. et al.	MN245421
ITA/MI-685/2018	2018-09-07		A2	Italy	Europe		NTERVY	KERANEITHDIN	-GSNNSTYM	18-64y	18-64y	>=18y			924			Pellegrinelli, L. et al	MK301337
EVD68_ESP_016_180911_NFLG	2018-09-11		A2	Spain	Europe	59	NTERVY	KERANEITHDIN	-GSNNSTYM	18-64y	18-64y	>=18y	Tenerife Spain	2019-09-09	924	M		Hodcroft, E. B. et al.	MN245427
LIL18-E1-174-FRA18	2018-10-05		A2	France	Europe		NTERVY	KERANEITHDIN	-GSNNSTYM						924			Bal, A. et al.	MK121730
EVD68_CHE_002_180901_NFLG	2018-09-01		A2	Switzerland	Europe	72	NTERVY	KERANEITHDIN	-GSNNSTYM	>=65y	>=65y	>=18y	Basel Switzerland	2019-09-09	924	F		Hodcroft, E. B. et al.	MN245407
USA/MD/2003-23225__MN240501	2003-12-31 (2003-03-16 - 2003-12-31)		A	USA	North America		NAERTF	Other	-GSSNSTYM					2019-09-08	924			Ng,T.F.F., Chern,S.-W.W., Reynolds,E., Castro,C.J. and Nix,W.A.	MN240501
TX03__AY426500	2003-01-24 (2003-01-01 - 2003-12-31)		A	USA	North America	0.58	NAERTF	RERANDVTHNIT	-GSSNSTYM	<1y	<18y	<18y		2019-07-15	924	M		Oberste,M.S., Maher,K., Schnurr,D., Flemister,M.R., Lovchik,J.C., Peters,H., Sessions,W., Kirk,C., Chatterjee,N., Fuller,S., Hanauer,J.M. and Pallansch,M.A.	AY426500
USA/TX/2003-23223__MN240499	2003-06-09 (2003-01-01 - 2003-12-31)		A	USA	North America		Other	RERANDVTHNIT	-GSSNSTYM					2019-09-08	924			Ng,T.F.F., Chern,S.-W.W., Reynolds,E., Castro,C.J. and Nix,W.A.	MN240499
USA/MD/2003-23236__MN240510	2003-12-31 (2003-03-27 - 2003-12-31)		A	USA	North America		NAEQTF	RERANDVTHNIT	-GSSNSTYM					2019-09-08	924			Ng,T.F.F., Chern,S.-W.W., Reynolds,E., Castro,C.J. and Nix,W.A.	MN240510
EV-D68/13628/FI/05	2005-10-31 (2005-10-04 - 2005-10-31)		A	Finland	Europe		NAERTF	RERANDVTHNIT	-GSSNSTYM						924			Kamau, E. et al.	MK216564
2311-Yamagata-2006__AB667896	2006-03-05 (2006-01-01 - 2006-12-31)		A	Japan	Japan Korea	12	NAERTF	RERANDVTHNIT	-GSSNSTYM	6-17y	<18y	<18y		2019-07-15	924			Ikeda,T., Mizuta,K., Abiko,C., Aoki,Y., Itagaki,T., Katsushima,F., Katsushima,Y., Matsuzaki,Y., Fuji,N., Imamura,T., Oshitani,H., Noda,M., Kimura,H. and Ahiko,T.	AB667896
20692_25_EV-D68	2015-07-18		A1	Kenya	Africa		NAEQTF	Other	-SSSNSTYT						924			Agoti, C., Phan, M., et al	MK989723
20692_88_EV-D68	2015-02-21		A1	Kenya	Africa		NAEQTF	RERANDVTHNIT	-SSSNSTYT						924			Agoti, C., Phan, M., et al	MK989726
20692_52_EV-D68	2015-04-18		A1	Kenya	Africa		NAEQTF	RERANDVTHNIT	Other						924			Agoti, C., Phan, M., et al	MK989725
EVD68_SWE_007_140908_NFLG	2014-09-08		A1	Sweden	Europe	5	NAEQTF	RERANDVTHNIT	-SSSNSTYT	1-5y	<18y	<18y	Karolinska Sweden	2018-07-07	924	M		Dyrdak, R. et al.	MH674114
20692_43_EV-D68	2015-03-12		A1	Kenya	Africa		NAEQTF	RERANDVTHNIT	-SSSNSTYT						924			Agoti, C., Phan, M., et al	MK989724
AMI030118_FRA14__LN874222	2014-08-19 (2014-08-01 - 2014-08-31)		A1	France	Europe		NAEQTF	Other	-SSSNSTYA					2019-07-15	924			Mirand,A., Bailly,J., Peigue-Lafeuille,H. and Henquell,C.	LN874222
CF266150_FRA14__LN681322	2014-09-04 (2014-09-01 - 2014-09-30)		A1	France	Europe		NAERTF	Other	-SSSNSTYA					2019-07-15	924			Mirand,A., Bailly,J., Peigue-Lafeuille,H. and Henquell,C.	LN681322
VR/2014/1560__MH885641	2014-10-15		A1	Senegal	Africa	1	NAEQTF	Many X	-SSSNSTYT	1-5y	<18y	<18y		2019-07-15	803	F		Fall,A., Jallow,M.M., Kebe,O., Kiori,D.E., Sy,S., Goudiaby,D., Boye,C.S.B., Dia,N. and Niang,M.N.	MH885641
VR/2014/1554__MH885642	2014-10-15		A1	Senegal	Africa	0.17	NAEQTF	Many X	-SSSNSTYT	<1y	<18y	<18y		2019-07-15	803	M		Fall,A., Jallow,M.M., Kebe,O., Kiori,D.E., Sy,S., Goudiaby,D., Boye,C.S.B., Dia,N. and Niang,M.N.	MH885642
VR/2014/1470__MH885644	2014-10-07		A1	Senegal	Africa	9.75	NAEQTF	Many X	-SSSNSTYT	6-17y	<18y	<18y		2019-07-15	803	M		Fall,A., Jallow,M.M., Kebe,O., Kiori,D.E., Sy,S., Goudiaby,D., Boye,C.S.B., Dia,N. and Niang,M.N.	MH885644
VR/2014/1704__MH885651	2014-10-31		A1	Senegal	Africa	4.75	NAEQTF	Many X	-SSSNSTYT	1-5y	<18y	<18y		2019-07-15	803	F		Fall,A., Jallow,M.M., Kebe,O., Kiori,D.E., Sy,S., Goudiaby,D., Boye,C.S.B., Dia,N. and Niang,M.N.	MH885651
VH110078432	2014-10-22		A1	Spain	Europe		NTEQTF	Many X	-SSSNSTYT						738			Gimferrer,L., Campins,M., Codina,M.G., Esperalba,J., Martin,M.C., Fuentes,F., Pumarola,T. and Anton,A.	KP090459
LYO38539-FRA14__KP196363	2014-09-18		A1	France	Europe		NTEQTF	Other	-SSSNSTYT					2019-07-15	911			Schuffenecker,I., Josset,L. and Lina,B.	KP196363
DE/BW/16-628/2015__KX830928	2015-03-31 (2015-03-05 - 2015-03-31)		A1	Germany	Europe		NTERTF	Other	-SSSNSTYT					2019-07-15	924			Boettcher,S., Adams,O., Eis-Huebinger,A.M., Panning,M., Prifert,C. and Diedrich,S.	KX830928
DE/BW/16-632/2015__KX830929	2015-05-01 (2015-05-01 - 2015-05-28)		A1	Germany	Europe		NTERTF	Other	-SSSNSTYT					2019-07-15	924			Boettcher,S., Adams,O., Eis-Huebinger,A.M., Panning,M., Prifert,C. and Diedrich,S.	KX830929
TB8-15-Ph508__KX789239	2015-11-01 (2015-11-01 - 2015-11-27)		A1	Philippines	Southeast Asia		NTEQTF	Many X	-SSSNSTYT					2019-07-15	642			Chaimongkol,N., Okamoto,M., Furuse,Y., Nishimura,H. and Oshitani,H.	KX789239
TB9-15-Ph380__KX789238	2015-10-31 (2015-10-06 - 2015-10-31)		A1	Philippines	Southeast Asia		Other	Other	-SSSNSTYT					2019-07-15	924			Chaimongkol,N., Okamoto,M., Furuse,Y., Nishimura,H. and Oshitani,H.	KX789238
VERS290059_FRA14__LN681339	2014-09-01 (2014-09-01 - 2014-09-27)		A1	France	Europe		Other	Other	-SSSNSTYT					2019-07-15	924			Mirand,A., Bailly,J., Peigue-Lafeuille,H. and Henquell,C.	LN681339
VR/2014/1787__MH885649	2014-11-08		A1	Senegal	Africa	4.50	NAEQTF	Many X	-SSSNSTYT	1-5y	<18y	<18y		2019-07-15	803	M		Fall,A., Jallow,M.M., Kebe,O., Kiori,D.E., Sy,S., Goudiaby,D., Boye,C.S.B., Dia,N. and Niang,M.N.	MH885649
VR/2014/1706__MH885650	2014-10-31		A1	Senegal	Africa	17.75	NAEQTF	Many X	-SSSNSTYT	6-17y	<18y	<18y		2019-07-15	803	F		Fall,A., Jallow,M.M., Kebe,O., Kiori,D.E., Sy,S., Goudiaby,D., Boye,C.S.B., Dia,N. and Niang,M.N.	MH885650
VR/2014/1709__MH885648	2014-10-31		A1	Senegal	Africa	2	NAEQTF	Many X	-SSSNSTYT	1-5y	<18y	<18y		2019-07-15	803	M		Fall,A., Jallow,M.M., Kebe,O., Kiori,D.E., Sy,S., Goudiaby,D., Boye,C.S.B., Dia,N. and Niang,M.N.	MH885648
CAN14-314__KP455258	2014-10-18 (2014-01-01 - 2014-12-31)		A1	Canada	North America		NAEQTF	Other	-SSSNSTYT					2019-07-15	924			McDermid,A.K., Grudeski,E., Wilcox,M., Mandes,R. and Booth,T.F.	KP455258
VR/2014/0048__MH885647	2014-10-09		A1	Senegal	Africa	0.58	NAEQTF	Many X	-SSSNSTYT	<1y	<18y	<18y		2019-07-15	803	M		Fall,A., Jallow,M.M., Kebe,O., Kiori,D.E., Sy,S., Goudiaby,D., Boye,C.S.B., Dia,N. and Niang,M.N.	MH885647
VR/2014/1464__MH885646	2014-10-07		A1	Senegal	Africa	95.75	NAEQTF	Many X	-SSSNSTYT	>=65y	>=65y	>=18y		2019-07-15	803	M		Fall,A., Jallow,M.M., Kebe,O., Kiori,D.E., Sy,S., Goudiaby,D., Boye,C.S.B., Dia,N. and Niang,M.N.	MH885646
VR/2014/1626__MH885639	2014-10-24		A1	Senegal	Africa	2.33	NAEQTF	Many X	-SSSNSTYT	1-5y	<18y	<18y		2019-07-15	803	F		Fall,A., Jallow,M.M., Kebe,O., Kiori,D.E., Sy,S., Goudiaby,D., Boye,C.S.B., Dia,N. and Niang,M.N.	MH885639
VR/2014/1899__MH885638	2014-12-08		A1	Senegal	Africa	51.92	NAEQTF	Many X	-SSSNSTYT	18-64y	18-64y	>=18y		2019-07-15	803	F		Fall,A., Jallow,M.M., Kebe,O., Kiori,D.E., Sy,S., Goudiaby,D., Boye,C.S.B., Dia,N. and Niang,M.N.	MH885638
VR/2014/1465__MH885645	2014-10-07		A1	Senegal	Africa	40.50	NAEQTF	Many X	-SSSNSTYT	18-64y	18-64y	>=18y		2019-07-15	803	F		Fall,A., Jallow,M.M., Kebe,O., Kiori,D.E., Sy,S., Goudiaby,D., Boye,C.S.B., Dia,N. and Niang,M.N.	MH885645
VR/2014/1583__MH885640	2014-10-20		A1	Senegal	Africa	3.08	NAEQTF	Many X	-SSSNSTYT	1-5y	<18y	<18y		2019-07-15	803	M		Fall,A., Jallow,M.M., Kebe,O., Kiori,D.E., Sy,S., Goudiaby,D., Boye,C.S.B., Dia,N. and Niang,M.N.	MH885640
VR/2014/1486__MH885643	2014-10-08		A1	Senegal	Africa	3.75	NAEQTF	Many X	-SSSNSTYT	1-5y	<18y	<18y		2019-07-15	803	F		Fall,A., Jallow,M.M., Kebe,O., Kiori,D.E., Sy,S., Goudiaby,D., Boye,C.S.B., Dia,N. and Niang,M.N.	MH885643
USA/KS/2007-23111__MN240493	2007-01-24 (2007-01-01 - 2007-12-31)		A1	USA	North America		NAERTF	RERANDVTHNIT	Other					2019-09-08	924			Ng,T.F.F., Chern,S.-W.W., Reynolds,E., Castro,C.J. and Nix,W.A.	MN240493
USA/WI/2006-23109__MN240491	2006-01-31 (2006-01-01 - 2006-12-31)		A1	USA	North America		NAERTF	RERANDVTHNIT	-SSSNSTYT					2019-09-08	924			Ng,T.F.F., Chern,S.-W.W., Reynolds,E., Castro,C.J. and Nix,W.A.	MN240491
EV-D68/Homosapiens/USA/C6944/2006__KX255363	2006-09-26		A1	USA	North America	6	NAERTF	RERANDVTHNIT	-SSSNSTYT	6-17y	<18y	<18y		2019-07-15	924	M		Das,S.R., Halpin,R.A., Akopov,A., Fedorova,N., Puri,V., Stockwell,T., Amedeo,P., Bishop,B., Katzel,D., Schobel,S., Shrivastava,S., Jackson,D.J. and Gern,J.E.	KX255363
USA/WI/2006-23227__MN240503	2006-12-31 (2006-08-24 - 2006-12-31)		A1	USA	North America		NAERTF	RERANDVTHNIT	-SSSNSTYT					2019-09-08	924			Ng,T.F.F., Chern,S.-W.W., Reynolds,E., Castro,C.J. and Nix,W.A.	MN240503
USA/AL/2007-23110__MN240492	2007-06-18 (2007-01-01 - 2007-12-31)		A1	USA	North America		NTERTF	RERANDVTHNIT	-SSSNSTYT					2019-09-08	924			Ng,T.F.F., Chern,S.-W.W., Reynolds,E., Castro,C.J. and Nix,W.A.	MN240492
T202__KY348862	2009-01-01 (2008-03-12 - 2009-01-01)		A1	Tanzania	Africa		NAERTF	RERANDVTHNIT	Other		<18y	<18y		2019-07-15	924			Essaidi-Laziosi,M., Brito,F., Benaoudia,S., Royston,L., Cagno,V., Fernandes-Rocha,M., Piuz,I., Zdobnov,E., Huang,S., Constant,S., Boldi,M.O., Kaiser,L. and Tapparel,C.	KY348862
HK1__KT959173	2010-06-01 (2010-06-01 - 2010-06-27)		A1	Hong Kong	China	2	NAERTF	RERANDVTHNIT	-SSSNSTYT	1-5y	<18y	<18y		2019-07-15	919	F		Lau,S.K., Yip,C.C., Zhao,P.S., Chow,W.N., To,K.K., Wu,A.K., Yuen,K.Y. and Woo,P.C.	KT959173
TW-05745_2007__KP657702	2007-12-31 (2007-07-08 - 2007-12-31)		A1	Taiwan	China		NAERTF	RERANDVTHNIT	Other					2019-07-15	917			Huang,Y.-P., Lin,T.-L., Lin,T.-H. and Wu,H.-S.	KP657702
TW-09669_2007__KP657703	2007-07-06 (2007-01-01 - 2007-12-31)		A1	Taiwan	China		NAERTF	RERANDVTHNIT	-SSSNSTYT					2019-07-15	917			Huang,Y.-P., Lin,T.-L., Lin,T.-H. and Wu,H.-S.	KP657703
USA/AK/2008-23112__MN240494	2009-01-01 (2008-03-20 - 2009-01-01)		A1	USA	North America		NAERTF	RERANDVTHNIT	-SSSNSTYT					2019-09-08	924			Ng,T.F.F., Chern,S.-W.W., Reynolds,E., Castro,C.J. and Nix,W.A.	MN240494
1833-Yamagata-2008__AB667898	2008-01-02 (2008-01-02 - 2008-10-21)		A1	Japan	Japan Korea	12	NAERTF	RERANDVTHNIT	-SSSNSTYT	6-17y	<18y	<18y		2019-07-15	924			Ikeda,T., Mizuta,K., Abiko,C., Aoki,Y., Itagaki,T., Katsushima,F., Katsushima,Y., Matsuzaki,Y., Fuji,N., Imamura,T., Oshitani,H., Noda,M., Kimura,H. and Ahiko,T.	AB667898
2118-Yamagata-2007__AB667897	2007-12-31 (2007-06-06 - 2007-12-31)		A1	Japan	Japan Korea	1	NAERTF	RERANDVTHNIT	-SSSNSTYT	1-5y	<18y	<18y		2019-07-15	924			Ikeda,T., Mizuta,K., Abiko,C., Aoki,Y., Itagaki,T., Katsushima,F., Katsushima,Y., Matsuzaki,Y., Fuji,N., Imamura,T., Oshitani,H., Noda,M., Kimura,H. and Ahiko,T.	AB667897
GA431__JX101794	2008-07-01 (2008-06-05 - 2008-07-01)		A1	Gambia	Africa		NAERTF	Other	-SSSNSTYT					2019-07-15	924			Tokarz,R., Firth,C., Madhi,S.A., Howie,S.R., Wu,W., Sall,A.A., Haq,S., Briese,T. and Lipkin,W.I.	JX101794
GA421__JX101791	2008-06-15 (2008-06-02 - 2008-07-01)		A1	Gambia	Africa		NAERTF	RERANDVTHNIT	-SSSNSTYT					2019-07-15	924			Tokarz,R., Firth,C., Madhi,S.A., Howie,S.R., Wu,W., Sall,A.A., Haq,S., Briese,T. and Lipkin,W.I.	JX101791
GA427__JX101793	2008-06-02 (2008-06-02 - 2008-06-28)		A1	Gambia	Africa		NAERTF	RERANDVTHNIT	-SSSNSTYT					2019-07-15	924			Tokarz,R., Firth,C., Madhi,S.A., Howie,S.R., Wu,W., Sall,A.A., Haq,S., Briese,T. and Lipkin,W.I.	JX101793
GA420__JX101790	2008-06-21 (2008-06-02 - 2008-07-01)		A1	Gambia	Africa		NAERTF	RERANDVTHNIT	-SSSNSTYT					2019-07-15	924			Tokarz,R., Firth,C., Madhi,S.A., Howie,S.R., Wu,W., Sall,A.A., Haq,S., Briese,T. and Lipkin,W.I.	JX101790
GA424__JX101792	2008-06-21 (2008-06-02 - 2008-07-01)		A1	Gambia	Africa		NAERTF	RERANDVTHNIT	-SSSNSTYT					2019-07-15	924			Tokarz,R., Firth,C., Madhi,S.A., Howie,S.R., Wu,W., Sall,A.A., Haq,S., Briese,T. and Lipkin,W.I.	JX101792
HEV044008__KJ472878	2009-01-01 (2008-07-17 - 2009-01-01)		A1	Kenya	Africa	4	NAERTF	Other	-SSSNSTYT	1-5y	<18y	<18y		2019-07-15	924	M		Opanda,S.M., Wamunyokoli,F., Khamadi,S., Coldren,R. and Bulimo,W.D.	KJ472878
USA/KS/2007-23239__MN240512	2007-12-08 (2007-01-01 - 2007-12-31)		A1	USA	North America		NAERTF	RERANDVTHNIT	Other					2019-09-08	924			Ng,T.F.F., Chern,S.-W.W., Reynolds,E., Castro,C.J. and Nix,W.A.	MN240512
CAN07-137__KP455260	2007-02-26 (2007-01-01 - 2007-12-31)		A1	Canada	North America		Other	RERANDVTHNIT	Other					2019-07-15	924			McDermid,A.K., Grudeski,E., Wilcox,M., Mandes,R. and Booth,T.F.	KP455260
USA/MD/2009-23242__MN240515	2009-01-01 (2009-01-01 - 2009-10-17)		A1	USA	North America		NAERTF	Other	Other					2019-09-08	924			Ng,T.F.F., Chern,S.-W.W., Reynolds,E., Castro,C.J. and Nix,W.A.	MN240515
ITA/22719/08__KC763165	2008-12-01 (2008-11-05 - 2008-12-01)		A1	Italy	Europe	54	NAEQTF	RERANDVTHNIT	-SSSNSTYT	18-64y	18-64y	>=18y		2019-07-15	915	M		Piralla,A., Girello,A., Grignani,M., Gozalo-Marguello,M., Marchi,A., Marseglia,G. and Baldanti,F.	KC763165
ITA/23352/08__KC763166	2008-10-16 (2008-10-02 - 2008-11-01)		A1	Italy	Europe	3	NAEQTF	RERANDVTHNIT	-SSSNSTYT	1-5y	<18y	<18y		2019-07-15	915	F		Piralla,A., Girello,A., Grignani,M., Gozalo-Marguello,M., Marchi,A., Marseglia,G. and Baldanti,F.	KC763166
ITA/22289/08__KC763163	2008-10-16 (2008-10-02 - 2008-11-01)		A1	Italy	Europe	42	NAEQTF	RERANDVTHNIT	-SSSNSTYT	18-64y	18-64y	>=18y		2019-07-15	915	F		Piralla,A., Girello,A., Grignani,M., Gozalo-Marguello,M., Marchi,A., Marseglia,G. and Baldanti,F.	KC763163
TW-09064_2009__KP657707	2009-12-31 (2009-03-18 - 2009-12-31)		A1	Taiwan	China		NAEQTF	RERANDVTHNIT	-SSSNSTYT					2019-07-15	917			Huang,Y.-P., Lin,T.-L., Lin,T.-H. and Wu,H.-S.	KP657707
4310901348_RD2__KT231899	2009-09-25		A1	Netherlands	Europe		NAEQTF	RERANDVTHNIT	-SSSNSTYT					2019-07-15	924			Baggen,J., Thibaut,H.J., Staring,J., Jae,L.T., Liu,Y., Guo,H., Slager,J.J., de Bruin,J.W., van Vliet,A.L., Blomen,V.A., Overduin,P., Sheng,J., de Haan Xander,C.A., de Vries,E., Meijer,A., Rossmann,M.G., Brummelkamp,T.R. and van Kuppeveld,F.J.	KT231899
4310901348_RD3__KT231900	2009-09-25		A1	Netherlands	Europe		NAEQTF	RERANDVTHNIT	-SSSNSTYT					2019-07-15	924			Baggen,J., Thibaut,H.J., Staring,J., Jae,L.T., Liu,Y., Guo,H., Slager,J.J., de Bruin,J.W., van Vliet,A.L., Blomen,V.A., Overduin,P., Sheng,J., de Haan Xander,C.A., de Vries,E., Meijer,A., Rossmann,M.G., Brummelkamp,T.R. and van Kuppeveld,F.J.	KT231900
SEN30__JX101788	2010-02-28 (2010-02-05 - 2010-02-28)		A1	Senegal	Africa		NAEQTF	RERANDVTHNIT	Other					2019-07-15	924			Tokarz,R., Firth,C., Madhi,S.A., Howie,S.R., Wu,W., Sall,A.A., Haq,S., Briese,T. and Lipkin,W.I.	JX101788
SEN37__JX101789	2010-03-01 (2010-03-01 - 2010-03-28)		A1	Senegal	Africa		NAEQTF	RERANDVTHNIT	Other					2019-07-15	924			Tokarz,R., Firth,C., Madhi,S.A., Howie,S.R., Wu,W., Sall,A.A., Haq,S., Briese,T. and Lipkin,W.I.	JX101789
HEV124010__KJ472883	2010-12-31 (2010-05-03 - 2010-12-31)		A1	Kenya	Africa	1.17	NAEQTF	RERANDVTHNIT	-SSSNSTYT	1-5y	<18y	<18y		2019-07-15	891	F		Opanda,S.M., Wamunyokoli,F., Khamadi,S., Coldren,R. and Bulimo,W.D.	KJ472883
HEV126010__KJ472884	2010-01-01 (2010-01-01 - 2010-06-26)		A1	Kenya	Africa	6	NAEQTF	RERANDVTHNIT	-SSSNSTYT	6-17y	<18y	<18y		2019-07-15	891	M		Opanda,S.M., Wamunyokoli,F., Khamadi,S., Coldren,R. and Bulimo,W.D.	KJ472884
HEV085008__KJ472880	2008-10-09 (2008-01-02 - 2009-01-01)		A1	Kenya	Africa	1.17	NAEQTF	Other	-SSSNSTYT	1-5y	<18y	<18y		2019-07-15	891	F		Opanda,S.M., Wamunyokoli,F., Khamadi,S., Coldren,R. and Bulimo,W.D.	KJ472880
HEV137010__KJ472885	2010-12-31 (2010-05-02 - 2010-12-31)		A1	Kenya	Africa	0.17	NAEQTF	Other	-SSSNSTYT	<1y	<18y	<18y		2019-07-15	921	M		Opanda,S.M., Wamunyokoli,F., Khamadi,S., Coldren,R. and Bulimo,W.D.	KJ472885
HEV156010__KJ472882	2010-12-31 (2010-07-14 - 2010-12-31)		A1	Kenya	Africa	0.42	NAEQTF	Other	-SSSNSTYT	<1y	<18y	<18y		2019-07-15	891	M		Opanda,S.M., Wamunyokoli,F., Khamadi,S., Coldren,R. and Bulimo,W.D.	KJ472882
ITA/26423/08__KC763170	2008-11-02 (2008-11-02 - 2008-12-01)		A1	Italy	Europe	57	NTEQTF	RERANDVTHNIT	-SSSNSTYT	18-64y	18-64y	>=18y		2019-07-15	915	F		Piralla,A., Girello,A., Grignani,M., Gozalo-Marguello,M., Marchi,A., Marseglia,G. and Baldanti,F.	KC763170
08T31952__KR108018	2008-10-02 (2008-10-02 - 2008-10-29)		A1	Denmark	Europe	75	NAEQTF	Many X	-SSSNSTYT	>=65y	>=65y	>=18y		2019-07-15	797			Midgley,S.E., Christiansen,C.B., Poulsen,M.W., Hansen,C.H. and Fischer,T.K.	KR108018
ITA/20260/08__KC763161	2008-10-02 (2008-10-02 - 2008-10-29)		A1	Italy	Europe	26	NAEQTF	RERANDVTHNIT	-SSSNSTYA	18-64y	18-64y	>=18y		2019-07-15	915	F		Piralla,A., Girello,A., Grignani,M., Gozalo-Marguello,M., Marchi,A., Marseglia,G. and Baldanti,F.	KC763161
NYC458__JX101810	2009-09-30 (2009-09-04 - 2009-09-30)		A1	USA	North America		NAEQTF	RERANDVTHNIT	-SSSNSTYT					2019-07-15	924			Tokarz,R., Firth,C., Madhi,S.A., Howie,S.R., Wu,W., Sall,A.A., Haq,S., Briese,T. and Lipkin,W.I.	JX101810
USA/MD/2009-23243__MN240516	2009-12-31 (2009-06-25 - 2009-12-31)		A1	USA	North America		NAEQTF	RERANDVTHNIT	Other					2019-09-08	924			Ng,T.F.F., Chern,S.-W.W., Reynolds,E., Castro,C.J. and Nix,W.A.	MN240516
NYC496__JX101812	2009-09-01 (2009-09-01 - 2009-09-27)		A1	USA	North America		NAEQTF	RERANDVTHNIT	Other					2019-07-15	924			Tokarz,R., Firth,C., Madhi,S.A., Howie,S.R., Wu,W., Sall,A.A., Haq,S., Briese,T. and Lipkin,W.I.	JX101812
NYC403__JX101846	2009-09-30 (2009-09-05 - 2009-09-30)		A1	USA	North America		NAEQTF	RERANDVTHNIT	-SSSNSTYT					2019-07-15	924			Tokarz,R., Firth,C., Madhi,S.A., Howie,S.R., Wu,W., Sall,A.A., Haq,S., Briese,T. and Lipkin,W.I.	JX101846
NYC442__JX101807	2009-09-01 (2009-09-01 - 2009-09-27)		A1	USA	North America		NAEQTF	RERANDVTHNIT	-SSSNSTYT					2019-07-15	924			Tokarz,R., Firth,C., Madhi,S.A., Howie,S.R., Wu,W., Sall,A.A., Haq,S., Briese,T. and Lipkin,W.I.	JX101807
NYC369__JX101803	2009-08-01 (2009-08-01 - 2009-08-31)		A1	USA	North America		NAEQTF	RERANDVTHNIT	-SSSNSTYT					2019-07-15	924			Tokarz,R., Firth,C., Madhi,S.A., Howie,S.R., Wu,W., Sall,A.A., Haq,S., Briese,T. and Lipkin,W.I.	JX101803
EV-D68/Homosapiens/USA/MO94/2009__KX261824	2009-09-23		A1	USA	North America	7	NAEQTF	RERANDVTHNIT	-SSSNSTYT	6-17y	<18y	<18y		2019-07-15	924	M		Das,S.R., Halpin,R.A., Lin,X., Akopov,A., Fedorova,N., Puri,V., Stockwell,T., Amedeo,P., Katzel,D., Schobel,S., Shrivastava,S. and Selvarangan,R.	KX261824
EV68_NL_201012756__JF896295	2010-01-01 (2010-01-01 - 2010-08-03)		A1	Netherlands	Europe		NAEQTF	Many X	-SSSNSTYT					2019-07-15	738			Rahamat-Langendoen,J., Riezebos-Brilman,A., Borger,R., van der Heide,R., Brandenburg,A., Scholvinck,E. and Niesters,H.G.	JF896295
CAN10-65__KP455255	2010-04-16 (2010-01-01 - 2010-12-31)		A1	Canada	North America		NAEQTF	RERANDVTHNIT	-SSSNSTYT					2019-07-15	924			McDermid,A.K., Grudeski,E., Wilcox,M., Mandes,R. and Booth,T.F.	KP455255
CAN09-79__KP455254	2009-12-06 (2009-01-01 - 2009-12-31)		A1	Canada	North America		NAEQTF	RERANDVTHNIT	-SSSNSTYT					2019-07-15	924			McDermid,A.K., Grudeski,E., Wilcox,M., Mandes,R. and Booth,T.F.	KP455254
CAN09-74__KP455253	2009-10-06 (2009-01-01 - 2009-12-31)		A1	Canada	North America		NAEQTF	RERANDVTHNIT	-SSSNSTYT					2019-07-15	924			McDermid,A.K., Grudeski,E., Wilcox,M., Mandes,R. and Booth,T.F.	KP455253
CAN09-140__KP455251	2009-12-31 (2009-10-08 - 2009-12-31)		A1	Canada	North America		NAEQTF	RERANDVTHNIT	-SSSNSTYT					2019-07-15	924			McDermid,A.K., Grudeski,E., Wilcox,M., Mandes,R. and Booth,T.F.	KP455251
CAN10-37__KP455252	2010-04-16 (2010-01-01 - 2010-12-31)		A1	Canada	North America		NAEQTF	RERANDVTHNIT	-SSSNSTYT					2019-07-15	924			McDermid,A.K., Grudeski,E., Wilcox,M., Mandes,R. and Booth,T.F.	KP455252
CQ-3578	2010-09-09		A1	China	China	2	NAEQTF	Many X	-SSSNSTYT	1-5y	<18y	<18y			753	M		Lu,Q., Liu,W. and Cao,W.	JQ924863
NYC567__JX101813	2009-10-01 (2009-10-01 - 2009-10-31)		A1	USA	North America		NAEQTF	RERANDVTHNIT	-SSSNSTYT					2019-07-15	924			Tokarz,R., Firth,C., Madhi,S.A., Howie,S.R., Wu,W., Sall,A.A., Haq,S., Briese,T. and Lipkin,W.I.	JX101813
EV-D68/Homosapiens/USA/U2752/2009__KX255409	2009-09-04		A1	USA	North America	3	NAEQTF	RERANDVTHNIT	-SSSNSTYT	1-5y	<18y	<18y		2019-07-15	924	M		Das,S.R., Halpin,R.A., Akopov,A., Fedorova,N., Puri,V., Stockwell,T., Amedeo,P., Bishop,B., Katzel,D., Schobel,S., Shrivastava,S., Jackson,D.J. and Gern,J.E.	KX255409
2076-Yamagata-2010__AB614440	2010-01-01 (2010-01-01 - 2010-10-08)		A1	Japan	Japan Korea	10	NAEQTF	RERANDVTHNIT	-SSSNSTYT	6-17y	<18y	<18y		2019-07-15	924			Ikeda,T., Mizuta,K., Abiko,C., Aoki,Y., Itagaki,T., Katsushima,F., Katsushima,Y., Matsuzaki,Y., Fuji,N., Imamura,T., Oshitani,H., Noda,M., Kimura,H. and Ahiko,T.	AB614440
USA/WI/2009-23247__MN240518	2009-08-10 (2009-01-01 - 2009-12-31)		A1	USA	North America		NAEQTF	RERANDVTHNIT	-SSSNSTYT					2019-09-08	924			Ng,T.F.F., Chern,S.-W.W., Reynolds,E., Castro,C.J. and Nix,W.A.	MN240518
USA/MD/2009-23229__MN240505	2009-04-09 (2009-01-01 - 2009-12-31)		A1	USA	North America		NAEQTF	RERANDVTHNIT	-SSSNSTYT					2019-09-08	924			Ng,T.F.F., Chern,S.-W.W., Reynolds,E., Castro,C.J. and Nix,W.A.	MN240505
EV68_NL_201013226__JF896287	2010-07-16 (2010-01-01 - 2010-12-31)		A1	Netherlands	Europe		NAEQTF	Many X	-SSSNSTYT					2019-07-15	738			Rahamat-Langendoen,J., Riezebos-Brilman,A., Borger,R., van der Heide,R., Brandenburg,A., Scholvinck,E. and Niesters,H.G.	JF896287
EV68_NL_201014542__JF896288	2010-07-16 (2010-01-01 - 2010-12-31)		A1	Netherlands	Europe		NAEQTF	Many X	-SSSNSTYT					2019-07-15	738			Rahamat-Langendoen,J., Riezebos-Brilman,A., Borger,R., van der Heide,R., Brandenburg,A., Scholvinck,E. and Niesters,H.G.	JF896288
EV-D68/Homosapiens/USA/U2704/2009__KX255374	2009-08-26		A1	USA	North America	3	NAEQTF	RERANDVTHNIT	-SSSNSTYT	1-5y	<18y	<18y		2019-07-15	924	F		Das,S.R., Halpin,R.A., Akopov,A., Fedorova,N., Puri,V., Stockwell,T., Amedeo,P., Bishop,B., Katzel,D., Schobel,S., Shrivastava,S., Jackson,D.J. and Gern,J.E.	KX255374
EV-D68/Homosapiens/USA/U2705/2009__KX255360	2009-08-26		A1	USA	North America	3	NAEQTF	RERANDVTHNIT	-SSSNSTYT	1-5y	<18y	<18y		2019-07-15	924	F		Das,S.R., Halpin,R.A., Akopov,A., Fedorova,N., Puri,V., Stockwell,T., Amedeo,P., Bishop,B., Katzel,D., Schobel,S., Shrivastava,S., Jackson,D.J. and Gern,J.E.	KX255360
TW-03137_2010__KP657711	2010-01-01 (2010-01-01 - 2010-07-14)		A1	Taiwan	China		NAEQTF	RERANDVTHNIT	-SSSNSTYT					2019-07-15	819			Huang,Y.-P., Lin,T.-L., Lin,T.-H. and Wu,H.-S.	KP657711
SEN03__JX101787	2010-03-31 (2010-03-01 - 2010-03-31)		A1	Senegal	Africa		NAEQTF	RERANDVTHNIT	-SSSNSTYA					2019-07-15	924			Tokarz,R., Firth,C., Madhi,S.A., Howie,S.R., Wu,W., Sall,A.A., Haq,S., Briese,T. and Lipkin,W.I.	JX101787
EV68_NL_201012472__JF896300	2010-07-07 (2010-01-01 - 2010-12-31)		A1	Netherlands	Europe		NAEQTF	Many X	-SSSNSTYA					2019-07-15	738			Rahamat-Langendoen,J., Riezebos-Brilman,A., Borger,R., van der Heide,R., Brandenburg,A., Scholvinck,E. and Niesters,H.G.	JF896300
EV68_NL_201012233__JF896298	2010-09-18 (2010-01-01 - 2010-12-31)		A1	Netherlands	Europe		NAEQTF	Many X	-SSSNSTYA					2019-07-15	738			Rahamat-Langendoen,J., Riezebos-Brilman,A., Borger,R., van der Heide,R., Brandenburg,A., Scholvinck,E. and Niesters,H.G.	JF896298
EV68_NL_201012584__JF896299	2010-07-06 (2010-01-01 - 2010-12-31)		A1	Netherlands	Europe		NAEQTF	Many X	-SSSNSTYA					2019-07-15	738			Rahamat-Langendoen,J., Riezebos-Brilman,A., Borger,R., van der Heide,R., Brandenburg,A., Scholvinck,E. and Niesters,H.G.	JF896299
EV68_NL_201012493__JF896301	2010-12-31 (2010-07-06 - 2010-12-31)		A1	Netherlands	Europe		NAEQTF	Many X	-SSSNSTYA					2019-07-15	738			Rahamat-Langendoen,J., Riezebos-Brilman,A., Borger,R., van der Heide,R., Brandenburg,A., Scholvinck,E. and Niesters,H.G.	JF896301
10T62302__KR108019	2011-11-01 (2011-11-01 - 2011-11-27)		A1	Denmark	Europe	16	NAEQTF	RERANDVTHNIT	-SSSNSTYA	6-17y	<18y	<18y		2019-07-15	842			Midgley,S.E., Christiansen,C.B., Poulsen,M.W., Hansen,C.H. and Fischer,T.K.	KR108019
NZ-2010-358__JQ713906	2010-05-19		A1	New Zealand	Oceania	1.17	NAEQTF	Many X	-SSSNSTYT	1-5y	<18y	<18y		2019-07-15	770	M		Todd,A.K., Hall,R.J., Wang,J., Peacey,M., McTavish,S., Stanton,J.-A. and Huang,Q.	JQ713906
NZ-2010-1507__JQ713904	2010-08-05		A1	New Zealand	Oceania	48	NAEQTF	Many X	-SSSNSTYT	18-64y	18-64y	>=18y		2019-07-15	769	F		Todd,A.K., Hall,R.J., Wang,J., Peacey,M., McTavish,S., Stanton,J.-A. and Huang,Q.	JQ713904
NZ-2010-431__JQ713908	2010-06-02		A1	New Zealand	Oceania	1.50	NAEQTF	Many X	-SSSNSTYT	1-5y	<18y	<18y		2019-07-15	720	F		Todd,A.K., Hall,R.J., Wang,J., Peacey,M., McTavish,S., Stanton,J.-A. and Huang,Q.	JQ713908
NZ-2010-183__JQ713905	2010-03-17		A1	New Zealand	Oceania	0.42	NAEQTF	Many X	-SSSNSTYT	<1y	<18y	<18y		2019-07-15	769	M		Todd,A.K., Hall,R.J., Wang,J., Peacey,M., McTavish,S., Stanton,J.-A. and Huang,Q.	JQ713905
NZ-2010-404__JQ713907	2010-05-28		A1	New Zealand	Oceania	0.5	NAEQTF	Many X	-SSSNSTYT	<1y	<18y	<18y		2019-07-15	770	M		Todd,A.K., Hall,R.J., Wang,J., Peacey,M., McTavish,S., Stanton,J.-A. and Huang,Q.	JQ713907
NZ-2010-481__JQ713910	2010-06-14		A1	New Zealand	Oceania	26	NAEQTF	Many X	-SSSNSTYT	18-64y	18-64y	>=18y		2019-07-15	770	F		Todd,A.K., Hall,R.J., Wang,J., Peacey,M., McTavish,S., Stanton,J.-A. and Huang,Q.	JQ713910
NZ-2010-435__JQ713909	2010-06-04		A1	New Zealand	Oceania	0.42	NAEQTF	Many X	-SSSNSTYT	<1y	<18y	<18y		2019-07-15	781	M		Todd,A.K., Hall,R.J., Wang,J., Peacey,M., McTavish,S., Stanton,J.-A. and Huang,Q.	JQ713909
NZ-2010-571__JQ713913	2010-06-29		A1	New Zealand	Oceania	0.08	NAEQTF	Many X	-SSSNSTYT	<1y	<18y	<18y		2019-07-15	720	M		Todd,A.K., Hall,R.J., Wang,J., Peacey,M., McTavish,S., Stanton,J.-A. and Huang,Q.	JQ713913
NZ-2010-539__JQ713911	2010-06-23		A1	New Zealand	Oceania	1	NAEQTF	Many X	-SSSNSTYT	1-5y	<18y	<18y		2019-07-15	784	M		Todd,A.K., Hall,R.J., Wang,J., Peacey,M., McTavish,S., Stanton,J.-A. and Huang,Q.	JQ713911
NZ-2010-541__JQ713912	2010-06-23		A1	New Zealand	Oceania	0.58	NAEQTF	Many X	-SSSNSTYT	<1y	<18y	<18y		2019-07-15	784	M		Todd,A.K., Hall,R.J., Wang,J., Peacey,M., McTavish,S., Stanton,J.-A. and Huang,Q.	JQ713912
EV68_NL_201012721__JF896294	2010-01-01 (2010-01-01 - 2010-08-25)		A1	Netherlands	Europe		NAEQTF	Many X	-SSSNSTYT					2019-07-15	738			Rahamat-Langendoen,J., Riezebos-Brilman,A., Borger,R., van der Heide,R., Brandenburg,A., Scholvinck,E. and Niesters,H.G.	JF896294
CAN10-248__KP455257	2010-01-01 (2010-01-01 - 2010-08-25)		A1	Canada	North America		NAEQTF	RERANDVTHNIT	-SSSNSTYT					2019-07-15	924			McDermid,A.K., Grudeski,E., Wilcox,M., Mandes,R. and Booth,T.F.	KP455257
EV68_NL_201012159__JF896293	2010-07-30 (2010-01-01 - 2010-12-31)		A1	Netherlands	Europe		NAEQTF	Many X	-SSSNSTYT					2019-07-15	738			Rahamat-Langendoen,J., Riezebos-Brilman,A., Borger,R., van der Heide,R., Brandenburg,A., Scholvinck,E. and Niesters,H.G.	JF896293
EV68_NL_201012462__JF896291	2010-06-22 (2010-01-01 - 2010-12-31)		A1	Netherlands	Europe		NAEQTF	Many X	-SSSNSTYT					2019-07-15	738			Rahamat-Langendoen,J., Riezebos-Brilman,A., Borger,R., van der Heide,R., Brandenburg,A., Scholvinck,E. and Niesters,H.G.	JF896291
EV68_NL_201014502__JF896292	2010-07-31 (2010-01-01 - 2010-12-31)		A1	Netherlands	Europe		NAEQTF	Many X	-SSSNSTYT					2019-07-15	738			Rahamat-Langendoen,J., Riezebos-Brilman,A., Borger,R., van der Heide,R., Brandenburg,A., Scholvinck,E. and Niesters,H.G.	JF896292
L21442092__KR108020	2010-10-01 (2010-10-01 - 2010-10-28)		A1	Denmark	Europe	42	NAEQTF	Many X	-SSSNSTYT	18-64y	18-64y	>=18y		2019-07-15	798			Midgley,S.E., Christiansen,C.B., Poulsen,M.W., Hansen,C.H. and Fischer,T.K.	KR108020
4311000670_tMK3RD1__KT231905	2010-08-30		A1	Netherlands	Europe		NAEQTF	RERANDVTHNIT	-SSSNSTYT					2019-07-15	924			Baggen,J., Thibaut,H.J., Staring,J., Jae,L.T., Liu,Y., Guo,H., Slager,J.J., de Bruin,J.W., van Vliet,A.L., Blomen,V.A., Overduin,P., Sheng,J., de Haan Xander,C.A., de Vries,E., Meijer,A., Rossmann,M.G., Brummelkamp,T.R. and van Kuppeveld,F.J.	KT231905
4311000670_tMK3RD3__KT231906	2010-08-30		A1	Netherlands	Europe		NAEQTF	RERANDVTHNIT	-SSSNSTYT					2019-07-15	924			Baggen,J., Thibaut,H.J., Staring,J., Jae,L.T., Liu,Y., Guo,H., Slager,J.J., de Bruin,J.W., van Vliet,A.L., Blomen,V.A., Overduin,P., Sheng,J., de Haan Xander,C.A., de Vries,E., Meijer,A., Rossmann,M.G., Brummelkamp,T.R. and van Kuppeveld,F.J.	KT231906
10-41-188__KY272880	2010-10-11		A1	France	Europe	60.22	NAERTF	RERANDVTHNIT	-SSSNSTYT	18-64y	18-64y	>=18y		2019-07-15	904			Josset,L., Schuffenecker,I. and Lina,B.	KY272880
10-37-562__KY272879	2010-09-18		A1	France	Europe	6.84	NAERTF	RERANDVTHNIT	-SSSNSTYT	6-17y	<18y	<18y		2019-07-15	924			Josset,L., Schuffenecker,I. and Lina,B.	KY272879
TH_CU151	2011-09-12		A1	Thailand	Southeast Asia		NAERTF	Many X	-SSSNSTYT						742			Linsuwanon,P., Puenpa,J., Suwannakarn,K., Auksornkitti,V., Vichiwattana,P., Korkong,S., Theamboonlers,A. and Poovorawan,Y.	JQ411806
4311000742_tMK3RD1__KT231907	2010-09-24		A1	Netherlands	Europe		NAERTF	RERANDVTHNIT	Other					2019-07-15	924			Baggen,J., Thibaut,H.J., Staring,J., Jae,L.T., Liu,Y., Guo,H., Slager,J.J., de Bruin,J.W., van Vliet,A.L., Blomen,V.A., Overduin,P., Sheng,J., de Haan Xander,C.A., de Vries,E., Meijer,A., Rossmann,M.G., Brummelkamp,T.R. and van Kuppeveld,F.J.	KT231907
4311000742_tMK3RD3__KT231908	2010-09-24		A1	Netherlands	Europe		NAERTF	RERANDVTHNIT	Other					2019-07-15	924			Baggen,J., Thibaut,H.J., Staring,J., Jae,L.T., Liu,Y., Guo,H., Slager,J.J., de Bruin,J.W., van Vliet,A.L., Blomen,V.A., Overduin,P., Sheng,J., de Haan Xander,C.A., de Vries,E., Meijer,A., Rossmann,M.G., Brummelkamp,T.R. and van Kuppeveld,F.J.	KT231908
USA/WI/2009-23230__MN240506	2009-09-19 (2009-01-01 - 2009-12-31)		A1	USA	North America		NAEQTF	RERANDVTHNIT	-SSSNSTYT					2019-09-08	924			Ng,T.F.F., Chern,S.-W.W., Reynolds,E., Castro,C.J. and Nix,W.A.	MN240506
USA/WI/2009-23248__MN240519	2009-11-29 (2009-01-01 - 2009-12-31)		A1	USA	North America		NAEQTF	RERANDVTHNIT	-SSSNSTYT					2019-09-08	924			Ng,T.F.F., Chern,S.-W.W., Reynolds,E., Castro,C.J. and Nix,W.A.	MN240519
2093-Yamagata-2010__AB614441	2010-06-30 (2010-01-01 - 2010-12-31)		A1	Japan	Japan Korea	2	NAEQTF	RERANDVTHNIT	-SSSNSTYT	1-5y	<18y	<18y		2019-07-15	924			Ikeda,T., Mizuta,K., Abiko,C., Aoki,Y., Itagaki,T., Katsushima,F., Katsushima,Y., Matsuzaki,Y., Fuji,N., Imamura,T., Oshitani,H., Noda,M., Kimura,H. and Ahiko,T.	AB614441
2174-Yamagata-2010__AB614442	2010-02-07 (2010-01-01 - 2010-12-31)		A1	Japan	Japan Korea	12	NAEQTF	RERANDVTHNIT	-SSSNSTYT	6-17y	<18y	<18y		2019-07-15	924			Ikeda,T., Mizuta,K., Abiko,C., Aoki,Y., Itagaki,T., Katsushima,F., Katsushima,Y., Matsuzaki,Y., Fuji,N., Imamura,T., Oshitani,H., Noda,M., Kimura,H. and Ahiko,T.	AB614442
2256-Yamagata-2010__AB614443	2010-10-06 (2010-01-01 - 2010-12-31)		A1	Japan	Japan Korea	3	NAEQTF	RERANDVTHNIT	-SSSNSTYT	1-5y	<18y	<18y		2019-07-15	924			Ikeda,T., Mizuta,K., Abiko,C., Aoki,Y., Itagaki,T., Katsushima,F., Katsushima,Y., Matsuzaki,Y., Fuji,N., Imamura,T., Oshitani,H., Noda,M., Kimura,H. and Ahiko,T.	AB614443
2336-Yamagata-2010__AB614444	2010-10-06 (2010-01-01 - 2010-12-31)		A1	Japan	Japan Korea	0	NAEQTF	RERANDVTHNIT	-SSSNSTYT	<1y	<18y	<18y		2019-07-15	924			Ikeda,T., Mizuta,K., Abiko,C., Aoki,Y., Itagaki,T., Katsushima,F., Katsushima,Y., Matsuzaki,Y., Fuji,N., Imamura,T., Oshitani,H., Noda,M., Kimura,H. and Ahiko,T.	AB614444
ITA/31742/10__KC763174	2010-08-01 (2010-08-01 - 2010-08-28)		A1	Italy	Europe	1	NAEQTF	RERANDVTHNIT	-SSSNSTYT	1-5y	<18y	<18y		2019-07-15	915	M		Piralla,A., Girello,A., Grignani,M., Gozalo-Marguello,M., Marchi,A., Marseglia,G. and Baldanti,F.	KC763174
EV68_NL_201012910__JF896290	2010-04-30 (2010-01-01 - 2010-12-31)		A1	Netherlands	Europe		NAEQTF	Many X	-SSSNSTYT					2019-07-15	738			Rahamat-Langendoen,J., Riezebos-Brilman,A., Borger,R., van der Heide,R., Brandenburg,A., Scholvinck,E. and Niesters,H.G.	JF896290
TH_CU115	2011-08-22		A1	Thailand	Southeast Asia		NAEQTF	Many X	-SSSNSTYT						740			Linsuwanon,P., Puenpa,J., Suwannakarn,K., Auksornkitti,V., Vichiwattana,P., Korkong,S., Theamboonlers,A. and Poovorawan,Y.	JQ411811
ITA/33658/10__KC763175	2010-10-01 (2010-10-01 - 2010-10-28)		A1	Italy	Europe	6	NAEQTF	RERANDVTHNIT	-SSSNSTYT	6-17y	<18y	<18y		2019-07-15	915	M		Piralla,A., Girello,A., Grignani,M., Gozalo-Marguello,M., Marchi,A., Marseglia,G. and Baldanti,F.	KC763175
ITA/33707/10__KC763176	2010-10-12 (2010-10-01 - 2010-10-31)		A1	Italy	Europe	25	NAEQTF	RERANDVTHNIT	-SSSNSTYT	18-64y	18-64y	>=18y		2019-07-15	915	M		Piralla,A., Girello,A., Grignani,M., Gozalo-Marguello,M., Marchi,A., Marseglia,G. and Baldanti,F.	KC763176
10-41-249__KY272881	2010-10-12		A1	France	Europe	13.98	NAEQTF	RERANDVTHNIT	-SSSNSTYT	6-17y	<18y	<18y		2019-07-15	924			Josset,L., Schuffenecker,I. and Lina,B.	KY272881
TW-02755_2010__KP657714	2010-01-01 (2010-01-01 - 2010-09-29)		A1	Taiwan	China		Other	RERANDVTHNIT	-SSSNSTYT					2019-07-15	917			Huang,Y.-P., Lin,T.-L., Lin,T.-H. and Wu,H.-S.	KP657714
TW-02378_2010__KP657713	2010-01-01 (2010-01-01 - 2010-10-05)		A1	Taiwan	China		NAEQTF	RERANDVTHNIT	-SSSNSTYT					2019-07-15	917			Huang,Y.-P., Lin,T.-L., Lin,T.-H. and Wu,H.-S.	KP657713
EV68_NL_201011288__JF896297	2010-07-11 (2010-01-01 - 2010-12-31)		A1	Netherlands	Europe		NAEQTF	Many X	-SSSNSTYT					2019-07-15	738			Rahamat-Langendoen,J., Riezebos-Brilman,A., Borger,R., van der Heide,R., Brandenburg,A., Scholvinck,E. and Niesters,H.G.	JF896297
EV68_NL_201013421__JF896312	2010-08-28 (2010-01-01 - 2010-12-31)		A1	Netherlands	Europe		NAEQTF	Many X	-SSSNSTYT					2019-07-15	738			Rahamat-Langendoen,J., Riezebos-Brilman,A., Borger,R., van der Heide,R., Brandenburg,A., Scholvinck,E. and Niesters,H.G.	JF896312
EV-D68/Homosapiens/USA/MO67/2009__KX261804	2009-10-05		A1	USA	North America	3	NAEQTF	RERANDVTHNIT	-SSSNSTYT	1-5y	<18y	<18y		2019-07-15	924	M		Das,S.R., Halpin,R.A., Lin,X., Akopov,A., Fedorova,N., Puri,V., Stockwell,T., Amedeo,P., Katzel,D., Schobel,S., Shrivastava,S. and Selvarangan,R.	KX261804
NYC409__JX101808	2009-09-30 (2009-09-07 - 2009-09-30)		A1	USA	North America		NAEQTF	RERANDVTHNIT	-SSSNSTYT					2019-07-15	924			Tokarz,R., Firth,C., Madhi,S.A., Howie,S.R., Wu,W., Sall,A.A., Haq,S., Briese,T. and Lipkin,W.I.	JX101808
NYC465__JX101811	2009-09-15 (2009-09-01 - 2009-09-30)		A1	USA	North America		NAEQTF	RERANDVTHNIT	-SSSNSTYT					2019-07-15	924			Tokarz,R., Firth,C., Madhi,S.A., Howie,S.R., Wu,W., Sall,A.A., Haq,S., Briese,T. and Lipkin,W.I.	JX101811
ITA/34800/10__KC763177	2010-10-01 (2010-10-01 - 2010-10-28)		A1	Italy	Europe	56	NTEQTF	RERANDVTHNIT	-SSSNSTYT	18-64y	18-64y	>=18y		2019-07-15	915	M		Piralla,A., Girello,A., Grignani,M., Gozalo-Marguello,M., Marchi,A., Marseglia,G. and Baldanti,F.	KC763177
EV68_NL_201013352__JF896289	2010-12-31 (2010-06-16 - 2010-12-31)		A1	Netherlands	Europe		NTEQTF	Many X	-SSSNSTYT					2019-07-15	738			Rahamat-Langendoen,J., Riezebos-Brilman,A., Borger,R., van der Heide,R., Brandenburg,A., Scholvinck,E. and Niesters,H.G.	JF896289
EV68_NL_201012463__JF896296	2010-01-25 (2010-01-01 - 2010-12-31)		A1	Netherlands	Europe		Other	Many X	-SSSNSTYT					2019-07-15	738			Rahamat-Langendoen,J., Riezebos-Brilman,A., Borger,R., van der Heide,R., Brandenburg,A., Scholvinck,E. and Niesters,H.G.	JF896296
TW-00588_2010__KP657710	2010-02-08 (2010-01-01 - 2010-12-31)		A1	Taiwan	China		NAEQTF	RERANDVTHNIT	-SSSNSTYT					2019-07-15	917			Huang,Y.-P., Lin,T.-L., Lin,T.-H. and Wu,H.-S.	KP657710
NYC817__JX101814	2009-10-31 (2009-10-08 - 2009-10-31)		A1	USA	North America		NAEQTF	RERANDVTHNIT	-SSSNSTYT					2019-07-15	924			Tokarz,R., Firth,C., Madhi,S.A., Howie,S.R., Wu,W., Sall,A.A., Haq,S., Briese,T. and Lipkin,W.I.	JX101814
11-40-32__KY272882	2011-10-03		A1	France	Europe	1.64	NAEQTF	RERANDVTHNIT	-SSSNSTYT	1-5y	<18y	<18y		2019-07-15	904			Josset,L., Schuffenecker,I. and Lina,B.	KY272882
TW-01788_2010__KP657712	2010-03-05 (2010-01-01 - 2010-12-31)		A1	Taiwan	China		NAEQTF	RERANDVTHNIT	-SSSNSTYT					2019-07-15	917			Huang,Y.-P., Lin,T.-L., Lin,T.-H. and Wu,H.-S.	KP657712
HK2__KT959174	2010-06-30 (2010-06-01 - 2010-06-30)		A1	Hong Kong	China	2	NAEQTF	RERANDVTHNIT	-SSSNSTYT	1-5y	<18y	<18y		2019-07-15	924	F		Lau,S.K., Yip,C.C., Zhao,P.S., Chow,W.N., To,K.K., Wu,A.K., Yuen,K.Y. and Woo,P.C.	KT959174
TTa-11-Ph224_VP1__AB861413	2011-06-04		A1	Philippines	Southeast Asia		NAEQTF	RERANDVTHNIT	-SSSNSTYT					2019-07-15	924			Imamura,T., Okamoto,M., Nakakita,S., Suzuki,A., Saito,M., Lupisan,S., Roy,C., Hiramatsu,H., Sugawara,K., Mizuta,K., Matsuzaki,Y., Suzuki,Y. and Oshitani,H.	AB861413
TTa-11-Ph224__KX789259	2011-06-04 (2011-06-01 - 2011-06-30)		A1	Philippines	Southeast Asia		NAEQTF	RERANDVTHNIT	-SSSNSTYT					2019-07-15	924			Chaimongkol,N., Okamoto,M., Furuse,Y., Nishimura,H. and Oshitani,H.	KX789259
CAN10-264__KP455256	2010-12-31 (2010-03-21 - 2010-12-31)		A1	Canada	North America		NAEQTF	RERANDVTHNIT	Other					2019-07-15	924			McDermid,A.K., Grudeski,E., Wilcox,M., Mandes,R. and Booth,T.F.	KP455256
EV-D68/Homosapiens/USA/C7245/2011__KX255376	2011-09-27		A1	USA	North America	13	NAEQTF	RERANDVTHNIT	-SSSNSTYT	6-17y	<18y	<18y		2019-07-15	924	F		Das,S.R., Halpin,R.A., Akopov,A., Fedorova,N., Puri,V., Stockwell,T., Amedeo,P., Bishop,B., Katzel,D., Schobel,S., Shrivastava,S., Jackson,D.J. and Gern,J.E.	KX255376
EV-D68/Homosapiens/USA/O593a/2012__KX255386	2012-09-01		A1	USA	North America	10	NAEQTF	RERANDVTHNIT	-SSSNSTYT	6-17y	<18y	<18y		2019-07-15	924	M		Das,S.R., Halpin,R.A., Akopov,A., Fedorova,N., Puri,V., Stockwell,T., Amedeo,P., Bishop,B., Katzel,D., Schobel,S., Shrivastava,S., Jackson,D.J. and Gern,J.E.	KX255386
EV-D68/Homosapiens/USA/O433a/2012__KX255381	2012-09-05		A1	USA	North America	9	NAEQTF	RERANDVTHNIT	Other	6-17y	<18y	<18y		2019-07-15	924	F		Das,S.R., Halpin,R.A., Akopov,A., Fedorova,N., Puri,V., Stockwell,T., Amedeo,P., Bishop,B., Katzel,D., Schobel,S., Shrivastava,S., Jackson,D.J. and Gern,J.E.	KX255381
EV-D68/Homosapiens/USA/O1261a/2012__KX255361	2012-09-28		A1	USA	North America	10	NAEQTF	RERANDVTHNIT	-SSSNSTYT	6-17y	<18y	<18y		2019-07-15	924	F		Das,S.R., Halpin,R.A., Akopov,A., Fedorova,N., Puri,V., Stockwell,T., Amedeo,P., Bishop,B., Katzel,D., Schobel,S., Shrivastava,S., Jackson,D.J. and Gern,J.E.	KX255361
ITA/19391/12__KC763159	2012-09-02 (2012-09-02 - 2012-09-28)		A1	Italy	Europe	14	NAEQTF	RERANDVTHNIT	-SSSNSTYT	6-17y	<18y	<18y		2019-07-15	915	F		Piralla,A., Girello,A., Grignani,M., Gozalo-Marguello,M., Marchi,A., Marseglia,G. and Baldanti,F.	KC763159
EV-D68/Homosapiens/USA/C7429/2012__KX433162	2012-08-18		A1	USA	North America	12	Other	RERANDVTHNIT	Other	6-17y	<18y	<18y		2019-07-15	764	M		Das,S.R., Fedorova,N., Puri,V., Stockwell,T., Shrivastava,S., Amedeo,P., Shabman,R., Jackson,D.J. and Gern,J.E.	KX433162
EVD68/Homosapiens/USA/N0051U5/2012__KT347280	2012-11-08		A1	USA	North America	0.33	NAEQTF	RERANDVTHNIT	-SSSNSTYT	<1y	<18y	<18y		2019-07-15	924	M		Das,S.R., Halpin,R.A., Lin,X., Simenauer,A., Akopov,A., Fedorova,N., Puri,V., Stockwell,T., Amedeo,P., Bishop,B., Katzel,D., Schobel,S., Shrivastava,S., Chappell,J. and Hartert,T.	KT347280
12-38-280__KY272887	2012-09-19		A1	France	Europe	5.75	NAEQTF	RERANDVTHNIT	-SSSNSTYT	1-5y	<18y	<18y		2019-07-15	723			Josset,L., Schuffenecker,I. and Lina,B.	KY272887
12-40-533__KY272896	2012-10-07		A1	France	Europe	4.95	NAEQTF	RERANDVTHNIT	-SSSNSTYT	1-5y	<18y	<18y		2019-07-15	732			Josset,L., Schuffenecker,I. and Lina,B.	KY272896
EV68/Okinawa/228/2013__AB920412	2013-08-03		A1	Japan	Japan Korea		NAEQTF	Many X	-SSSNSTYT					2019-07-15	468			Nidaira,M., Kato,T., Arakaki,E., Kyan,H., Takara,T., Okano,S. and Kudaka,J.	AB920412
692-OsakaCity-JPN-2013__LC068708	2013-09-24		A1	Japan	Japan Korea	0.75	NAEQTF	RERANDVTHNIT	-SSSNSTYT	<1y	<18y	<18y		2019-07-15	924	M	AFM	Kaida,A., Yamamoto,S.P., Iritani,N., Togawa,M., Amo,K., Kohdera,U., Nishigaki,T., Kageyama,T. and Kubo,H.	LC068708
726-OsakaCity-JPN-2013__LC068710	2013-10-08		A1	Japan	Japan Korea	2	NAEQTF	RERANDVTHNIT	-SSSNSTYT	1-5y	<18y	<18y		2019-07-15	924	M		Kaida,A., Yamamoto,S.P., Iritani,N., Togawa,M., Amo,K., Kohdera,U., Nishigaki,T., Kageyama,T. and Kubo,H.	LC068710
727-OsakaCity-JPN-2013__LC068711	2013-10-04		A1	Japan	Japan Korea	6	NAEQTF	RERANDVTHNIT	-SSSNSTYT	6-17y	<18y	<18y		2019-07-15	924	F		Kaida,A., Yamamoto,S.P., Iritani,N., Togawa,M., Amo,K., Kohdera,U., Nishigaki,T., Kageyama,T. and Kubo,H.	LC068711
1721-Yamagata-2013__LC203536	2013-10-05 (2013-01-01 - 2013-12-31)		A1	Japan	Japan Korea		NAEQTF	RERANDVTHNIT	Other					2019-07-15	924			Itagaki,T., Aoki,Y., Matoba,Y., Tanaka,S., Ikeda,T., Mizuta,K. and Matsuzaki,Y.	LC203536
2006-Yamagata-2013__LC203537	2013-09-14 (2013-01-01 - 2013-12-31)		A1	Japan	Japan Korea		Other	RERANDVTHNIT	-SSSNSTYT					2019-07-15	924			Itagaki,T., Aoki,Y., Matoba,Y., Tanaka,S., Ikeda,T., Mizuta,K. and Matsuzaki,Y.	LC203537
705-OsakaCity-JPN-2013__LC068709	2013-09-30		A1	Japan	Japan Korea	0.33	NAEQTF	RERANDVTHNIT	-SSSNSTYT	<1y	<18y	<18y		2019-07-15	924	M		Kaida,A., Yamamoto,S.P., Iritani,N., Togawa,M., Amo,K., Kohdera,U., Nishigaki,T., Kageyama,T. and Kubo,H.	LC068709
2013-489-SaitamaCity__LC200948	2013-09-01 (2013-09-01 - 2013-09-27)		A1	Japan	Japan Korea	1	NAEQTF	RERANDVTHNIT	-SSSNSTYT	1-5y	<18y	<18y		2019-07-15	731			Kaburagi,Y., Ueno,H., Kaetsu,A., Tomari,K., Kikuchi,K., Kobori,S. and Miyazaki,M.	LC200948
2013-512-SaitamaCity__LC200951	2013-10-12 (2013-10-01 - 2013-10-31)		A1	Japan	Japan Korea	5	NAEQTF	RERANDVTHNIT	-SSSNSTYT	1-5y	<18y	<18y		2019-07-15	731			Kaburagi,Y., Ueno,H., Kaetsu,A., Tomari,K., Kikuchi,K., Kobori,S. and Miyazaki,M.	LC200951
SO9749__KF254915	2013-01-30		A1	Spain	Europe		NAEQTF	Many X	-SSSNSTYT					2019-07-15	752			Calvo,C., Cuevas,M.T., Pozo,F., Garcia-Garcia,M.L., Molinero,M., Calderon,A., Gonzalez-Esguevillas,M., Perez-Sautu,U. and Casas,I.	KF254915
CAN12-106__KP455259	2012-11-15 (2012-01-02 - 2013-01-01)		A1	Canada	North America		NAEQTF	RERANDVTHNIT	-SSSNSTYT					2019-07-15	924			McDermid,A.K., Grudeski,E., Wilcox,M., Mandes,R. and Booth,T.F.	KP455259
EV-D68/Homosapiens/USA/O527a/2012__KX255380	2012-08-30		A1	USA	North America	9	NAEQTF	RERANDVTHNIT	-SSSNSTYT	6-17y	<18y	<18y		2019-07-15	924	M		Das,S.R., Halpin,R.A., Akopov,A., Fedorova,N., Puri,V., Stockwell,T., Amedeo,P., Bishop,B., Katzel,D., Schobel,S., Shrivastava,S., Jackson,D.J. and Gern,J.E.	KX255380
EV-D68/Homosapiens/USA/O685a/2012__KX255404	2012-09-22		A1	USA	North America	11	NAEQTF	RERANDVTHNIT	-SSSNSTYT	6-17y	<18y	<18y		2019-07-15	924	F		Das,S.R., Halpin,R.A., Akopov,A., Fedorova,N., Puri,V., Stockwell,T., Amedeo,P., Bishop,B., Katzel,D., Schobel,S., Shrivastava,S., Jackson,D.J. and Gern,J.E.	KX255404
12MYKL1236__KR018812	2012-12-07 (2012-01-02 - 2013-01-01)		A1	Malaysia	Southeast Asia		NTEQTF	Many X	-SSSNSTYT			>=18y		2019-07-15	809			Ng,K.T., Oong,X.Y., Pang,Y.K., Hanafi,N.S., Kamarulzaman,A. and Tee,K.K.	KR018812
12-37-546__KY272885	2012-09-15		A1	France	Europe	26.67	NAEQTF	RERANDVTHNIT	-SSSNSTYT	18-64y	18-64y	>=18y		2019-07-15	924			Josset,L., Schuffenecker,I. and Lina,B.	KY272885
12-40-115__KY272893	2012-10-02		A1	France	Europe	17.50	NAEQTF	RERANDVTHNIT	-SSSNSTYT	6-17y	<18y	<18y		2019-07-15	844			Josset,L., Schuffenecker,I. and Lina,B.	KY272893
12-42-332__KY272902	2012-10-18		A1	France	Europe	23.75	NAEQTF	RERANDVTHNIT	-SSSNSTYT	18-64y	18-64y	>=18y		2019-07-15	878			Josset,L., Schuffenecker,I. and Lina,B.	KY272902
EV-D68/Homosapiens/USA/O1312a/2012__KX255358	2012-10-11		A1	USA	North America	11	NAEQTF	RERANDVTHNIT	-SSSNSTYT	6-17y	<18y	<18y		2019-07-15	924	M		Das,S.R., Halpin,R.A., Akopov,A., Fedorova,N., Puri,V., Stockwell,T., Amedeo,P., Bishop,B., Katzel,D., Schobel,S., Shrivastava,S., Jackson,D.J. and Gern,J.E.	KX255358
EV-D68/Homosapiens/USA/O541a/2012__KX255369	2012-08-22		A1	USA	North America	17	NAEQTF	RERANDVTHNIT	-SSSNSTYT	6-17y	<18y	<18y		2019-07-15	924	M		Das,S.R., Halpin,R.A., Akopov,A., Fedorova,N., Puri,V., Stockwell,T., Amedeo,P., Bishop,B., Katzel,D., Schobel,S., Shrivastava,S., Jackson,D.J. and Gern,J.E.	KX255369
12-44-485__KY272915	2012-11-04		A1	France	Europe	0.59	NAEQTF	RERANDVTHNIT	-SSSNSTYT	<1y	<18y	<18y		2019-07-15	923			Josset,L., Schuffenecker,I. and Lina,B.	KY272915
EV-D68/Homosapiens/USA/C7396/2012__KX255392	2012-08-20		A1	USA	North America	12	NAEQTF	RERANDVTHNIT	-SSSNSTYT	6-17y	<18y	<18y		2019-07-15	924	F		Das,S.R., Halpin,R.A., Akopov,A., Fedorova,N., Puri,V., Stockwell,T., Amedeo,P., Bishop,B., Katzel,D., Schobel,S., Shrivastava,S., Jackson,D.J. and Gern,J.E.	KX255392
12-39-588__KY272891	2012-09-29		A1	France	Europe	12.81	NAEQTF	RERANDVTHNIT	-SSSNSTYT	6-17y	<18y	<18y		2019-07-15	921			Josset,L., Schuffenecker,I. and Lina,B.	KY272891
12-43-479__KY272909	2012-10-26		A1	France	Europe	84.39	NAEQTF	Many X	-SSSNSTYT	>=65y	>=65y	>=18y		2019-07-15	785			Josset,L., Schuffenecker,I. and Lina,B.	KY272909
EV-D68/Homosapiens/USA/O979a/2012__KX255359	2012-09-15		A1	USA	North America	6	NAEQTF	RERANDVTHNIT	-SSSNSTYT	6-17y	<18y	<18y		2019-07-15	924	F		Das,S.R., Halpin,R.A., Akopov,A., Fedorova,N., Puri,V., Stockwell,T., Amedeo,P., Bishop,B., Katzel,D., Schobel,S., Shrivastava,S., Jackson,D.J. and Gern,J.E.	KX255359
EV-D68/Homosapiens/USA/O980a/2012__KX255396	2012-09-22		A1	USA	North America	6	NAEQTF	RERANDVTHNIT	-SSSNSTYT	6-17y	<18y	<18y		2019-07-15	924	F		Das,S.R., Halpin,R.A., Akopov,A., Fedorova,N., Puri,V., Stockwell,T., Amedeo,P., Bishop,B., Katzel,D., Schobel,S., Shrivastava,S., Jackson,D.J. and Gern,J.E.	KX255396
CAN98-1111__KP455263	1998-03-20 (1998-01-01 - 1998-12-31)			Canada	North America		NTERTF	Other	Other					2019-07-15	927			McDermid,A.K., Grudeski,E., Wilcox,M., Mandes,R. and Booth,T.F.	KP455263
MN98__AY426497	1998-03-04 (1998-01-01 - 1998-12-31)			USA	North America	43	NTERTF	Other	NGSSNSTYM	18-64y	18-64y	>=18y		2019-07-15	927	F		Oberste,M.S., Maher,K., Schnurr,D., Flemister,M.R., Lovchik,J.C., Peters,H., Sessions,W., Kirk,C., Chatterjee,N., Fuller,S., Hanauer,J.M. and Pallansch,M.A.	AY426497
CAN97-947__KP455262	1997-03-11 (1997-01-01 - 1997-12-31)			Canada	North America		NTERTF	Other	NGSSNSTYM					2019-07-15	927			McDermid,A.K., Grudeski,E., Wilcox,M., Mandes,R. and Booth,T.F.	KP455262
37-99__EF107098	1998-12-31 (1998-05-24 - 1998-12-31)			France	Europe		Other	Other	NGSSNSTYM					2019-07-15	927			Smura,T.P., Junttila,N., Blomqvist,S., Norder,H., Kaijalainen,S., Paananen,A., Magnius,L.O., Hovi,T. and Roivainen,M.	EF107098
SA553__JX101798	2000-08-01 (2000-07-05 - 2000-08-01)			South Africa	Africa		NTERTF	RDRANDVTHNIT	NGSSNSTYM					2019-07-15	927			Tokarz,R., Firth,C., Madhi,S.A., Howie,S.R., Wu,W., Sall,A.A., Haq,S., Briese,T. and Lipkin,W.I.	JX101798
SA551__JX101797	2000-06-01 (2000-05-05 - 2000-06-01)			South Africa	Africa		NTERTF	RDRANDVTHNIT	NGSSNSTYM					2019-07-15	927			Tokarz,R., Firth,C., Madhi,S.A., Howie,S.R., Wu,W., Sall,A.A., Haq,S., Briese,T. and Lipkin,W.I.	JX101797
SA498__JX101796	2001-04-01 (2001-04-01 - 2001-04-27)			South Africa	Africa		NTERTF	RDRANDVTHNIT	NGSSNSTYM					2019-07-15	927			Tokarz,R., Firth,C., Madhi,S.A., Howie,S.R., Wu,W., Sall,A.A., Haq,S., Briese,T. and Lipkin,W.I.	JX101796
TX99__AY426498	1999-05-24 (1999-01-01 - 1999-12-31)			USA	North America	0.92	NTERTF	RDRANDVTHNIT	NGSSNSTYM	<1y	<18y	<18y		2019-07-15	927	M		Oberste,M.S., Maher,K., Schnurr,D., Flemister,M.R., Lovchik,J.C., Peters,H., Sessions,W., Kirk,C., Chatterjee,N., Fuller,S., Hanauer,J.M. and Pallansch,M.A.	AY426498
CAN99-1460__KP455261	1999-08-17 (1999-01-01 - 1999-12-31)			Canada	North America		NTERTF	RDRANDVTHNIT	NGSSNSTYM					2019-07-15	927			McDermid,A.K., Grudeski,E., Wilcox,M., Mandes,R. and Booth,T.F.	KP455261
SA726__JX101801	2000-06-01 (2000-05-05 - 2000-06-01)			South Africa	Africa		NTERTF	RDRANDVTHNIT	NGSSNSTYM					2019-07-15	874			Tokarz,R., Firth,C., Madhi,S.A., Howie,S.R., Wu,W., Sall,A.A., Haq,S., Briese,T. and Lipkin,W.I.	JX101801
SA402__JX101795	2001-05-01 (2001-05-01 - 2001-05-28)			South Africa	Africa		NTERTF	RDRANDVTHNIT	NGSSNNTYM					2019-07-15	927			Tokarz,R., Firth,C., Madhi,S.A., Howie,S.R., Wu,W., Sall,A.A., Haq,S., Briese,T. and Lipkin,W.I.	JX101795
SA563__JX101799	2000-07-02 (2000-07-02 - 2000-07-31)			South Africa	Africa		NTERTF	RDRANDVTHNIT	NGSSNNTYM					2019-07-15	927			Tokarz,R., Firth,C., Madhi,S.A., Howie,S.R., Wu,W., Sall,A.A., Haq,S., Briese,T. and Lipkin,W.I.	JX101799
SA792__JX101800	2000-08-01 (2000-07-05 - 2000-08-01)			South Africa	Africa		NTERTF	RDRANDVTHNIT	NGSSNNTYM					2019-07-15	872			Tokarz,R., Firth,C., Madhi,S.A., Howie,S.R., Wu,W., Sall,A.A., Haq,S., Briese,T. and Lipkin,W.I.	JX101800
USA/TX/2003-23224__MN240500	2003-12-31 (2003-02-26 - 2003-12-31)			USA	North America		NAERTF	Other	NDSSNNTYM					2019-09-08	927			Ng,T.F.F., Chern,S.-W.W., Reynolds,E., Castro,C.J. and Nix,W.A.	MN240500
USA/TX/2002-23222__MN240498	2002-08-16 (2002-01-01 - 2002-12-31)			USA	North America		Other	Other	NGSSNNTYM					2019-09-08	927			Ng,T.F.F., Chern,S.-W.W., Reynolds,E., Castro,C.J. and Nix,W.A.	MN240498
T106/FtJacksonSouthCarolinaUSA/2002__KX384960	2002-11-30			USA	North America		NTEQTF	RERANDVTHNIT	NGSSSNTYM					2019-07-15	927			Hang,J., Vento,T.J., Norby,E.A., Jarman,R.G., Keiser,P.B., Kuschner,R.A. and Binn,L.N.	KX384960
MD02-1__AY426491	2002-12-31 (2002-05-16 - 2002-12-31)			USA	North America	2.80	NTEQTF	Other	NGSSSNTYM	1-5y	<18y	<18y		2019-07-15	927	M		Oberste,M.S., Maher,K., Schnurr,D., Flemister,M.R., Lovchik,J.C., Peters,H., Sessions,W., Kirk,C., Chatterjee,N., Fuller,S., Hanauer,J.M. and Pallansch,M.A.	AY426491
USA/CA/2003-23235__MN240509	2003-01-01 (2003-01-01 - 2003-07-16)			USA	North America		NTEQTF	Other	NGSSSNTYM					2019-09-08	927			Ng,T.F.F., Chern,S.-W.W., Reynolds,E., Castro,C.J. and Nix,W.A.	MN240509
MD02-2__AY426492	2002-12-31 (2002-08-28 - 2002-12-31)			USA	North America	0.83	NTEQTF	Other	NGSSSNTYM	<1y	<18y	<18y		2019-07-15	927	F		Oberste,M.S., Maher,K., Schnurr,D., Flemister,M.R., Lovchik,J.C., Peters,H., Sessions,W., Kirk,C., Chatterjee,N., Fuller,S., Hanauer,J.M. and Pallansch,M.A.	AY426492
EV-D68/Homosapiens/USA/C2386/2003__KX255388	2003-09-02			USA	North America	4	NTEQTF	RERANDVTHNIT	NGSSSNTYM	1-5y	<18y	<18y		2019-07-15	927	M		Das,S.R., Halpin,R.A., Akopov,A., Fedorova,N., Puri,V., Stockwell,T., Amedeo,P., Bishop,B., Katzel,D., Schobel,S., Shrivastava,S., Jackson,D.J. and Gern,J.E.	KX255388
EV-D68/Homosapiens/USA/C2206/2003__KX255372	2003-11-03			USA	North America	4	NTEQTF	RERANDVTHNIT	NGSSSNTYM	1-5y	<18y	<18y		2019-07-15	927	M		Das,S.R., Halpin,R.A., Akopov,A., Fedorova,N., Puri,V., Stockwell,T., Amedeo,P., Bishop,B., Katzel,D., Schobel,S., Shrivastava,S., Jackson,D.J. and Gern,J.E.	KX255372
EV-D68/Homosapiens/USA/O622a/2012__KX255412	2012-09-27			USA	North America	7	NTEQTF	RERANDVTHNIT	NGSSSNTYM	6-17y	<18y	<18y		2019-07-15	927	F		Das,S.R., Halpin,R.A., Akopov,A., Fedorova,N., Puri,V., Stockwell,T., Amedeo,P., Bishop,B., Katzel,D., Schobel,S., Shrivastava,S., Jackson,D.J. and Gern,J.E.	KX255412
EV-D68/Homosapiens/USA/C3256/2003__KX255400	2003-10-09			USA	North America	3	NTEQTF	RERANDVTHNIT	NGSSSNTYM	1-5y	<18y	<18y		2019-07-15	927	M		Das,S.R., Halpin,R.A., Akopov,A., Fedorova,N., Puri,V., Stockwell,T., Amedeo,P., Bishop,B., Katzel,D., Schobel,S., Shrivastava,S., Jackson,D.J. and Gern,J.E.	KX255400
EV-D68/Homosapiens/USA/C2204/2003__KX255410	2003-09-17			USA	North America	4	NTEQTF	RERANDVTHNIT	NGSSSNTYM	1-5y	<18y	<18y		2019-07-15	927	M		Das,S.R., Halpin,R.A., Akopov,A., Fedorova,N., Puri,V., Stockwell,T., Amedeo,P., Bishop,B., Katzel,D., Schobel,S., Shrivastava,S., Jackson,D.J. and Gern,J.E.	KX255410
USA/MD/2003-23226__MN240502	2003-12-07 (2003-01-01 - 2003-12-31)			USA	North America		NTEQTF	RERANDVTHNIT	NGSSSNTYM					2019-09-08	927			Ng,T.F.F., Chern,S.-W.W., Reynolds,E., Castro,C.J. and Nix,W.A.	MN240502
USA/MD/2003-23237__MN240511	2003-05-05 (2003-01-01 - 2003-12-31)			USA	North America		NTEQTF	Other	NGSSSNTYM					2019-09-08	927			Ng,T.F.F., Chern,S.-W.W., Reynolds,E., Castro,C.J. and Nix,W.A.	MN240511
CAN05-120__KP455289	2005-03-04 (2005-01-01 - 2005-12-31)			Canada	North America		NTEQTF	RERANDVTHNIT	NGSSSNTYM					2019-07-15	927			McDermid,A.K., Grudeski,E., Wilcox,M., Mandes,R. and Booth,T.F.	KP455289
2124-Yamagata-2005__AB667892	2005-08-03 (2005-01-01 - 2005-12-31)			Japan	Japan Korea	9	NTEQTF	RERANDVTHNIT	NGSSSNTYM	6-17y	<18y	<18y		2019-07-15	927			Ikeda,T., Mizuta,K., Abiko,C., Aoki,Y., Itagaki,T., Katsushima,F., Katsushima,Y., Matsuzaki,Y., Fuji,N., Imamura,T., Oshitani,H., Noda,M., Kimura,H. and Ahiko,T.	AB667892
2251-Yamagata-2005__AB667894	2005-03-28 (2005-01-01 - 2005-12-31)			Japan	Japan Korea	11	NTEQTF	RERANDVTHNIT	NGSSSNTYM	6-17y	<18y	<18y		2019-07-15	927			Ikeda,T., Mizuta,K., Abiko,C., Aoki,Y., Itagaki,T., Katsushima,F., Katsushima,Y., Matsuzaki,Y., Fuji,N., Imamura,T., Oshitani,H., Noda,M., Kimura,H. and Ahiko,T.	AB667894
EV-D68/Homosapiens/USA/C3486/2005__KX255393	2005-10-17			USA	North America	6	NTEQTF	RERANDVTHNIT	NGSSSNTYM	6-17y	<18y	<18y		2019-07-15	927	F		Das,S.R., Halpin,R.A., Akopov,A., Fedorova,N., Puri,V., Stockwell,T., Amedeo,P., Bishop,B., Katzel,D., Schobel,S., Shrivastava,S., Jackson,D.J. and Gern,J.E.	KX255393
EV-D68/Homosapiens/USA/U807/2007__KX255397	2007-10-22			USA	North America	0.67	NTEQTF	RERANDVTHNIT	NGSSSNTYM	<1y	<18y	<18y		2019-07-15	927	F		Das,S.R., Halpin,R.A., Akopov,A., Fedorova,N., Puri,V., Stockwell,T., Amedeo,P., Bishop,B., Katzel,D., Schobel,S., Shrivastava,S., Jackson,D.J. and Gern,J.E.	KX255397
2218-Yamagata-2005__AB667893	2005-11-28 (2005-01-01 - 2005-12-31)			Japan	Japan Korea	2	NTEQTF	RERANDVTHNIT	NGSSSNTYM	1-5y	<18y	<18y		2019-07-15	927			Ikeda,T., Mizuta,K., Abiko,C., Aoki,Y., Itagaki,T., Katsushima,F., Katsushima,Y., Matsuzaki,Y., Fuji,N., Imamura,T., Oshitani,H., Noda,M., Kimura,H. and Ahiko,T.	AB667893
1991-Yamagata-2005__AB667886	2005-05-21 (2005-01-01 - 2005-12-31)			Japan	Japan Korea	8	NTEQTF	RERANDVTHNIT	NGSSSNTYM	6-17y	<18y	<18y		2019-07-15	927			Ikeda,T., Mizuta,K., Abiko,C., Aoki,Y., Itagaki,T., Katsushima,F., Katsushima,Y., Matsuzaki,Y., Fuji,N., Imamura,T., Oshitani,H., Noda,M., Kimura,H. and Ahiko,T.	AB667886
2050-Yamagata-2005__AB667890	2005-05-21 (2005-01-01 - 2005-12-31)			Japan	Japan Korea	6	NTEQTF	RERANDVTHNIT	NGSSSNTYM	6-17y	<18y	<18y		2019-07-15	927			Ikeda,T., Mizuta,K., Abiko,C., Aoki,Y., Itagaki,T., Katsushima,F., Katsushima,Y., Matsuzaki,Y., Fuji,N., Imamura,T., Oshitani,H., Noda,M., Kimura,H. and Ahiko,T.	AB667890
2062-Yamagata-2005__AB667891	2005-05-21 (2005-01-01 - 2005-12-31)			Japan	Japan Korea	7	NTEQTF	RERANDVTHNIT	NGSSSNTYM	6-17y	<18y	<18y		2019-07-15	927			Ikeda,T., Mizuta,K., Abiko,C., Aoki,Y., Itagaki,T., Katsushima,F., Katsushima,Y., Matsuzaki,Y., Fuji,N., Imamura,T., Oshitani,H., Noda,M., Kimura,H. and Ahiko,T.	AB667891
2043-Yamagata-2005__AB667889	2005-05-21 (2005-01-01 - 2005-12-31)			Japan	Japan Korea	3	NTEQTF	RERANDVTHNIT	NGSSSNTYM	1-5y	<18y	<18y		2019-07-15	927			Ikeda,T., Mizuta,K., Abiko,C., Aoki,Y., Itagaki,T., Katsushima,F., Katsushima,Y., Matsuzaki,Y., Fuji,N., Imamura,T., Oshitani,H., Noda,M., Kimura,H. and Ahiko,T.	AB667889
2037-Yamagata-2005__AB667887	2005-05-21 (2005-01-01 - 2005-12-31)			Japan	Japan Korea	6	NTEQTF	RERANDVTHNIT	NGSSSNTYM	6-17y	<18y	<18y		2019-07-15	927			Ikeda,T., Mizuta,K., Abiko,C., Aoki,Y., Itagaki,T., Katsushima,F., Katsushima,Y., Matsuzaki,Y., Fuji,N., Imamura,T., Oshitani,H., Noda,M., Kimura,H. and Ahiko,T.	AB667887
1989-Yamagata-2005__AB667885	2005-05-21 (2005-01-01 - 2005-12-31)			Japan	Japan Korea	3	NTEQTF	RERANDVTHNIT	NGSSSNTYM	1-5y	<18y	<18y		2019-07-15	927			Ikeda,T., Mizuta,K., Abiko,C., Aoki,Y., Itagaki,T., Katsushima,F., Katsushima,Y., Matsuzaki,Y., Fuji,N., Imamura,T., Oshitani,H., Noda,M., Kimura,H. and Ahiko,T.	AB667885
2038-Yamagata-2005__AB667888	2005-05-21 (2005-01-01 - 2005-12-31)			Japan	Japan Korea	6	NTEQTF	RERANDVTHNIT	NGSSSNTYM	6-17y	<18y	<18y		2019-07-15	927			Ikeda,T., Mizuta,K., Abiko,C., Aoki,Y., Itagaki,T., Katsushima,F., Katsushima,Y., Matsuzaki,Y., Fuji,N., Imamura,T., Oshitani,H., Noda,M., Kimura,H. and Ahiko,T.	AB667888
1703-Yamagata-2007__AB667895	2007-05-06 (2007-01-01 - 2007-12-31)		C	Japan	Japan Korea	1	NTEQTF	RERANDVTHNIT	NGSSSNTYM	1-5y	<18y	<18y		2019-07-15	927			Ikeda,T., Mizuta,K., Abiko,C., Aoki,Y., Itagaki,T., Katsushima,F., Katsushima,Y., Matsuzaki,Y., Fuji,N., Imamura,T., Oshitani,H., Noda,M., Kimura,H. and Ahiko,T.	AB667895
ITA/19962/08__KC763160	2008-11-01 (2008-10-05 - 2008-11-01)		C	Italy	Europe	1.50	NTEQTF	RERANDVTHNIT	NGSSSNTYM	1-5y	<18y	<18y		2019-07-15	918	M		Piralla,A., Girello,A., Grignani,M., Gozalo-Marguello,M., Marchi,A., Marseglia,G. and Baldanti,F.	KC763160
ITA/26868/08__KC763172	2008-11-02 (2008-11-02 - 2008-11-28)		C	Italy	Europe	0.08	NTEQTF	RERANDVTHNIT	NGSSSNTYM	<1y	<18y	<18y		2019-07-15	918	F		Piralla,A., Girello,A., Grignani,M., Gozalo-Marguello,M., Marchi,A., Marseglia,G. and Baldanti,F.	KC763172
4310902284_RD2__KT231903	2009-12-15		C	Netherlands	Europe		NTEQTF	Other	Other					2019-07-15	927			Baggen,J., Thibaut,H.J., Staring,J., Jae,L.T., Liu,Y., Guo,H., Slager,J.J., de Bruin,J.W., van Vliet,A.L., Blomen,V.A., Overduin,P., Sheng,J., de Haan Xander,C.A., de Vries,E., Meijer,A., Rossmann,M.G., Brummelkamp,T.R. and van Kuppeveld,F.J.	KT231903
4310902284_RD3__KT231904	2009-12-15		C	Netherlands	Europe		NTEQTF	Other	Other					2019-07-15	924			Baggen,J., Thibaut,H.J., Staring,J., Jae,L.T., Liu,Y., Guo,H., Slager,J.J., de Bruin,J.W., van Vliet,A.L., Blomen,V.A., Overduin,P., Sheng,J., de Haan Xander,C.A., de Vries,E., Meijer,A., Rossmann,M.G., Brummelkamp,T.R. and van Kuppeveld,F.J.	KT231904
ITA/19179/08__KC763158	2008-11-01 (2008-10-06 - 2008-11-01)		C	Italy	Europe	94	NTEQTF	RERANDVTHNIT	NGSSSNTYM	>=65y	>=65y	>=18y		2019-07-15	918	F		Piralla,A., Girello,A., Grignani,M., Gozalo-Marguello,M., Marchi,A., Marseglia,G. and Baldanti,F.	KC763158
ITA/27708/08__KC763173	2008-11-02 (2008-11-02 - 2008-11-28)		C	Italy	Europe	3	NTEQTF	RERANDVTHNIT	NGSSSNTYM	1-5y	<18y	<18y		2019-07-15	918	F		Piralla,A., Girello,A., Grignani,M., Gozalo-Marguello,M., Marchi,A., Marseglia,G. and Baldanti,F.	KC763173
ITA/24281/08__KC763168	2008-11-01 (2008-10-06 - 2008-11-01)		C	Italy	Europe	0.67	NTEQTF	RERANDVTHNIT	NGSSSNTYM	<1y	<18y	<18y		2019-07-15	918	F		Piralla,A., Girello,A., Grignani,M., Gozalo-Marguello,M., Marchi,A., Marseglia,G. and Baldanti,F.	KC763168
ITA/26505/08__KC763171	2008-11-02 (2008-11-02 - 2008-11-28)		C	Italy	Europe	0.92	NTEQTF	RERANDVTHNIT	NGSSSNTYM	<1y	<18y	<18y		2019-07-15	918	M		Piralla,A., Girello,A., Grignani,M., Gozalo-Marguello,M., Marchi,A., Marseglia,G. and Baldanti,F.	KC763171
ITA/18641/08__KC763157	2008-10-02 (2008-10-02 - 2008-10-29)		C	Italy	Europe	1.58	NTEQTF	RERANDVTHNIT	Other	1-5y	<18y	<18y		2019-07-15	918	M		Piralla,A., Girello,A., Grignani,M., Gozalo-Marguello,M., Marchi,A., Marseglia,G. and Baldanti,F.	KC763157
USA/IN/2009-23241__MN240514	2009-01-01 (2009-01-01 - 2009-08-16)		C	USA	North America		NTEQTF	RERANDVTHNIT	NGSSSNTYM					2019-09-08	927			Ng,T.F.F., Chern,S.-W.W., Reynolds,E., Castro,C.J. and Nix,W.A.	MN240514
EV-D68/Homosapiens/USA/U2221/2008__KX255371	2008-10-15		C	USA	North America	2	NTEQTF	RERANDVTHNIT	NGSSSNTYM	1-5y	<18y	<18y		2019-07-15	927	F		Das,S.R., Halpin,R.A., Akopov,A., Fedorova,N., Puri,V., Stockwell,T., Amedeo,P., Bishop,B., Katzel,D., Schobel,S., Shrivastava,S., Jackson,D.J. and Gern,J.E.	KX255371
EV-D68/Homosapiens/USA/U2215/2008__KX255366	2008-10-28		C	USA	North America	2	NTEQTF	RERANDVTHNIT	NGSSSNTYM	1-5y	<18y	<18y		2019-07-15	927	M		Das,S.R., Halpin,R.A., Akopov,A., Fedorova,N., Puri,V., Stockwell,T., Amedeo,P., Bishop,B., Katzel,D., Schobel,S., Shrivastava,S., Jackson,D.J. and Gern,J.E.	KX255366
CAN10-52__KP455288	2010-01-01 (2010-01-01 - 2010-07-25)		C	Canada	North America		NTEQTF	RERANDVTHNIT	NGSSSNTYM					2019-07-15	927			McDermid,A.K., Grudeski,E., Wilcox,M., Mandes,R. and Booth,T.F.	KP455288
EV-D68/Homosapiens/USA/C6840/2009__KX255408	2009-09-15		C	USA	North America	10	NAEQTF	RERANDVTHNIT	NGSSSNTYM	6-17y	<18y	<18y		2019-07-15	927	F		Das,S.R., Halpin,R.A., Akopov,A., Fedorova,N., Puri,V., Stockwell,T., Amedeo,P., Bishop,B., Katzel,D., Schobel,S., Shrivastava,S., Jackson,D.J. and Gern,J.E.	KX255408
ARI192__JX101786	2009-10-31 (2009-10-05 - 2009-10-31)		C	USA	North America		NTEQTF	RERANDVTHNIT	NGSSSNTYM					2019-07-15	927			Tokarz,R., Firth,C., Madhi,S.A., Howie,S.R., Wu,W., Sall,A.A., Haq,S., Briese,T. and Lipkin,W.I.	JX101786
JPOC10-404__AB601885	2010-07-01 (2010-07-01 - 2010-07-28)		C	Japan	Japan Korea	1.67	NTEQTF	RERANDVTHNIT	NGSSSNTYM	1-5y	<18y	<18y		2019-07-15	927	M		Kaida,A., Kubo,H., Sekiguchi,J., Kohdera,U., Togawa,M., Shiomi,M., Nishigaki,T. and Iritani,N.	AB601885
EV-D68/Homosapiens/USA/C6832/2009__KX255402	2009-09-15		C	USA	North America	10	NAEQTF	RERANDVTHNIT	NGSSSNTYM	6-17y	<18y	<18y		2019-07-15	927	F		Das,S.R., Halpin,R.A., Akopov,A., Fedorova,N., Puri,V., Stockwell,T., Amedeo,P., Bishop,B., Katzel,D., Schobel,S., Shrivastava,S., Jackson,D.J. and Gern,J.E.	KX255402
EV-D68/Homosapiens/USA/MO72/2009__KX261815	2009-10-05		C	USA	North America	4	NAEQTF	RERANDVTHNIT	NGSSSNTYM	1-5y	<18y	<18y		2019-07-15	927	F		Das,S.R., Halpin,R.A., Lin,X., Akopov,A., Fedorova,N., Puri,V., Stockwell,T., Amedeo,P., Katzel,D., Schobel,S., Shrivastava,S. and Selvarangan,R.	KX261815
USA/WI/2009-23245__MN240517	2009-01-31 (2009-01-01 - 2009-12-31)		C	USA	North America		NAEQTF	RERANDVTHNIT	NGSSSNTYM					2019-09-08	927			Ng,T.F.F., Chern,S.-W.W., Reynolds,E., Castro,C.J. and Nix,W.A.	MN240517
EV-D68/Homosapiens/USA/MO66/2009__KX261826	2009-09-27		C	USA	North America	2	NAEQTF	RERANDVTHNIT	NGSSSNTYM	1-5y	<18y	<18y		2019-07-15	927	F		Das,S.R., Halpin,R.A., Lin,X., Akopov,A., Fedorova,N., Puri,V., Stockwell,T., Amedeo,P., Katzel,D., Schobel,S., Shrivastava,S. and Selvarangan,R.	KX261826
EV-D68/Homosapiens/USA/MO91/2009__KX261821	2009-09-24		C	USA	North America	10	NAEQTF	RERANDVTHNIT	NGSSSNTYM	6-17y	<18y	<18y		2019-07-15	927	M		Das,S.R., Halpin,R.A., Lin,X., Akopov,A., Fedorova,N., Puri,V., Stockwell,T., Amedeo,P., Katzel,D., Schobel,S., Shrivastava,S. and Selvarangan,R.	KX261821
EV-D68/Homosapiens/USA/MO79/2009__KX261798	2009-09-06		C	USA	North America	7	NAEQTF	RERANDVTHNIT	NGSSSNTYM	6-17y	<18y	<18y		2019-07-15	927	M		Das,S.R., Halpin,R.A., Lin,X., Akopov,A., Fedorova,N., Puri,V., Stockwell,T., Amedeo,P., Katzel,D., Schobel,S., Shrivastava,S. and Selvarangan,R.	KX261798
EV-D68/Homosapiens/USA/MO71/2009__KX261812	2009-10-05		C	USA	North America	2	NAEQTF	RERANDVTHNIT	NGSSSNTYM	1-5y	<18y	<18y		2019-07-15	927	F		Das,S.R., Halpin,R.A., Lin,X., Akopov,A., Fedorova,N., Puri,V., Stockwell,T., Amedeo,P., Katzel,D., Schobel,S., Shrivastava,S. and Selvarangan,R.	KX261812
EV-D68/Homosapiens/USA/MO83/2009__KX261809	2009-09-17		C	USA	North America	5	NAEQTF	RERANDVTHNIT	NGSSSNTYM	1-5y	<18y	<18y		2019-07-15	927	F		Das,S.R., Halpin,R.A., Lin,X., Akopov,A., Fedorova,N., Puri,V., Stockwell,T., Amedeo,P., Katzel,D., Schobel,S., Shrivastava,S. and Selvarangan,R.	KX261809
EV-D68/Homosapiens/USA/MO89/2009__KX261796	2009-09-24		C	USA	North America	1	NAEQTF	RERANDVTHNIT	NGSSSNTYM	1-5y	<18y	<18y		2019-07-15	927	M		Das,S.R., Halpin,R.A., Lin,X., Akopov,A., Fedorova,N., Puri,V., Stockwell,T., Amedeo,P., Katzel,D., Schobel,S., Shrivastava,S. and Selvarangan,R.	KX261796
EV-D68/Homosapiens/USA/MO70/2009__KX261795	2009-10-05		C	USA	North America	3	NAEQTF	RERANDVTHNIT	NGSSSNTYM	1-5y	<18y	<18y		2019-07-15	927	F		Das,S.R., Halpin,R.A., Lin,X., Akopov,A., Fedorova,N., Puri,V., Stockwell,T., Amedeo,P., Katzel,D., Schobel,S., Shrivastava,S. and Selvarangan,R.	KX261795
EV-D68/Homosapiens/USA/MO85/2009__KX261803	2009-09-17		C	USA	North America	1.67	NAEQTF	RERANDVTHNIT	NGSSSNTYM	1-5y	<18y	<18y		2019-07-15	927	M		Das,S.R., Halpin,R.A., Lin,X., Akopov,A., Fedorova,N., Puri,V., Stockwell,T., Amedeo,P., Katzel,D., Schobel,S., Shrivastava,S. and Selvarangan,R.	KX261803
JPOC10-616__AB601880	2010-09-01 (2010-09-01 - 2010-09-27)		C	Japan	Japan Korea	0.58	NTEQTF	RERANDVTHNIT	Other	<1y	<18y	<18y		2019-07-15	927	M		Kaida,A., Kubo,H., Sekiguchi,J., Kohdera,U., Togawa,M., Shiomi,M., Nishigaki,T. and Iritani,N.	AB601880
JPOC10-618__AB601881	2010-09-30 (2010-09-04 - 2010-09-30)		C	Japan	Japan Korea	1.42	NTEQTF	RERANDVTHNIT	Other	1-5y	<18y	<18y		2019-07-15	927	M		Kaida,A., Kubo,H., Sekiguchi,J., Kohdera,U., Togawa,M., Shiomi,M., Nishigaki,T. and Iritani,N.	AB601881
EV-D68/Homosapiens/USA/MO75/2009__KX261806	2009-08-22		C	USA	North America	6	NTEQTF	RERANDVTHNIT	Other	6-17y	<18y	<18y		2019-07-15	927	F		Das,S.R., Halpin,R.A., Lin,X., Akopov,A., Fedorova,N., Puri,V., Stockwell,T., Amedeo,P., Katzel,D., Schobel,S., Shrivastava,S. and Selvarangan,R.	KX261806
EV-D68/Homosapiens/USA/MO77/2009__KX261822	2009-09-01		C	USA	North America	2	NTEQTF	RERANDVTHNIT	Other	1-5y	<18y	<18y		2019-07-15	927	F		Das,S.R., Halpin,R.A., Lin,X., Akopov,A., Fedorova,N., Puri,V., Stockwell,T., Amedeo,P., Katzel,D., Schobel,S., Shrivastava,S. and Selvarangan,R.	KX261822
EV-D68/Homosapiens/USA/MO65/2009__KX261799	2009-09-27		C	USA	North America	9	NTEQTF	RERANDVTHNIT	Other	6-17y	<18y	<18y		2019-07-15	927	F		Das,S.R., Halpin,R.A., Lin,X., Akopov,A., Fedorova,N., Puri,V., Stockwell,T., Amedeo,P., Katzel,D., Schobel,S., Shrivastava,S. and Selvarangan,R.	KX261799
EV-D68/Homosapiens/USA/MO69/2009__KX261817	2009-10-05		C	USA	North America	7	NTEQTF	RERANDVTHNIT	Other	6-17y	<18y	<18y		2019-07-15	927	M		Das,S.R., Halpin,R.A., Lin,X., Akopov,A., Fedorova,N., Puri,V., Stockwell,T., Amedeo,P., Katzel,D., Schobel,S., Shrivastava,S. and Selvarangan,R.	KX261817
USA/IN/2009-23228__MN240504	2009-03-18 (2009-01-01 - 2009-12-31)		C	USA	North America		NTEQTF	Other	NGSSSNTYM					2019-09-08	927			Ng,T.F.F., Chern,S.-W.W., Reynolds,E., Castro,C.J. and Nix,W.A.	MN240504
EV-D68/Homosapiens/USA/MO93/2009__KX261814	2009-09-23		C	USA	North America	0.08	NTEQTF	RERANDVTHNIT	NGSSSNTYM	<1y	<18y	<18y		2019-07-15	927	F		Das,S.R., Halpin,R.A., Lin,X., Akopov,A., Fedorova,N., Puri,V., Stockwell,T., Amedeo,P., Katzel,D., Schobel,S., Shrivastava,S. and Selvarangan,R.	KX261814
CA/RESP/09-871__KM892497	2013-01-01 (2013-01-01 - 2013-11-25)		C	USA	North America		NTEQTF	RERANDVTHNIT	NGSSSNTYM					2019-07-15	927			Chiu,C.Y., Yu,G., Naccache,S.N., Clayton,A., Yagi,S. and Glaser,C.	KM892497
EV-D68/Homosapiens/USA/MO68/2009__KX261793	2009-10-05		C	USA	North America	8	NTEQTF	RERANDVTHNIT	NGSSSNTYM	6-17y	<18y	<18y		2019-07-15	927	M		Das,S.R., Halpin,R.A., Lin,X., Akopov,A., Fedorova,N., Puri,V., Stockwell,T., Amedeo,P., Katzel,D., Schobel,S., Shrivastava,S. and Selvarangan,R.	KX261793
EV-D68/Homosapiens/USA/MO76/2009__KX261805	2009-08-22		C	USA	North America	0.58	NTERTF	RERANDVTHNIT	NGSSSNTYM	<1y	<18y	<18y		2019-07-15	927	M		Das,S.R., Halpin,R.A., Lin,X., Akopov,A., Fedorova,N., Puri,V., Stockwell,T., Amedeo,P., Katzel,D., Schobel,S., Shrivastava,S. and Selvarangan,R.	KX261805
EV-D68/Homosapiens/USA/MO73/2009__KX261811	2009-10-17		C	USA	North America	0.08	NTEQTF	RERANDVTHNIT	NGSSSNTYM	<1y	<18y	<18y		2019-07-15	927	F		Das,S.R., Halpin,R.A., Lin,X., Akopov,A., Fedorova,N., Puri,V., Stockwell,T., Amedeo,P., Katzel,D., Schobel,S., Shrivastava,S. and Selvarangan,R.	KX261811
EV-D68/Homosapiens/USA/MO81/2009__KX261810	2009-09-17		C	USA	North America	9	NTEQTF	RERANDVTHNIT	NGSSSNTYM	6-17y	<18y	<18y		2019-07-15	927	F		Das,S.R., Halpin,R.A., Lin,X., Akopov,A., Fedorova,N., Puri,V., Stockwell,T., Amedeo,P., Katzel,D., Schobel,S., Shrivastava,S. and Selvarangan,R.	KX261810
EV-D68/Homosapiens/USA/MO74/2009__KX261797	2009-10-17		C	USA	North America	9	NTEQTF	RERANDVTHNIT	NGSSSNTYM	6-17y	<18y	<18y		2019-07-15	927	M		Das,S.R., Halpin,R.A., Lin,X., Akopov,A., Fedorova,N., Puri,V., Stockwell,T., Amedeo,P., Katzel,D., Schobel,S., Shrivastava,S. and Selvarangan,R.	KX261797
USA/IN/2009-23240__MN240513	2009-06-22 (2009-01-01 - 2009-12-31)		C	USA	North America		NTEQTF	RERANDVTHNIT	NGSSSNTYM					2019-09-08	927			Ng,T.F.F., Chern,S.-W.W., Reynolds,E., Castro,C.J. and Nix,W.A.	MN240513
2167-Yamagata-2010__AB614439	2010-11-25 (2010-01-01 - 2010-12-31)		C	Japan	Japan Korea	2	NTEQTF	RERANDVTHNIT	NGSSSNTYM	1-5y	<18y	<18y		2019-07-15	927			Ikeda,T., Mizuta,K., Abiko,C., Aoki,Y., Itagaki,T., Katsushima,F., Katsushima,Y., Matsuzaki,Y., Fuji,N., Imamura,T., Oshitani,H., Noda,M., Kimura,H. and Ahiko,T.	AB614439
JPOC10-402__AB601874	2010-07-01 (2010-07-01 - 2010-07-28)		C	Japan	Japan Korea	5	NTEQTF	RERANDVTHNIT	NGSSSNTYM	1-5y	<18y	<18y		2019-07-15	927	F		Kaida,A., Kubo,H., Sekiguchi,J., Kohdera,U., Togawa,M., Shiomi,M., Nishigaki,T. and Iritani,N.	AB601874
JPOC10-396__AB601884	2010-07-08 (2010-07-01 - 2010-07-31)		C	Japan	Japan Korea	4.50	NTEQTF	RERANDVTHNIT	Other	1-5y	<18y	<18y		2019-07-15	927	F		Kaida,A., Kubo,H., Sekiguchi,J., Kohdera,U., Togawa,M., Shiomi,M., Nishigaki,T. and Iritani,N.	AB601884
JPOC10-378__AB601883	2010-07-01 (2010-07-01 - 2010-07-28)		C	Japan	Japan Korea	2.83	NTEQTF	RERANDVTHNIT	Other	1-5y	<18y	<18y		2019-07-15	927	F		Kaida,A., Kubo,H., Sekiguchi,J., Kohdera,U., Togawa,M., Shiomi,M., Nishigaki,T. and Iritani,N.	AB601883
JPOC10-200__AB601872	2010-06-30 (2010-06-06 - 2010-06-30)		C	Japan	Japan Korea	4.75	NTEQTF	RERANDVTHNIT	Other	1-5y	<18y	<18y		2019-07-15	927	M		Kaida,A., Kubo,H., Sekiguchi,J., Kohdera,U., Togawa,M., Shiomi,M., Nishigaki,T. and Iritani,N.	AB601872
JPOC10-441__AB601876	2010-08-01 (2010-08-01 - 2010-08-28)		C	Japan	Japan Korea	1.25	NTEQTF	RERANDVTHNIT	NGSSSNTYM	1-5y	<18y	<18y		2019-07-15	927	F		Kaida,A., Kubo,H., Sekiguchi,J., Kohdera,U., Togawa,M., Shiomi,M., Nishigaki,T. and Iritani,N.	AB601876
JPOC10-445__AB601877	2010-08-01 (2010-08-01 - 2010-08-28)		C	Japan	Japan Korea	4.08	NTEQTF	RERANDVTHNIT	NGSSSNTYM	1-5y	<18y	<18y		2019-07-15	927	M		Kaida,A., Kubo,H., Sekiguchi,J., Kohdera,U., Togawa,M., Shiomi,M., Nishigaki,T. and Iritani,N.	AB601877
JPOC10-290__AB601882	2010-06-30 (2010-06-05 - 2010-06-30)		C	Japan	Japan Korea	0.58	NTEQTF	RERANDVTHNIT	Other	<1y	<18y	<18y		2019-07-15	927	F		Kaida,A., Kubo,H., Sekiguchi,J., Kohdera,U., Togawa,M., Shiomi,M., Nishigaki,T. and Iritani,N.	AB601882
JPOC10-373__AB601873	2010-07-31 (2010-07-05 - 2010-07-31)		C	Japan	Japan Korea	3.50	NTEQTF	RERANDVTHNIT	NGSSSNTYM	1-5y	<18y	<18y		2019-07-15	927	M		Kaida,A., Kubo,H., Sekiguchi,J., Kohdera,U., Togawa,M., Shiomi,M., Nishigaki,T. and Iritani,N.	AB601873
JPOC10-471__AB601878	2010-08-01 (2010-08-01 - 2010-08-28)		C	Japan	Japan Korea	1.50	NTEQTF	RERANDVTHNIT	NGSSSNTYM	1-5y	<18y	<18y		2019-07-15	927	M		Kaida,A., Kubo,H., Sekiguchi,J., Kohdera,U., Togawa,M., Shiomi,M., Nishigaki,T. and Iritani,N.	AB601878
2037-Yamagata-2010__AB614428	2010-07-10 (2010-01-01 - 2010-12-31)		C	Japan	Japan Korea	3	NTEQTF	RERANDVTHNIT	NGSSSNTYM	1-5y	<18y	<18y		2019-07-15	927			Ikeda,T., Mizuta,K., Abiko,C., Aoki,Y., Itagaki,T., Katsushima,F., Katsushima,Y., Matsuzaki,Y., Fuji,N., Imamura,T., Oshitani,H., Noda,M., Kimura,H. and Ahiko,T.	AB614428
2010-90-SaitamaCity__LC200941	2010-08-31 (2010-08-05 - 2010-08-31)		C	Japan	Japan Korea	0	NTEQTF	RERANDVTHNIT	NGSSSNTYM	<1y	<18y	<18y		2019-07-15	734			Kaburagi,Y., Ueno,H., Kaetsu,A., Tomari,K., Kikuchi,K., Kobori,S. and Miyazaki,M.	LC200941
JPOC10-412__AB601875	2010-07-31 (2010-07-01 - 2010-07-31)		C	Japan	Japan Korea	3.75	NTEQTF	RERANDVTHNIT	NGSSSNTYM	1-5y	<18y	<18y		2019-07-15	927	M		Kaida,A., Kubo,H., Sekiguchi,J., Kohdera,U., Togawa,M., Shiomi,M., Nishigaki,T. and Iritani,N.	AB601875
JPOC10-573__AB601879	2010-09-01 (2010-09-01 - 2010-09-27)		C	Japan	Japan Korea	3.42	NTEQTF	RERANDVTHNIT	NGSSSNTYM	1-5y	<18y	<18y		2019-07-15	927	M		Kaida,A., Kubo,H., Sekiguchi,J., Kohdera,U., Togawa,M., Shiomi,M., Nishigaki,T. and Iritani,N.	AB601879
2032-Yamagata-2010__AB614426	2010-09-10 (2010-07-19 - 2010-12-23)		C	Japan	Japan Korea	6	NTEQTF	RERANDVTHNIT	NGSSSNTYM	6-17y	<18y	<18y		2019-07-15	927			Ikeda,T., Mizuta,K., Abiko,C., Aoki,Y., Itagaki,T., Katsushima,F., Katsushima,Y., Matsuzaki,Y., Fuji,N., Imamura,T., Oshitani,H., Noda,M., Kimura,H. and Ahiko,T.	AB614426
2016-Yamagata-2010__AB614425	2010-09-10 (2010-07-21 - 2010-12-24)		C	Japan	Japan Korea	1	NTEQTF	RERANDVTHNIT	NGSSSNTYM	1-5y	<18y	<18y		2019-07-15	927			Ikeda,T., Mizuta,K., Abiko,C., Aoki,Y., Itagaki,T., Katsushima,F., Katsushima,Y., Matsuzaki,Y., Fuji,N., Imamura,T., Oshitani,H., Noda,M., Kimura,H. and Ahiko,T.	AB614425
1989-Yamagata-2010__AB614413	2010-07-12 (2010-06-17 - 2010-11-09)		C	Japan	Japan Korea	7	NTEQTF	RERANDVTHNIT	NGSSSNTYM	6-17y	<18y	<18y		2019-07-15	927			Ikeda,T., Mizuta,K., Abiko,C., Aoki,Y., Itagaki,T., Katsushima,F., Katsushima,Y., Matsuzaki,Y., Fuji,N., Imamura,T., Oshitani,H., Noda,M., Kimura,H. and Ahiko,T.	AB614413
2052-Yamagata-2010__AB614429	2010-11-27 (2010-08-25 - 2010-12-31)		C	Japan	Japan Korea	2	NTEQTF	RERANDVTHNIT	NGSSSNTYM	1-5y	<18y	<18y		2019-07-15	927			Ikeda,T., Mizuta,K., Abiko,C., Aoki,Y., Itagaki,T., Katsushima,F., Katsushima,Y., Matsuzaki,Y., Fuji,N., Imamura,T., Oshitani,H., Noda,M., Kimura,H. and Ahiko,T.	AB614429
2101-Yamagata-2010__AB614434	2010-08-30 (2010-07-20 - 2010-12-26)		C	Japan	Japan Korea	0	NTEQTF	RERANDVTHNIT	NGSSSNTYM	<1y	<18y	<18y		2019-07-15	927			Ikeda,T., Mizuta,K., Abiko,C., Aoki,Y., Itagaki,T., Katsushima,F., Katsushima,Y., Matsuzaki,Y., Fuji,N., Imamura,T., Oshitani,H., Noda,M., Kimura,H. and Ahiko,T.	AB614434
2146-Yamagata-2010__AB614436	2010-09-10 (2010-07-19 - 2010-12-23)		C	Japan	Japan Korea	4	NTEQTF	RERANDVTHNIT	NGSSSNTYM	1-5y	<18y	<18y		2019-07-15	927			Ikeda,T., Mizuta,K., Abiko,C., Aoki,Y., Itagaki,T., Katsushima,F., Katsushima,Y., Matsuzaki,Y., Fuji,N., Imamura,T., Oshitani,H., Noda,M., Kimura,H. and Ahiko,T.	AB614436
1976-Yamagata-2010__AB614410	2010-09-10 (2010-07-20 - 2010-12-23)		C	Japan	Japan Korea	6	NTEQTF	RERANDVTHNIT	NGSSSNTYM	6-17y	<18y	<18y		2019-07-15	927			Ikeda,T., Mizuta,K., Abiko,C., Aoki,Y., Itagaki,T., Katsushima,F., Katsushima,Y., Matsuzaki,Y., Fuji,N., Imamura,T., Oshitani,H., Noda,M., Kimura,H. and Ahiko,T.	AB614410
2011-Yamagata-2010__AB614423	2010-09-15 (2010-07-21 - 2010-12-23)		C	Japan	Japan Korea	1	NTEQTF	RERANDVTHNIT	NGSSSNTYM	1-5y	<18y	<18y		2019-07-15	927			Ikeda,T., Mizuta,K., Abiko,C., Aoki,Y., Itagaki,T., Katsushima,F., Katsushima,Y., Matsuzaki,Y., Fuji,N., Imamura,T., Oshitani,H., Noda,M., Kimura,H. and Ahiko,T.	AB614423
1946-Yamagata-2010__AB614408	2010-09-10 (2010-07-20 - 2010-12-23)		C	Japan	Japan Korea	2	NTEQTF	RERANDVTHNIT	NGSSSNTYM	1-5y	<18y	<18y		2019-07-15	927			Ikeda,T., Mizuta,K., Abiko,C., Aoki,Y., Itagaki,T., Katsushima,F., Katsushima,Y., Matsuzaki,Y., Fuji,N., Imamura,T., Oshitani,H., Noda,M., Kimura,H. and Ahiko,T.	AB614408
2155-Yamagata-2010__AB614420	2010-07-12 (2010-06-17 - 2010-11-09)		C	Japan	Japan Korea	3	NTEQTF	RERANDVTHNIT	NGSSSNTYM	1-5y	<18y	<18y		2019-07-15	927			Ikeda,T., Mizuta,K., Abiko,C., Aoki,Y., Itagaki,T., Katsushima,F., Katsushima,Y., Matsuzaki,Y., Fuji,N., Imamura,T., Oshitani,H., Noda,M., Kimura,H. and Ahiko,T.	AB614420
2058-Yamagata-2010__AB614415	2010-07-12 (2010-06-17 - 2010-11-09)		C	Japan	Japan Korea	6	NTEQTF	RERANDVTHNIT	NGSSSNTYM	6-17y	<18y	<18y		2019-07-15	927			Ikeda,T., Mizuta,K., Abiko,C., Aoki,Y., Itagaki,T., Katsushima,F., Katsushima,Y., Matsuzaki,Y., Fuji,N., Imamura,T., Oshitani,H., Noda,M., Kimura,H. and Ahiko,T.	AB614415
2192-Yamagata-2010__AB614422	2010-07-12 (2010-06-17 - 2010-11-09)		C	Japan	Japan Korea	0	NTEQTF	RERANDVTHNIT	NGSSSNTYM	<1y	<18y	<18y		2019-07-15	927			Ikeda,T., Mizuta,K., Abiko,C., Aoki,Y., Itagaki,T., Katsushima,F., Katsushima,Y., Matsuzaki,Y., Fuji,N., Imamura,T., Oshitani,H., Noda,M., Kimura,H. and Ahiko,T.	AB614422
1980-Yamagata-2010__AB614411	2010-07-12 (2010-06-17 - 2010-11-09)		C	Japan	Japan Korea	2	NTEQTF	RERANDVTHNIT	NGSSSNTYM	1-5y	<18y	<18y		2019-07-15	927			Ikeda,T., Mizuta,K., Abiko,C., Aoki,Y., Itagaki,T., Katsushima,F., Katsushima,Y., Matsuzaki,Y., Fuji,N., Imamura,T., Oshitani,H., Noda,M., Kimura,H. and Ahiko,T.	AB614411
2070-Yamagata-2010__AB614416	2010-07-12 (2010-06-17 - 2010-11-09)		C	Japan	Japan Korea	14	NTEQTF	RERANDVTHNIT	NGSSSNTYM	6-17y	<18y	<18y		2019-07-15	927			Ikeda,T., Mizuta,K., Abiko,C., Aoki,Y., Itagaki,T., Katsushima,F., Katsushima,Y., Matsuzaki,Y., Fuji,N., Imamura,T., Oshitani,H., Noda,M., Kimura,H. and Ahiko,T.	AB614416
2158-Yamagata-2010__AB614421	2010-07-12 (2010-06-17 - 2010-11-09)		C	Japan	Japan Korea	11	NTEQTF	RERANDVTHNIT	NGSSSNTYM	6-17y	<18y	<18y		2019-07-15	927			Ikeda,T., Mizuta,K., Abiko,C., Aoki,Y., Itagaki,T., Katsushima,F., Katsushima,Y., Matsuzaki,Y., Fuji,N., Imamura,T., Oshitani,H., Noda,M., Kimura,H. and Ahiko,T.	AB614421
2071-Yamagata-2010__AB614417	2010-07-12 (2010-06-17 - 2010-11-09)		C	Japan	Japan Korea	1	NTEQTF	RERANDVTHNIT	NGSSSNTYM	1-5y	<18y	<18y		2019-07-15	927			Ikeda,T., Mizuta,K., Abiko,C., Aoki,Y., Itagaki,T., Katsushima,F., Katsushima,Y., Matsuzaki,Y., Fuji,N., Imamura,T., Oshitani,H., Noda,M., Kimura,H. and Ahiko,T.	AB614417
2150-Yamagata-2010__AB614419	2010-07-12 (2010-06-17 - 2010-11-09)		C	Japan	Japan Korea	14	NTEQTF	RERANDVTHNIT	NGSSSNTYM	6-17y	<18y	<18y		2019-07-15	927			Ikeda,T., Mizuta,K., Abiko,C., Aoki,Y., Itagaki,T., Katsushima,F., Katsushima,Y., Matsuzaki,Y., Fuji,N., Imamura,T., Oshitani,H., Noda,M., Kimura,H. and Ahiko,T.	AB614419
2034-Yamagata-2010__AB614414	2010-07-12 (2010-06-17 - 2010-11-09)		C	Japan	Japan Korea	5	NTEQTF	RERANDVTHNIT	NGSSSNTYM	1-5y	<18y	<18y		2019-07-15	927			Ikeda,T., Mizuta,K., Abiko,C., Aoki,Y., Itagaki,T., Katsushima,F., Katsushima,Y., Matsuzaki,Y., Fuji,N., Imamura,T., Oshitani,H., Noda,M., Kimura,H. and Ahiko,T.	AB614414
1981-Yamagata-2010__AB614412	2010-07-12 (2010-06-17 - 2010-11-09)		C	Japan	Japan Korea	2	NTEQTF	RERANDVTHNIT	NGSSSNTYM	1-5y	<18y	<18y		2019-07-15	927			Ikeda,T., Mizuta,K., Abiko,C., Aoki,Y., Itagaki,T., Katsushima,F., Katsushima,Y., Matsuzaki,Y., Fuji,N., Imamura,T., Oshitani,H., Noda,M., Kimura,H. and Ahiko,T.	AB614412
2079-Yamagata-2010__AB614418	2010-07-12 (2010-06-17 - 2010-11-09)		C	Japan	Japan Korea	0	NTEQTF	RERANDVTHNIT	NGSSSNTYM	<1y	<18y	<18y		2019-07-15	927			Ikeda,T., Mizuta,K., Abiko,C., Aoki,Y., Itagaki,T., Katsushima,F., Katsushima,Y., Matsuzaki,Y., Fuji,N., Imamura,T., Oshitani,H., Noda,M., Kimura,H. and Ahiko,T.	AB614418
2013-Yamagata-2010__AB614407	2010-10-07 (2010-07-10 - 2010-12-31)		C	Japan	Japan Korea	2	NTEQTF	RERANDVTHNIT	NGSSSNTYM	1-5y	<18y	<18y		2019-07-15	927			Ikeda,T., Mizuta,K., Abiko,C., Aoki,Y., Itagaki,T., Katsushima,F., Katsushima,Y., Matsuzaki,Y., Fuji,N., Imamura,T., Oshitani,H., Noda,M., Kimura,H. and Ahiko,T.	AB614407
1939-Yamagata-2010__AB614406	2010-10-07 (2010-07-10 - 2010-12-31)		C	Japan	Japan Korea	4	NTEQTF	RERANDVTHNIT	NGSSSNTYM	1-5y	<18y	<18y		2019-07-15	927			Ikeda,T., Mizuta,K., Abiko,C., Aoki,Y., Itagaki,T., Katsushima,F., Katsushima,Y., Matsuzaki,Y., Fuji,N., Imamura,T., Oshitani,H., Noda,M., Kimura,H. and Ahiko,T.	AB614406
2166-Yamagata-2010__AB614438	2010-11-22 (2010-08-24 - 2010-12-31)		C	Japan	Japan Korea	15	NTEQTF	Other	NGSSSNTYM	6-17y	<18y	<18y		2019-07-15	927			Ikeda,T., Mizuta,K., Abiko,C., Aoki,Y., Itagaki,T., Katsushima,F., Katsushima,Y., Matsuzaki,Y., Fuji,N., Imamura,T., Oshitani,H., Noda,M., Kimura,H. and Ahiko,T.	AB614438
2015-Yamagata-2010__AB614424	2010-08-30 (2010-07-17 - 2010-12-13)		C	Japan	Japan Korea	1	NTEQTF	RERANDVTHNIT	NGSSSNTYM	1-5y	<18y	<18y		2019-07-15	927			Ikeda,T., Mizuta,K., Abiko,C., Aoki,Y., Itagaki,T., Katsushima,F., Katsushima,Y., Matsuzaki,Y., Fuji,N., Imamura,T., Oshitani,H., Noda,M., Kimura,H. and Ahiko,T.	AB614424
2116-Yamagata-2010__AB614435	2010-08-30 (2010-07-17 - 2010-12-13)		C	Japan	Japan Korea	2	NTEQTF	RERANDVTHNIT	NGSSSNTYM	1-5y	<18y	<18y		2019-07-15	927			Ikeda,T., Mizuta,K., Abiko,C., Aoki,Y., Itagaki,T., Katsushima,F., Katsushima,Y., Matsuzaki,Y., Fuji,N., Imamura,T., Oshitani,H., Noda,M., Kimura,H. and Ahiko,T.	AB614435
EV-D68/Homosapiens/USA/C3578/2000__KX255357	2000-09-20			USA	North America	1	NTERTF	RERANDVTHNIT	NGSSNNTYM	1-5y	<18y	<18y		2019-07-15	927	M		Das,S.R., Halpin,R.A., Akopov,A., Fedorova,N., Puri,V., Stockwell,T., Amedeo,P., Bishop,B., Katzel,D., Schobel,S., Shrivastava,S., Jackson,D.J. and Gern,J.E.	KX255357
EV-D68/Homosapiens/USA/C2590/2000__KX255405	2000-10-08			USA	North America	0.42	NTERTF	RERANDVTHNIT	NGSSNNTYM	<1y	<18y	<18y		2019-07-15	927	M		Das,S.R., Halpin,R.A., Akopov,A., Fedorova,N., Puri,V., Stockwell,T., Amedeo,P., Bishop,B., Katzel,D., Schobel,S., Shrivastava,S., Jackson,D.J. and Gern,J.E.	KX255405
WI00__AY426494	2001-01-01 (2000-09-23 - 2001-01-01)			USA	North America	1.42	NTERTF	RERANDVTHNIT	NGSSNNTYM	1-5y	<18y	<18y		2019-07-15	927	F		Oberste,M.S., Maher,K., Schnurr,D., Flemister,M.R., Lovchik,J.C., Peters,H., Sessions,W., Kirk,C., Chatterjee,N., Fuller,S., Hanauer,J.M. and Pallansch,M.A.	AY426494
EV-D68/Homosapiens/USA/C3963/2000__KX255353	2000-08-23			USA	North America	0.5	NTERTF	RERANDVTHNIT	NGSSNNTYM	<1y	<18y	<18y		2019-07-15	927	M		Das,S.R., Halpin,R.A., Akopov,A., Fedorova,N., Puri,V., Stockwell,T., Amedeo,P., Bishop,B., Katzel,D., Schobel,S., Shrivastava,S., Jackson,D.J. and Gern,J.E.	KX255353
EV-D68/Homosapiens/USA/C6633/2000__KX433166	2000-09-16			USA	North America	1	NTERTF	RERANDVTHNIT	NGSSNNTYM	1-5y	<18y	<18y		2019-07-15	927	M		Das,S.R., Fedorova,N., Puri,V., Stockwell,T., Shrivastava,S., Amedeo,P., Shabman,R., Jackson,D.J. and Gern,J.E.	KX433166
EV-D68/Homosapiens/USA/C6261/2000__KX255391	2000-09-09			USA	North America	0.33	NTERTF	RERANDVTHNIT	NGSSNNTYM	<1y	<18y	<18y		2019-07-15	927	F		Das,S.R., Halpin,R.A., Akopov,A., Fedorova,N., Puri,V., Stockwell,T., Amedeo,P., Bishop,B., Katzel,D., Schobel,S., Shrivastava,S., Jackson,D.J. and Gern,J.E.	KX255391
USA/MO/2000-23221__MN240497	2000-11-03 (2000-08-19 - 2001-01-01)			USA	North America		NTERTF	Other	NGSSNNTYM					2019-09-08	927			Ng,T.F.F., Chern,S.-W.W., Reynolds,E., Castro,C.J. and Nix,W.A.	MN240497
MO00__AY426493	2000-11-03 (2000-08-19 - 2001-01-01)			USA	North America	40	NTERTF	Other	NGSSNNTYM	18-64y	18-64y	>=18y		2019-07-15	927	F		Oberste,M.S., Maher,K., Schnurr,D., Flemister,M.R., Lovchik,J.C., Peters,H., Sessions,W., Kirk,C., Chatterjee,N., Fuller,S., Hanauer,J.M. and Pallansch,M.A.	AY426493
BCH824A__KT285484	2008-06-13			China	China		Other	RERANDVTHNIT	Other		<18y	<18y		2019-07-15	927			Xiang,Z. and Wang,J.	KT285484
HEV196011__KJ472886	2011-01-01 (2011-01-01 - 2011-11-05)			Kenya	Africa	1.83	Other	KERANDVTHNIT	Other	1-5y	<18y	<18y		2019-07-15	894	F		Opanda,S.M., Wamunyokoli,F., Khamadi,S., Coldren,R. and Bulimo,W.D.	KJ472886
TW-11406_2007__KP657704	2007-10-14 (2007-01-01 - 2007-12-31)		B	Taiwan	China		DTAQTF	KERANDVTHNIT	Other					2019-07-15	920			Huang,Y.-P., Lin,T.-L., Lin,T.-H. and Wu,H.-S.	KP657704
TTa-11-Ph344_VP1__AB861414	2011-08-04		B	Philippines	Southeast Asia		DTAQTF	KKRANDVTHNIT	NGSSNNTYM					2019-07-15	927			Imamura,T., Okamoto,M., Nakakita,S., Suzuki,A., Saito,M., Lupisan,S., Roy,C., Hiramatsu,H., Sugawara,K., Mizuta,K., Matsuzaki,Y., Suzuki,Y. and Oshitani,H.	AB861414
EVD68/Homosapiens/VNM/VN7/2009__MF045419	2009-12-13 (2009-01-01 - 2009-12-31)		B	Vietnam	Southeast Asia		DTAQTF	KERANDVTHNIT	NGSSNNTYM		<18y	<18y		2019-07-15	927			Nguyen,N.N.	MF045419
EVD68/Homosapiens/VNM/VN8/2009__MF045420	2009-01-01 (2009-01-01 - 2009-08-25)		B	Vietnam	Southeast Asia		DTAQTF	KERANDVTHNIT	NGSSNNTYM		<18y	<18y		2019-07-15	927			Nguyen,N.N.	MF045420
1-I8/TW/2008__KT318494	2008-04-24		B	Taiwan	China	4	Other	KERANDVTHNIT	NGSSNNTYM	1-5y	<18y	<18y		2019-07-15	927			Chien,Y.S. and Lee,M.S.	KT318494
TW-08683_2008__KP657705	2008-10-04 (2008-01-02 - 2009-01-01)		B	Taiwan	China		Other	KERANDVTHNIT	NGSSNNTYM					2019-07-15	920			Huang,Y.-P., Lin,T.-L., Lin,T.-H. and Wu,H.-S.	KP657705
TW-08202_2008__KP657706	2008-01-02 (2008-01-02 - 2008-10-18)		B	Taiwan	China		DTAQTF	KERANDVTHNIT	NGSSNNTYM					2019-07-15	920			Huang,Y.-P., Lin,T.-L., Lin,T.-H. and Wu,H.-S.	KP657706
EV68_NL_200914918__JF896310	2009-09-22 (2009-01-01 - 2009-12-31)		B2	Netherlands	Europe		DTAQTF	Many X	NGSSNNTYM					2019-07-15	741			Rahamat-Langendoen,J., Riezebos-Brilman,A., Borger,R., van der Heide,R., Brandenburg,A., Scholvinck,E. and Niesters,H.G.	JF896310
EV68_NL_200913563__JF896308	2009-09-19 (2009-01-01 - 2009-12-31)		B2	Netherlands	Europe		DTAQTF	Many X	NGSSNNTYM					2019-07-15	741			Rahamat-Langendoen,J., Riezebos-Brilman,A., Borger,R., van der Heide,R., Brandenburg,A., Scholvinck,E. and Niesters,H.G.	JF896308
EV68_NL_200914986__JF896309	2009-09-19 (2009-01-01 - 2009-12-31)		B2	Netherlands	Europe		DTAQTF	Many X	NGSSNNTYM					2019-07-15	741			Rahamat-Langendoen,J., Riezebos-Brilman,A., Borger,R., van der Heide,R., Brandenburg,A., Scholvinck,E. and Niesters,H.G.	JF896309
4310900947_RD2__KT231897	2009-07-24		B2	Netherlands	Europe		DTAQTF	KERANDVTHNIT	NGSSNNTYM					2019-07-15	927			Baggen,J., Thibaut,H.J., Staring,J., Jae,L.T., Liu,Y., Guo,H., Slager,J.J., de Bruin,J.W., van Vliet,A.L., Blomen,V.A., Overduin,P., Sheng,J., de Haan Xander,C.A., de Vries,E., Meijer,A., Rossmann,M.G., Brummelkamp,T.R. and van Kuppeveld,F.J.	KT231897
4310900947_RD3__KT231898	2009-07-24		B2	Netherlands	Europe		DTAQTF	KKRANDVTHNIT	NGSSNNTYM					2019-07-15	927			Baggen,J., Thibaut,H.J., Staring,J., Jae,L.T., Liu,Y., Guo,H., Slager,J.J., de Bruin,J.W., van Vliet,A.L., Blomen,V.A., Overduin,P., Sheng,J., de Haan Xander,C.A., de Vries,E., Meijer,A., Rossmann,M.G., Brummelkamp,T.R. and van Kuppeveld,F.J.	KT231898
4310902042_RD2__KT231901	2009-11-16		B2	Netherlands	Europe		DTAQTF	KERANDVTHNIT	NGSSNNTYM					2019-07-15	927			Baggen,J., Thibaut,H.J., Staring,J., Jae,L.T., Liu,Y., Guo,H., Slager,J.J., de Bruin,J.W., van Vliet,A.L., Blomen,V.A., Overduin,P., Sheng,J., de Haan Xander,C.A., de Vries,E., Meijer,A., Rossmann,M.G., Brummelkamp,T.R. and van Kuppeveld,F.J.	KT231901
4310902042_RD3__KT231902	2009-11-16		B2	Netherlands	Europe		DTAQTF	KERANDVTHNIT	NGSSNNTYM					2019-07-15	927			Baggen,J., Thibaut,H.J., Staring,J., Jae,L.T., Liu,Y., Guo,H., Slager,J.J., de Bruin,J.W., van Vliet,A.L., Blomen,V.A., Overduin,P., Sheng,J., de Haan Xander,C.A., de Vries,E., Meijer,A., Rossmann,M.G., Brummelkamp,T.R. and van Kuppeveld,F.J.	KT231902
EV68/Okinawa/174/2010__AB902837	2010-08-01 (2010-08-01 - 2010-08-28)		B2	Japan	Japan Korea		DTAQTF	Many X	NDSSNNTYM					2019-07-15	471			Nidaira,M., Taira,K., Kyan,H., Takara,T., Okano,S. and Kudaka,J.	AB902837
1975-Yamagata-2010__AB614409	2010-12-31 (2010-05-29 - 2010-12-31)		B2	Japan	Japan Korea	3	DTAQTF	KERANDVTHNIT	NDSSNNTYM	1-5y	<18y	<18y		2019-07-15	927			Ikeda,T., Mizuta,K., Abiko,C., Aoki,Y., Itagaki,T., Katsushima,F., Katsushima,Y., Matsuzaki,Y., Fuji,N., Imamura,T., Oshitani,H., Noda,M., Kimura,H. and Ahiko,T.	AB614409
2086-Yamagata-2010__AB614433	2010-09-19 (2010-01-01 - 2010-12-31)		B2	Japan	Japan Korea	11	DTAQTF	KERANDVTHNIT	NDSSNNTYM	6-17y	<18y	<18y		2019-07-15	927			Ikeda,T., Mizuta,K., Abiko,C., Aoki,Y., Itagaki,T., Katsushima,F., Katsushima,Y., Matsuzaki,Y., Fuji,N., Imamura,T., Oshitani,H., Noda,M., Kimura,H. and Ahiko,T.	AB614433
2035-Yamagata-2010__AB614427	2010-12-12 (2010-01-01 - 2010-12-31)		B2	Japan	Japan Korea	10	DTAQTF	KERANDVTHNIT	NDSSNNTYM	6-17y	<18y	<18y		2019-07-15	927			Ikeda,T., Mizuta,K., Abiko,C., Aoki,Y., Itagaki,T., Katsushima,F., Katsushima,Y., Matsuzaki,Y., Fuji,N., Imamura,T., Oshitani,H., Noda,M., Kimura,H. and Ahiko,T.	AB614427
2161-Yamagata-2010__AB614437	2010-12-11 (2010-01-01 - 2010-12-31)		B2	Japan	Japan Korea	0	DTAQTF	KERANDVTHNIT	NDSSNNTYM	<1y	<18y	<18y		2019-07-15	927			Ikeda,T., Mizuta,K., Abiko,C., Aoki,Y., Itagaki,T., Katsushima,F., Katsushima,Y., Matsuzaki,Y., Fuji,N., Imamura,T., Oshitani,H., Noda,M., Kimura,H. and Ahiko,T.	AB614437
2163-Yamagata-2010__AB614432	2010-07-22 (2010-01-01 - 2010-12-31)		B2	Japan	Japan Korea	0	DTAQTF	KERANDVTHNIT	NDSSNNTYM	<1y	<18y	<18y		2019-07-15	927			Ikeda,T., Mizuta,K., Abiko,C., Aoki,Y., Itagaki,T., Katsushima,F., Katsushima,Y., Matsuzaki,Y., Fuji,N., Imamura,T., Oshitani,H., Noda,M., Kimura,H. and Ahiko,T.	AB614432
2082-Yamagata-2010__AB614430	2010-07-22 (2010-01-01 - 2010-12-31)		B2	Japan	Japan Korea	8	DTAQTF	KERANDVTHNIT	NDSSNNTYM	6-17y	<18y	<18y		2019-07-15	927			Ikeda,T., Mizuta,K., Abiko,C., Aoki,Y., Itagaki,T., Katsushima,F., Katsushima,Y., Matsuzaki,Y., Fuji,N., Imamura,T., Oshitani,H., Noda,M., Kimura,H. and Ahiko,T.	AB614430
2145-Yamagata-2010__AB614431	2010-07-22 (2010-01-01 - 2010-12-31)		B2	Japan	Japan Korea	13	DTAQTF	KERANDVTHNIT	NDSSNNTYM	6-17y	<18y	<18y		2019-07-15	927			Ikeda,T., Mizuta,K., Abiko,C., Aoki,Y., Itagaki,T., Katsushima,F., Katsushima,Y., Matsuzaki,Y., Fuji,N., Imamura,T., Oshitani,H., Noda,M., Kimura,H. and Ahiko,T.	AB614431
EV68_NL_201011595__JF896304	2010-12-31 (2010-04-26 - 2010-12-31)		B2	Netherlands	Europe		DTAQTF	Many X	NGSSNNTYM					2019-07-15	741			Rahamat-Langendoen,J., Riezebos-Brilman,A., Borger,R., van der Heide,R., Brandenburg,A., Scholvinck,E. and Niesters,H.G.	JF896304
10-37-108__KY272877	2010-09-13		B2	France	Europe	0.45	DTAQTF	Other	NGSSNNTYM	<1y	<18y	<18y		2019-07-15	907			Josset,L., Schuffenecker,I. and Lina,B.	KY272877
10-37-18__KY272878	2010-09-12		B2	France	Europe	7.09	DTAQTF	KERANDVTHNIT	NGSSNNTYM	6-17y	<18y	<18y		2019-07-15	927			Josset,L., Schuffenecker,I. and Lina,B.	KY272878
EV68_NL_201014073__JF896305	2010-03-10 (2010-01-01 - 2010-12-31)		B2	Netherlands	Europe		DTAQTF	Many X	NGSSNNTYM					2019-07-15	741			Rahamat-Langendoen,J., Riezebos-Brilman,A., Borger,R., van der Heide,R., Brandenburg,A., Scholvinck,E. and Niesters,H.G.	JF896305
EV68_NL_201012467__JF896303	2010-08-09 (2010-01-01 - 2010-12-31)		B2	Netherlands	Europe		DTAQTF	Many X	NGSSNNTYM					2019-07-15	741			Rahamat-Langendoen,J., Riezebos-Brilman,A., Borger,R., van der Heide,R., Brandenburg,A., Scholvinck,E. and Niesters,H.G.	JF896303
EV68_NL_201013557__JF896302	2010-08-09 (2010-01-01 - 2010-12-31)		B2	Netherlands	Europe		DTAQTF	Many X	NGSSNNTYM					2019-07-15	741			Rahamat-Langendoen,J., Riezebos-Brilman,A., Borger,R., van der Heide,R., Brandenburg,A., Scholvinck,E. and Niesters,H.G.	JF896302
EV-D68/Homosapiens/USA/C7413/2012__KX433164	2012-10-17		B2	USA	North America	11	DTAQTF	Other	NGSSNNTYM	6-17y	<18y	<18y		2019-07-15	927	F		Das,S.R., Fedorova,N., Puri,V., Stockwell,T., Shrivastava,S., Amedeo,P., Shabman,R., Jackson,D.J. and Gern,J.E.	KX433164
EV-D68/Homosapiens/USA/O270a/2012__KX255401	2012-08-28		B2	USA	North America	8	DTAQTF	KERANDVTHNIT	Other	6-17y	<18y	<18y		2019-07-15	927	F		Das,S.R., Halpin,R.A., Akopov,A., Fedorova,N., Puri,V., Stockwell,T., Amedeo,P., Bishop,B., Katzel,D., Schobel,S., Shrivastava,S., Jackson,D.J. and Gern,J.E.	KX255401
EV68_NL_201012867__JF896307	2010-07-27 (2010-01-01 - 2010-12-31)		B2	Netherlands	Europe		DTAQTF	Many X	NGSSNNTYM					2019-07-15	741			Rahamat-Langendoen,J., Riezebos-Brilman,A., Borger,R., van der Heide,R., Brandenburg,A., Scholvinck,E. and Niesters,H.G.	JF896307
EV68_NL_201013230__JF896306	2010-11-27 (2010-01-01 - 2010-12-31)		B2	Netherlands	Europe		Other	Many X	NGSSNNTYM					2019-07-15	741			Rahamat-Langendoen,J., Riezebos-Brilman,A., Borger,R., van der Heide,R., Brandenburg,A., Scholvinck,E. and Niesters,H.G.	JF896306
EV68_NL_200912598__JF896311	2009-12-31 (2009-10-02 - 2009-12-31)		B2	Netherlands	Europe		DTAQTF	Many X	NGSSNNTYV					2019-07-15	741			Rahamat-Langendoen,J., Riezebos-Brilman,A., Borger,R., van der Heide,R., Brandenburg,A., Scholvinck,E. and Niesters,H.G.	JF896311
CAN11-97__KP455287	2011-12-31 (2011-05-13 - 2011-12-31)		B2	Canada	North America		DTAQTF	KERANDVTHNIT	NGSSNNTYV					2019-07-15	927			McDermid,A.K., Grudeski,E., Wilcox,M., Mandes,R. and Booth,T.F.	KP455287
EV-D68/Homosapiens/USA/O418a/2012__KX255394	2012-09-15		B2	USA	North America	7	DTAQTF	KERANDVTHNIT	NGSSNNTYV	6-17y	<18y	<18y		2019-07-15	927	M		Das,S.R., Halpin,R.A., Akopov,A., Fedorova,N., Puri,V., Stockwell,T., Amedeo,P., Bishop,B., Katzel,D., Schobel,S., Shrivastava,S., Jackson,D.J. and Gern,J.E.	KX255394
12-39-452__KY272890	2012-09-28		B2	France	Europe	1.81	DTAQTF	KERANDVTHNIT	NGSSNNTYV	1-5y	<18y	<18y		2019-07-15	891			Josset,L., Schuffenecker,I. and Lina,B.	KY272890
12-44-106__KY272912	2012-10-30		B2	France	Europe	6.33	DTAQTF	KERANDVTHNIT	NGSSNNTYV	6-17y	<18y	<18y		2019-07-15	927			Josset,L., Schuffenecker,I. and Lina,B.	KY272912
12-41-230__KY272898	2012-10-10		B2	France	Europe	2.75	Other	KERANDVTHNIT	NGSSNNTYV	1-5y	<18y	<18y		2019-07-15	639			Josset,L., Schuffenecker,I. and Lina,B.	KY272898
ITA/22516/12__KC763164	2012-11-02 (2012-11-02 - 2012-11-28)		B2	Italy	Europe	1.50	DTAQTF	KERANDVTHNIT	NGSSNNTYV	1-5y	<18y	<18y		2019-07-15	918	M		Piralla,A., Girello,A., Grignani,M., Gozalo-Marguello,M., Marchi,A., Marseglia,G. and Baldanti,F.	KC763164
ITA/24518/12__KC763169	2013-01-01 (2012-12-05 - 2013-01-01)		B2	Italy	Europe	0.33	DTAQTF	KERANDVTHNIT	Other	<1y	<18y	<18y		2019-07-15	918	M		Piralla,A., Girello,A., Grignani,M., Gozalo-Marguello,M., Marchi,A., Marseglia,G. and Baldanti,F.	KC763169
12-43-191__KY272907	2012-10-24		B2	France	Europe	0.83	DTAQTF	KERANDVTHNIT	NGSSNNTYV	<1y	<18y	<18y		2019-07-15	862			Josset,L., Schuffenecker,I. and Lina,B.	KY272907
SO9288__KF254922	2012-10-26		B2	Spain	Europe		DTAQTF	Many X	NGGSNNTYV					2019-07-15	764			Calvo,C., Cuevas,M.T., Pozo,F., Garcia-Garcia,M.L., Molinero,M., Calderon,A., Gonzalez-Esguevillas,M., Perez-Sautu,U. and Casas,I.	KF254922
12-42-384__KY272903	2012-10-19		B2	France	Europe	0.96	DTAQTF	KERANDVTHNIT	NGGSNNTYV	<1y	<18y	<18y		2019-07-15	852			Josset,L., Schuffenecker,I. and Lina,B.	KY272903
12-43-368__KY272908	2012-10-25		B2	France	Europe	0.06	DTAQTF	KERANDVTHNIT	NGSSNNTYV	<1y	<18y	<18y		2019-07-15	905			Josset,L., Schuffenecker,I. and Lina,B.	KY272908
CF259061_FRA14__LN681320	2014-09-30 (2014-09-04 - 2014-09-30)		B2	France	Europe		DTAQTF	KERANDVTHNIT	NGSSNNTYV					2019-07-15	927			Mirand,A., Bailly,J., Peigue-Lafeuille,H. and Henquell,C.	LN681320
L2640016589__KR108026	2014-11-20 (2014-11-01 - 2014-11-30)		B2	Denmark	Europe	5	DTAQTF	Many X	NGSSNNTYV	1-5y	<18y	<18y		2019-07-15	812			Midgley,S.E., Christiansen,C.B., Poulsen,M.W., Hansen,C.H. and Fischer,T.K.	KR108026
L2620023301__KP729105	2014-10-05 (2014-10-01 - 2014-10-31)		B2	Denmark	Europe	3	DTAQTF	Many X	NGSSNNTYV	1-5y	<18y	<18y		2019-07-15	807			Midgley,S.E., Christiansen,C.B., Poulsen,M.W., Hansen,C.H. and Fischer,T.K.	KP729105
STR15169-FRA14__KT220505	2014-12-28		B2	France	Europe		DTAQTF	KERANDVTHNIT	NGSSNNTYV					2019-07-15	927			Schuffenecker,I., Mirand,A., Josset,L., Peigue-Lafeuille,H. and Lina,B.	KT220505
CF211059_FRA14__LN681318	2014-07-31 (2014-07-06 - 2014-07-31)		B2	France	Europe		DTAQTF	KERANDVTHNIT	NGSSNNTYV					2019-07-15	927			Mirand,A., Bailly,J., Peigue-Lafeuille,H. and Henquell,C.	LN681318
DIJ15144-FRA14__KT220490	2014-12-03		B2	France	Europe		DTAQTF	KERANDVTHNIT	NGSSNNTYV					2019-07-15	927			Schuffenecker,I., Mirand,A., Josset,L., Peigue-Lafeuille,H. and Lina,B.	KT220490
QUI1465-FRA14__KT220457	2014-11-10		B2	France	Europe		DTAQTF	KERANDVTHNIT	NGSSNNTYV					2019-07-15	926			Schuffenecker,I., Mirand,A., Josset,L., Peigue-Lafeuille,H. and Lina,B.	KT220457
CF267090_FRA14	2014-09-24		B2	France	Europe		DTAQTF	Many X	NGSSNNTYV						861			Mirand Audrey,M.A.	LN626610
CF309029_FRA2014-11-05__LT745914	2014-11-05		B2	France	Europe		DTAQTF	KERANDVTHNIT	NGSSNNTYV					2019-07-15	927			Bisseux Maxime,B.M., Colombet Jonathan,C.J., Mirand Audrey,M.A., Archimbaud Christine,A.C., Bailly Jean-Luc,B.J.L., Debroas Didier,D.D. and Henquell Cecile,H.C.	LT745914
CF235016_FRA14__LN681321	2014-09-01 (2014-09-01 - 2014-09-26)		B2	France	Europe		DTAQTF	KERANDVTHNIT	NGSSNNTYV					2019-07-15	927			Mirand,A., Bailly,J., Peigue-Lafeuille,H. and Henquell,C.	LN681321
CF219068_FRA14__LN681319	2014-08-31 (2014-08-05 - 2014-08-31)		B2	France	Europe		DTAQTF	KERANDVTHNIT	NGSSNNTYV					2019-07-15	927			Mirand,A., Bailly,J., Peigue-Lafeuille,H. and Henquell,C.	LN681319
12-36-505__KY272883	2012-09-09		B2	France	Europe	2.96	DTAQTF	KERANDVTHNIT	NGSSNNTYV	1-5y	<18y	<18y		2019-07-15	855			Josset,L., Schuffenecker,I. and Lina,B.	KY272883
12-41-143__KY272897	2012-10-09		B2	France	Europe	2.07	DTAQTF	KERANDVTHNIT	NGSSNNTYV	1-5y	<18y	<18y		2019-07-15	785			Josset,L., Schuffenecker,I. and Lina,B.	KY272897
12-40-012__KY272892	2012-10-02		B2	France	Europe	2.83	DTAQTF	KERANDVTHNIT	NGSSNNTYV	1-5y	<18y	<18y		2019-07-15	734			Josset,L., Schuffenecker,I. and Lina,B.	KY272892
12-40-293__KY272894	2012-10-04		B2	France	Europe	2.87	DTAQTF	KERANDVTHNIT	Other	1-5y	<18y	<18y		2019-07-15	785			Josset,L., Schuffenecker,I. and Lina,B.	KY272894
12-41-244__KY272899	2012-10-10		B2	France	Europe	40.32	DTAQTF	KERANDVTHNIT	NGSSNNTYV	18-64y	18-64y	>=18y		2019-07-15	855			Josset,L., Schuffenecker,I. and Lina,B.	KY272899
12-45-326__KY272916	2012-11-08		B2	France	Europe	59.29	DTAQTF	KERANDVTHNIT	NGSSNNTYV	18-64y	18-64y	>=18y		2019-07-15	927			Josset,L., Schuffenecker,I. and Lina,B.	KY272916
ID72__KF254913	2013-01-28		B2	Spain	Europe		DTAQTF	Many X	NGSSNNTYV					2019-07-15	770			Cuevas,T., Pozo,F., Molinero,M., Moreno,S., Calvo,C., Garcia-Garcia,M.L., Santiago,B., Garrido,C., Garrido,J., Perez-Sautu,U., Calderon,A., Gonzalez-Esguevillas,M. and Casas,I.	KF254913
SO9411__KF254921	2012-11-25		B2	Spain	Europe		DTAQTF	Many X	NGSSNNTYV					2019-07-15	772			Calvo,C., Cuevas,M.T., Pozo,F., Garcia-Garcia,M.L., Molinero,M., Calderon,A., Gonzalez-Esguevillas,M., Perez-Sautu,U. and Casas,I.	KF254921
12-43-598__KY272911	2012-10-27		B2	France	Europe	6.15	DTAQTF	KERANDVTHNIT	NGSSNNTYV	6-17y	<18y	<18y		2019-07-15	886			Josset,L., Schuffenecker,I. and Lina,B.	KY272911
SO9493__KF254918	2012-11-30		B2	Spain	Europe		DTAQTF	Many X	NGSSNNTYV					2019-07-15	774			Calvo,C., Cuevas,M.T., Pozo,F., Garcia-Garcia,M.L., Molinero,M., Calderon,A., Gonzalez-Esguevillas,M., Perez-Sautu,U. and Casas,I.	KF254918
SO9406__KF254924	2012-11-20		B2	Spain	Europe		DTAQTF	Many X	NGSSNNTYV					2019-07-15	766			Calvo,C., Cuevas,M.T., Pozo,F., Garcia-Garcia,M.L., Molinero,M., Calderon,A., Gonzalez-Esguevillas,M., Perez-Sautu,U. and Casas,I.	KF254924
SO9306__KF254923	2012-10-31		B2	Spain	Europe		DTAQTF	Many X	NGSSNNTYV					2019-07-15	776			Calvo,C., Cuevas,M.T., Pozo,F., Garcia-Garcia,M.L., Molinero,M., Calderon,A., Gonzalez-Esguevillas,M., Perez-Sautu,U. and Casas,I.	KF254923
SO9320__KF254919	2012-12-01		B2	Spain	Europe		DTAQTF	Many X	NGSSNNTYV					2019-07-15	773			Calvo,C., Cuevas,M.T., Pozo,F., Garcia-Garcia,M.L., Molinero,M., Calderon,A., Gonzalez-Esguevillas,M., Perez-Sautu,U. and Casas,I.	KF254919
SO9277__KF254920	2012-11-01		B2	Spain	Europe		DTAQTF	Many X	NGSSNNTYV					2019-07-15	773			Calvo,C., Cuevas,M.T., Pozo,F., Garcia-Garcia,M.L., Molinero,M., Calderon,A., Gonzalez-Esguevillas,M., Perez-Sautu,U. and Casas,I.	KF254920
SO9336__KF254917	2012-11-08		B2	Spain	Europe		DTAQTF	Many X	NGSSNNTYV					2019-07-15	772			Calvo,C., Cuevas,M.T., Pozo,F., Garcia-Garcia,M.L., Molinero,M., Calderon,A., Gonzalez-Esguevillas,M., Perez-Sautu,U. and Casas,I.	KF254917
ITA/23695/12__KC763167	2012-11-02 (2012-11-02 - 2012-12-01)		B2	Italy	Europe	1	DTAQTF	KERANDVTHNIT	NGSSNNTYV	1-5y	<18y	<18y		2019-07-15	918	F		Piralla,A., Girello,A., Grignani,M., Gozalo-Marguello,M., Marchi,A., Marseglia,G. and Baldanti,F.	KC763167
STR15163-FRA14__KT220502	2014-11-07		B2	France	Europe		DTAQTF	KDRANDVTHNIT	Other					2019-07-15	706			Schuffenecker,I., Mirand,A., Josset,L., Peigue-Lafeuille,H. and Lina,B.	KT220502
CAN14-344__KP455284	2014-09-07 (2014-07-02 - 2014-12-08)		B2	Canada	North America		DTAQTF	KDRANDVTHNIT	NGSSNNSYV					2019-07-15	927			McDermid,A.K., Grudeski,E., Wilcox,M., Mandes,R. and Booth,T.F.	KP455284
CAN14-683__KP455283	2014-09-24 (2014-07-29 - 2014-12-31)		B2	Canada	North America		DTAQTF	KDRANDVTHNIT	NGSSNNSYV					2019-07-15	927			McDermid,A.K., Grudeski,E., Wilcox,M., Mandes,R. and Booth,T.F.	KP455283
VERS342153_FRA14__LN874252	2014-11-30 (2014-11-06 - 2014-11-30)		B2	France	Europe		DTAQTF	Other	NGSSNNSYV					2019-07-15	927			Mirand,A., Bailly,J., Peigue-Lafeuille,H. and Henquell,C.	LN874252
CAN14-183__KP455281	2014-12-31 (2014-10-10 - 2014-12-31)		B2	Canada	North America		DTAQTF	KDRANDVTHNIT	NGSSNNSYV					2019-07-15	927			McDermid,A.K., Grudeski,E., Wilcox,M., Mandes,R. and Booth,T.F.	KP455281
CA/BC/14-298__KT873545	2014-11-05		B2	Canada	North America		DTAQTF	Many X	NGSSNNSYV					2019-07-15	741			Skowronski,D.M., Chambers,C., Sabaiduc,S., Murti,M., Gustafson,R., Pollock,S., Hoyano,D., Rempel,S., Allison,S., De Serres,G., Dickinson,J.A., Tellier,R., Fonseca,K., Drews,S.J., Martineau,C., Reyes-Domingo,F., Wong,T., Tang,P. and Krajden,M.	KT873545
GER/NW/15-58/Germany/2014__KR066456	2014-09-30 (2014-09-02 - 2014-09-30)		B2	Germany	Europe	2.10	DTAQTF	KDRANDVTHNIT	NGSSNNSYV	1-5y	<18y	<18y		2019-07-15	927			Bottcher,S., Prifert,C., Weissbrich,B., Adams,O., Aldabbagh,S., Eis-Hubinger,A.M. and Diedrich,S.	KR066456
LYO119451301-FRA14__KP406472	2014-11-13		B2	France	Europe		DTAQTF	KDRANDVTHNIT	Other					2019-07-15	927			Poelman,R., Schuffenecker,I., van Leer-Buter,C., Josset,L., Niesters,H.G.M. and Lina,B.	KP406472
CAE1131-FRA14__KP406493	2014-10-20		B2	France	Europe		DTAQTF	Other	NGSSNNSYV					2019-07-15	927			Poelman,R., Schuffenecker,I., van Leer-Buter,C., Josset,L., Niesters,H.G.M. and Lina,B.	KP406493
CAE1132-FRA14__KT220465	2014-10-20		B2	France	Europe		DTAQTF	KDRANDVTHNIT	NGSSNNSYV					2019-07-15	922			Schuffenecker,I., Mirand,A., Josset,L., Peigue-Lafeuille,H. and Lina,B.	KT220465
AMI033091_FRA14__LN874239	2014-12-31 (2014-12-05 - 2014-12-31)		B2	France	Europe		DTAQTF	KDRANDVTHNIT	NGSSNNSYV					2019-07-15	927			Mirand,A., Bailly,J., Peigue-Lafeuille,H. and Henquell,C.	LN874239
STET15040-FRA14__KT220496	2014-12-07		B2	France	Europe		DTAQTF	KDRANDVTHNIT	NGSSNNSYV					2019-07-15	927			Schuffenecker,I., Mirand,A., Josset,L., Peigue-Lafeuille,H. and Lina,B.	KT220496
LYO1105525-FRA14__KT220443	2014-10-30		B2	France	Europe		DTAQTF	KDRANDVTHNIT	NGSSNNSYV					2019-07-15	927			Schuffenecker,I., Mirand,A., Josset,L., Peigue-Lafeuille,H. and Lina,B.	KT220443
CAE1305-FRA14__KT220475	2014-11-20		B2	France	Europe		DTAQTF	KDRANDVTHNIT	NGSSNNSYV					2019-07-15	927			Schuffenecker,I., Mirand,A., Josset,L., Peigue-Lafeuille,H. and Lina,B.	KT220475
CAE1306-FRA14__KT220476	2014-11-20		B2	France	Europe		DTAQTF	KDRANDVTHNIT	NGSSNNSYV					2019-07-15	927			Schuffenecker,I., Mirand,A., Josset,L., Peigue-Lafeuille,H. and Lina,B.	KT220476
BRE1469-FRA14__KT220460	2014-11-24		B2	France	Europe		DTAQTF	KDRANDVTHNIT	NGSSNNSYV					2019-07-15	927			Schuffenecker,I., Mirand,A., Josset,L., Peigue-Lafeuille,H. and Lina,B.	KT220460
IRL_DUB1_2014_49	2014-12-01		B2	Ireland	Europe		DTAQTF	KDRANDVTHNIT	NGSSNNSYV						687			Abboud Guerra,J.A.	KU645364
STET1321-FRA14__KT220495	2014-11-29		B2	France	Europe		DTAQTF	KDRANDVTHNIT	NGSSNNSYV					2019-07-15	927			Schuffenecker,I., Mirand,A., Josset,L., Peigue-Lafeuille,H. and Lina,B.	KT220495
VERS342112_FRA14__LN874250	2014-10-28 (2014-10-01 - 2014-10-31)		B2	France	Europe		DTAQTF	KDRANDVTHNIT	NGSSNNSYV					2019-07-15	927			Mirand,A., Bailly,J., Peigue-Lafeuille,H. and Henquell,C.	LN874250
AMI030165_FRA14__LN874226	2014-10-28 (2014-10-01 - 2014-10-31)		B2	France	Europe		DTAQTF	KDRANDVTHNIT	NGSSNNSYV					2019-07-15	927			Mirand,A., Bailly,J., Peigue-Lafeuille,H. and Henquell,C.	LN874226
GER/BY/14-1316/Germany/2013__KR066451	2013-10-01 (2013-10-01 - 2013-10-28)		B2	Germany	Europe	6.10	DTAQTF	KERANDVTHNIT	NGSSNNTYV	6-17y	<18y	<18y		2019-07-15	927			Bottcher,S., Prifert,C., Weissbrich,B., Adams,O., Aldabbagh,S., Eis-Hubinger,A.M. and Diedrich,S.	KR066451
12-44-311__KY272914	2012-11-01		B2	France	Europe	0.72	DTAQTF	KERANDVTHNIT	NGSSNNTYV	<1y	<18y	<18y		2019-07-15	927			Josset,L., Schuffenecker,I. and Lina,B.	KY272914
GER/NW/15-113/Germany/2013__KR066452	2013-09-01 (2013-09-01 - 2013-09-27)		B2	Germany	Europe	1	DTAQTF	KERANDVTHNIT	NGSSNNTYV	1-5y	<18y	<18y		2019-07-15	927			Bottcher,S., Prifert,C., Weissbrich,B., Adams,O., Aldabbagh,S., Eis-Hubinger,A.M. and Diedrich,S.	KR066452
GER/BY/14-1197/Germany/2014__KR066446	2014-03-01 (2014-03-01 - 2014-03-28)		B2	Germany	Europe	60.70	DTAQTF	KERANDVTHNIT	NGSSNNTYV	18-64y	18-64y	>=18y		2019-07-15	927			Bottcher,S., Prifert,C., Weissbrich,B., Adams,O., Aldabbagh,S., Eis-Hubinger,A.M. and Diedrich,S.	KR066446
GER/BY/14-1317/Germany/2013__KR066453	2013-11-30 (2013-11-05 - 2013-11-30)		B2	Germany	Europe	3.40	DTAQTF	KERANDVTHNIT	NGSSNNTYV	1-5y	<18y	<18y		2019-07-15	927			Bottcher,S., Prifert,C., Weissbrich,B., Adams,O., Aldabbagh,S., Eis-Hubinger,A.M. and Diedrich,S.	KR066453
GER/NW/14-1035/Germany/2013__KR066448	2013-12-01 (2013-12-01 - 2013-12-28)		B2	Germany	Europe	2.30	DTAQTF	KERANDVTHNIT	NGSSNNTYV	1-5y	<18y	<18y		2019-07-15	927			Bottcher,S., Prifert,C., Weissbrich,B., Adams,O., Aldabbagh,S., Eis-Hubinger,A.M. and Diedrich,S.	KR066448
GER/NW/14-1047/Germany/2014__KR066450	2014-01-01 (2014-01-01 - 2014-01-28)		B2	Germany	Europe	11.50	DTAQTF	KERANDVTHNIT	NGSSNNTYV	6-17y	<18y	<18y		2019-07-15	927			Bottcher,S., Prifert,C., Weissbrich,B., Adams,O., Aldabbagh,S., Eis-Hubinger,A.M. and Diedrich,S.	KR066450
GER/NW/14-1037/Germany/2013__KR066447	2013-12-01 (2013-12-01 - 2013-12-28)		B2	Germany	Europe	3	DTAQTF	KERANDVTHNIT	NGSSNNTYV	1-5y	<18y	<18y		2019-07-15	927			Bottcher,S., Prifert,C., Weissbrich,B., Adams,O., Aldabbagh,S., Eis-Hubinger,A.M. and Diedrich,S.	KR066447
GER/NW/15-114/Germany/2013__KR066449	2013-09-30 (2013-09-05 - 2013-09-30)		B2	Germany	Europe	6.10	Other	Other	NGSSNNTYV	6-17y	<18y	<18y		2019-07-15	927			Bottcher,S., Prifert,C., Weissbrich,B., Adams,O., Aldabbagh,S., Eis-Hubinger,A.M. and Diedrich,S.	KR066449
CA/BC/14-288__KT873539	2014-11-03		B2	Canada	North America		DTAQTF	Many X	NGSSNNTYV					2019-07-15	741			Skowronski,D.M., Chambers,C., Sabaiduc,S., Murti,M., Gustafson,R., Pollock,S., Hoyano,D., Rempel,S., Allison,S., De Serres,G., Dickinson,J.A., Tellier,R., Fonseca,K., Drews,S.J., Martineau,C., Reyes-Domingo,F., Wong,T., Tang,P. and Krajden,M.	KT873539
CAE1098-FRA14__KT220463	2014-09-27		B2	France	Europe		Other	Other	NGSSNNTYV					2019-07-15	927			Schuffenecker,I., Mirand,A., Josset,L., Peigue-Lafeuille,H. and Lina,B.	KT220463
LYO120476201-FRA14__KP406473	2014-11-14		B2	France	Europe		DTAQTF	KERANDVTHNIT	NGSSNNTYV					2019-07-15	927			Poelman,R., Schuffenecker,I., van Leer-Buter,C., Josset,L., Niesters,H.G.M. and Lina,B.	KP406473
US/KY/14-18951__KM851229	2014-08-31 (2014-08-05 - 2014-08-31)		B2	USA	North America		DTAQTF	KERANDVTHNIT	NGSSNNTYV					2019-07-15	927			Brown,B.A., Nix,W.A., Sheth,M., Frace,M. and Oberste,M.S.	KM851229
USA/ID/2014-19224__KT995588	2014-09-20 (2014-08-11 - 2014-12-31)		B2	USA	North America		DTAQTF	KERANDVTHNIT	NGSSNNTYV					2019-07-15	927			Ng,T.F.F., Montmayeur,A., Chern,S.-W., Maher,K., Rogers,S., Castro,C., Oberste,S. and Nix,A.	KT995588
CAN14-235__KP455285	2014-08-19 (2014-06-28 - 2014-11-27)		B2	Canada	North America		DTAQTF	KERANDVTHNIT	NGSSNNTYV					2019-07-15	927			McDermid,A.K., Grudeski,E., Wilcox,M., Mandes,R. and Booth,T.F.	KP455285
USA/UT/2014-19195__KT995561	2014-08-18		B2	USA	North America		DTAQTF	KERANDVTHNIT	NGSSNNTYV					2019-07-15	927			Ng,T.F.F., Montmayeur,A., Chern,S.-W., Maher,K., Rogers,S., Castro,C., Oberste,S. and Nix,A.	KT995561
EV68_Alberta17789_2014__KP114665	2014-09-02		B2	Canada	North America		DTAQTF	KERANDVTHNIT	NGSSNNTYV					2019-07-15	927			Pabbaraju,K., Wong,S., Zarra,D., Gill,K., Drews,S., Tipples,G. and Tellier,R.	KP114665
USA/OR/2014-19269__KU669039	2014-12-29		B2	USA	North America		DTAQTF	KERANDVTHNIT	NGSSNNTYV					2019-07-15	927			Ng,T.F.F., Montmayeur,A., Chern,S.-W., Maher,K., Rogers,S., Castro,C., Oberste,S. and Nix,A.	KU669039
STR15165-FRA14__KT220503	2014-11-13		B2	France	Europe		DTAQTF	KERANDVTHNIT	NGSSNNTYV					2019-07-15	927			Schuffenecker,I., Mirand,A., Josset,L., Peigue-Lafeuille,H. and Lina,B.	KT220503
GER/15-01/14-15__KP657746	2014-10-27		B2	Germany	Europe		DTAQTF	KERANDVTHNIT	NGSSNNTYV					2019-07-15	927			Reiche,J., Schweiger,B., Buchholz,U., Buda,S., Diedrich,S., Wolff,T. and Bottcher,S.	KP657746
CAE1427-FRA14__KT220481	2014-11-25		B2	France	Europe		DTAQTF	KERANDVTHNIT	NGSSNNTYV					2019-07-15	927			Schuffenecker,I., Mirand,A., Josset,L., Peigue-Lafeuille,H. and Lina,B.	KT220481
CAE1107-FRA14__KP406484	2014-09-22		B2	France	Europe		DTAQTF	KERANDVTHNIT	NGSSNNTYV					2019-07-15	927			Poelman,R., Schuffenecker,I., van Leer-Buter,C., Josset,L., Niesters,H.G.M. and Lina,B.	KP406484
VERS339124_FRA14__LN874243	2014-10-01 (2014-10-01 - 2014-10-27)		B2	France	Europe		DTAQTF	KERANDVTHNIT	NGSSNNTYV					2019-07-15	927			Mirand,A., Bailly,J., Peigue-Lafeuille,H. and Henquell,C.	LN874243
VERS290090_FRA14__LN681340	2014-09-30 (2014-09-01 - 2014-09-30)		B2	France	Europe		DTAQTF	KERANDVTHNIT	NGSSNNTYV					2019-07-15	927			Mirand,A., Bailly,J., Peigue-Lafeuille,H. and Henquell,C.	LN681340
GER/NW/15-35/Germany/2013__KR066443	2013-11-30 (2013-11-04 - 2013-11-30)		B2	Germany	Europe	0.7	Other	KDRANDVTHNIT	NGSSNNTYV	<1y	<18y	<18y		2019-07-15	927			Bottcher,S., Prifert,C., Weissbrich,B., Adams,O., Aldabbagh,S., Eis-Hubinger,A.M. and Diedrich,S.	KR066443
GER/BY/14-1320/Germany/2013__KR066439	2013-11-30 (2013-11-04 - 2013-11-30)		B2	Germany	Europe	5.90	DTAQAF	KERANDVTHNIT	NGSSNNTYV	1-5y	<18y	<18y		2019-07-15	927			Bottcher,S., Prifert,C., Weissbrich,B., Adams,O., Aldabbagh,S., Eis-Hubinger,A.M. and Diedrich,S.	KR066439
AMI030190_FRA14__LN874232	2014-10-01 (2014-10-01 - 2014-10-28)		B2	France	Europe		Other	KERANDVTHNIT	NGSSNNTYV					2019-07-15	927			Mirand,A., Bailly,J., Peigue-Lafeuille,H. and Henquell,C.	LN874232
GER/BY/14-1189/Germany/2014__KR066445	2014-02-28 (2014-02-01 - 2014-02-28)		B2	Germany	Europe	3.40	DTAQAF	KERANDVTHNIT	NGSSNNTYV	1-5y	<18y	<18y		2019-07-15	927			Bottcher,S., Prifert,C., Weissbrich,B., Adams,O., Aldabbagh,S., Eis-Hubinger,A.M. and Diedrich,S.	KR066445
CAN14-459__KP455286	2014-05-11 (2014-01-01 - 2014-12-31)		B2	Canada	North America		Other	KERANDVTHNIT	NGSSNNTYV					2019-07-15	927			McDermid,A.K., Grudeski,E., Wilcox,M., Mandes,R. and Booth,T.F.	KP455286
GER/NW/15-118/Germany/2013__KR066438	2013-10-01 (2013-10-01 - 2013-10-31)		B2	Germany	Europe	3.10	DTAQAF	KERANDVTHNIT	NGSSNNTYV	1-5y	<18y	<18y		2019-07-15	927			Bottcher,S., Prifert,C., Weissbrich,B., Adams,O., Aldabbagh,S., Eis-Hubinger,A.M. and Diedrich,S.	KR066438
US/CA/14-4231__KU844181	2014-01-01 (2014-01-01 - 2014-08-10)		B2	USA	North America		DTAQAF	KKRANDVTHNIT	NGSSNNTYV					2019-07-15	927			Hixon,A., Yu,G., Tyler,K. and Chiu,C.Y.	KU844181
GER/NW/15-34/Germany/2013__KR066455	2013-11-30 (2013-11-05 - 2013-11-30)		B2	Germany	Europe	6.60	DTAQAF	KERANDVTHNIT	NGSSNNTYV	6-17y	<18y	<18y		2019-07-15	927			Bottcher,S., Prifert,C., Weissbrich,B., Adams,O., Aldabbagh,S., Eis-Hubinger,A.M. and Diedrich,S.	KR066455
IRL_LOUTH_2014_49	2014-12-01		B2	Ireland	Europe		DTAQAF	KERANDVTHNIT	NGSSNNTYV						687			Abboud Guerra,J.A.	KU645362
GER/BY/14-1318/Germany/2013__KR066444	2013-11-30 (2013-11-04 - 2013-11-30)		B2	Germany	Europe	1.40	DTAQAF	KERANDVTHNIT	Other	1-5y	<18y	<18y		2019-07-15	927			Bottcher,S., Prifert,C., Weissbrich,B., Adams,O., Aldabbagh,S., Eis-Hubinger,A.M. and Diedrich,S.	KR066444
GER/NW/14-1273/Germany/2013__KR066440	2013-10-29 (2013-10-01 - 2013-10-31)		B2	Germany	Europe	4.40	DTAQAF	KERANDVTHNIT	NGSSNNTYV	1-5y	<18y	<18y		2019-07-15	927			Bottcher,S., Prifert,C., Weissbrich,B., Adams,O., Aldabbagh,S., Eis-Hubinger,A.M. and Diedrich,S.	KR066440
V14021246__KP729108	2014-10-01 (2014-10-01 - 2014-10-28)		B2	Denmark	Europe	7	Other	Many X	NGSSNNTYV	6-17y	<18y	<18y		2019-07-15	769			Midgley,S.E., Christiansen,C.B., Poulsen,M.W., Hansen,C.H. and Fischer,T.K.	KP729108
GER/NW/15-36/Germany/2013__KR066454	2013-10-31 (2013-10-01 - 2013-10-31)		B2	Germany	Europe	16.70	DTAQAF	KERANDVTHNIT	NGSSNNTYV	6-17y	<18y	<18y		2019-07-15	927			Bottcher,S., Prifert,C., Weissbrich,B., Adams,O., Aldabbagh,S., Eis-Hubinger,A.M. and Diedrich,S.	KR066454
GER/BY/14-1214/Germany/2014__KP745736	2014-09-30 (2014-09-05 - 2014-09-30)		B2	Germany	Europe	0.6	DTAQAF	KERANDVTHNIT	NGSSNNTYV	<1y	<18y	<18y		2019-07-15	927			Bottcher,S., Prifert,C., Weissbrich,B., Adams,O., Aldabbagh,S., Eis-Hubinger,A.M. and Diedrich,S.	KP745736
L2620000697__KP729104	2014-09-01 (2014-09-01 - 2014-09-27)		B2	Denmark	Europe	0.42	DTAQAF	Many X	NGSSNNTYV	<1y	<18y	<18y		2019-07-15	825			Midgley,S.E., Christiansen,C.B., Poulsen,M.W., Hansen,C.H. and Fischer,T.K.	KP729104
VERS339167_FRA14__LN874249	2014-10-31 (2014-10-04 - 2014-10-31)		B2	France	Europe		DTAQAF	KERANDVTHNIT	NGSSNNTYV					2019-07-15	927			Mirand,A., Bailly,J., Peigue-Lafeuille,H. and Henquell,C.	LN874249
CAE1137-FRA14__KP406496	2014-10-23		B2	France	Europe		DTAQAF	KERANDVTHNIT	NGSSNNTYV					2019-07-15	927			Poelman,R., Schuffenecker,I., van Leer-Buter,C., Josset,L., Niesters,H.G.M. and Lina,B.	KP406496
LYO40188-FRA14__KP196365	2014-09-30		B2	France	Europe		DTAQAF	KERANDVTHNIT	Other					2019-07-15	924			Schuffenecker,I., Josset,L. and Lina,B.	KP196365
LYO39214-FRA14__KP196364	2014-09-23		B2	France	Europe		DTAQAF	KERANDVTHNIT	NGSSNNTYV					2019-07-15	927			Schuffenecker,I., Josset,L. and Lina,B.	KP196364
GER/BY/14-1218/Germany/2014__KP745733	2014-10-01 (2014-10-01 - 2014-10-28)		B2	Germany	Europe	1.70	DTAQAF	KERANDVTHNIT	NGSSNNTYV	1-5y	<18y	<18y		2019-07-15	927			Bottcher,S., Prifert,C., Weissbrich,B., Adams,O., Aldabbagh,S., Eis-Hubinger,A.M. and Diedrich,S.	KP745733
V14021393__KP729109	2014-10-01 (2014-10-01 - 2014-10-28)		B2	Denmark	Europe	4	DTAQAF	KERANDVTHNIT	NGSSNNTYV	1-5y	<18y	<18y		2019-07-15	834			Midgley,S.E., Christiansen,C.B., Poulsen,M.W., Hansen,C.H. and Fischer,T.K.	KP729109
GER/16-01/13-14__KP657737	2014-09-01		B2	Germany	Europe		DTAQAF	Other	NGSSNNTYV					2019-07-15	927			Reiche,J., Schweiger,B., Buchholz,U., Buda,S., Diedrich,S., Wolff,T. and Bottcher,S.	KP657737
GER/16-02/13-14__KP189393	2014-09-15		B2	Germany	Europe		DTAQAF	KERANDVTHNIT	NGSSNNTYV					2019-07-15	927			Reiche,J., Schweiger,B., Buchholz,U., Buda,S., Diedrich,S., Wolff,T. and Bottcher,S.	KP189393
VERS339161_FRA14__LN874248	2014-10-31 (2014-10-05 - 2014-10-31)		B2	France	Europe		DTAQAF	Other	NGSSNNTYV					2019-07-15	927			Mirand,A., Bailly,J., Peigue-Lafeuille,H. and Henquell,C.	LN874248
CF276018_FRA14__LN681324	2014-10-18 (2014-10-01 - 2014-10-31)		B2	France	Europe		DTAQAF	KERANDVTHNIT	NGSSNNTYV					2019-07-15	927			Mirand,A., Bailly,J., Peigue-Lafeuille,H. and Henquell,C.	LN681324
LYO014101387701-FRA14__KP196369	2014-10-16		B2	France	Europe		DTAQAF	KERANDVTHNIT	NGSSNNTYV					2019-07-15	927			Schuffenecker,I., Josset,L. and Lina,B.	KP196369
GER/BY/14-1217/Germany/2014__KP745734	2014-10-31 (2014-10-04 - 2014-10-31)		B2	Germany	Europe	3	DTTQTF	KERANDVTHNIT	NGSSNNTYV	1-5y	<18y	<18y		2019-07-15	927			Bottcher,S., Prifert,C., Weissbrich,B., Adams,O., Aldabbagh,S., Eis-Hubinger,A.M. and Diedrich,S.	KP745734
CAE1120-FRA14__KP406489	2014-10-10		B2	France	Europe		DTAQAF	KERANDVTHNIT	NGSSNNTYV					2019-07-15	927			Poelman,R., Schuffenecker,I., van Leer-Buter,C., Josset,L., Niesters,H.G.M. and Lina,B.	KP406489
CF272004_FRA14__LN681323	2014-09-01 (2014-09-01 - 2014-09-27)		B2	France	Europe		DTAQAF	KERANDVTHNIT	NGSSNNTYV					2019-07-15	927			Mirand,A., Bailly,J., Peigue-Lafeuille,H. and Henquell,C.	LN681323
L2610020652__KP729103	2014-09-30 (2014-09-06 - 2014-09-30)		B2	Denmark	Europe	2	DTAQAF	Many X	NGSSNNTYV	1-5y	<18y	<18y		2019-07-15	789			Midgley,S.E., Christiansen,C.B., Poulsen,M.W., Hansen,C.H. and Fischer,T.K.	KP729103
CF294025_FRA14__LN681329	2014-10-31 (2014-10-04 - 2014-10-31)		B2	France	Europe		DTAQAF	KERANDVTHNIT	NGSSNNTYV					2019-07-15	927			Mirand,A., Bailly,J., Peigue-Lafeuille,H. and Henquell,C.	LN681329
TOU273109_FRA14__LN874241	2014-09-30 (2014-09-06 - 2014-09-30)		B2	France	Europe		DTAQAF	KERANDVTHNIT	NGSSNNTYV					2019-07-15	927			Mirand,A., Bailly,J., Peigue-Lafeuille,H. and Henquell,C.	LN874241
GER/NW/15-62/Germany/2014__KR066441	2014-10-22 (2014-10-01 - 2014-10-31)		B2	Germany	Europe	3.80	DTAQAF	KERANDVTHNIT	NGSSNNTYV	1-5y	<18y	<18y		2019-07-15	927			Bottcher,S., Prifert,C., Weissbrich,B., Adams,O., Aldabbagh,S., Eis-Hubinger,A.M. and Diedrich,S.	KR066441
CAE1135-FRA14__KP406495	2014-10-22		B2	France	Europe		DTAQAF	KERANDVTHNIT	NGSSNNTYV					2019-07-15	781			Poelman,R., Schuffenecker,I., van Leer-Buter,C., Josset,L., Niesters,H.G.M. and Lina,B.	KP406495
AMI033076_FRA14__LN874238	2014-12-31 (2014-12-05 - 2014-12-31)		B2	France	Europe		DTAQAF	KERANDVTHNIT	NGSSNNTYV					2019-07-15	927			Mirand,A., Bailly,J., Peigue-Lafeuille,H. and Henquell,C.	LN874238
AMI030192_FRA14__LN874233	2014-10-01 (2014-10-01 - 2014-10-31)		B2	France	Europe		DTAQAF	KERANNVTHNIT	NGSSNNTYV					2019-07-15	927			Mirand,A., Bailly,J., Peigue-Lafeuille,H. and Henquell,C.	LN874233
AMI030150_FRA14__LN874224	2014-09-30 (2014-09-01 - 2014-09-30)		B2	France	Europe		DTAQAF	KERANDVTHNIT	NGSSNNTYV					2019-07-15	927			Mirand,A., Bailly,J., Peigue-Lafeuille,H. and Henquell,C.	LN874224
AMI030223_FRA14__LN874236	2014-11-01 (2014-11-01 - 2014-11-27)		B2	France	Europe		DTAQAF	KERANDVTHNIT	NGSSNNTYV					2019-07-15	927			Mirand,A., Bailly,J., Peigue-Lafeuille,H. and Henquell,C.	LN874236
GER/NW/15-64/Germany/2014__KR066442	2014-10-31 (2014-10-07 - 2014-10-31)		B2	Germany	Europe	1.80	DTAQAF	KERANDVTHNIT	NGSSNNTYV	1-5y	<18y	<18y		2019-07-15	927			Bottcher,S., Prifert,C., Weissbrich,B., Adams,O., Aldabbagh,S., Eis-Hubinger,A.M. and Diedrich,S.	KR066442
EV-D68/SWG-SHI-21Jan15__MN018254	2015-01-21		B2	United Kingdom	Europe		DTAQAF	KERANDVTHNIT	NGSSNNTYV					2019-09-08	876			Majumdar,M. and Martin,J.	MN018254
GER/BY/14-1027/Germany/2014__KP745740	2014-10-14 (2014-10-01 - 2014-10-31)		B2	Germany	Europe	3.20	DTAQAF	KERANDVTHNIT	NGSSNNTYV	1-5y	<18y	<18y		2019-07-15	927			Bottcher,S., Prifert,C., Weissbrich,B., Adams,O., Aldabbagh,S., Eis-Hubinger,A.M. and Diedrich,S.	KP745740
GER/BY/14-1024/Germany/2014__KP745743	2014-10-13 (2014-10-01 - 2014-10-31)		B2	Germany	Europe	1.10	DTAQAF	KERANDVTHNIT	NGSSNNTYV	1-5y	<18y	<18y		2019-07-15	927			Bottcher,S., Prifert,C., Weissbrich,B., Adams,O., Aldabbagh,S., Eis-Hubinger,A.M. and Diedrich,S.	KP745743
L2640016539__KR108024	2014-10-13 (2014-10-01 - 2014-10-31)		B2	Denmark	Europe	2	DTAQAF	Many X	NGSSNNTYV	1-5y	<18y	<18y		2019-07-15	829			Midgley,S.E., Christiansen,C.B., Poulsen,M.W., Hansen,C.H. and Fischer,T.K.	KR108024
GER/02-01/14-15__KP657743	2014-10-13		B2	Germany	Europe		DTAQAF	KERANDVTHNIT	NGSSNNTYV					2019-07-15	927			Reiche,J., Schweiger,B., Buchholz,U., Buda,S., Diedrich,S., Wolff,T. and Bottcher,S.	KP657743
GER/16-03/14-15__KP657741	2014-10-07		B2	Germany	Europe		DTAQAF	KERANDVTHNIT	NGSSNNTYV					2019-07-15	927			Reiche,J., Schweiger,B., Buchholz,U., Buda,S., Diedrich,S., Wolff,T. and Bottcher,S.	KP657741
GER/03-01/14-15__KP189399	2014-10-13		B2	Germany	Europe		DTAQAF	KERANDVTHNIT	NGSSNNTYV					2019-07-15	927			Reiche,J., Schweiger,B., Buchholz,U., Buda,S., Diedrich,S., Wolff,T. and Bottcher,S.	KP189399
HK3__KT959175	2010-07-31 (2010-07-05 - 2010-07-31)		B	Hong Kong	China	0.92	DTAQAF	KERANDVTHNIT	Other	<1y	<18y	<18y		2019-07-15	927	M		Lau,S.K., Yip,C.C., Zhao,P.S., Chow,W.N., To,K.K., Wu,A.K., Yuen,K.Y. and Woo,P.C.	KT959175
HK4__KT959176	2010-08-01 (2010-08-01 - 2010-08-28)		B	Hong Kong	China	5	DTAQAF	KERANDVTHNIT	Other	1-5y	<18y	<18y		2019-07-15	927	F		Lau,S.K., Yip,C.C., Zhao,P.S., Chow,W.N., To,K.K., Wu,A.K., Yuen,K.Y. and Woo,P.C.	KT959176
TH_CU124	2011-08-26		B1	Thailand	Southeast Asia		DTAQAF	Many X	NGSSNNTYV						740			Linsuwanon,P., Puenpa,J., Suwannakarn,K., Auksornkitti,V., Vichiwattana,P., Korkong,S., Theamboonlers,A. and Poovorawan,Y.	JQ411807
2011-21186__KT280503	2011-11-15		B1	China	China	15	DTAQAF	Other	NGSNNNTYV	6-17y	<18y	<18y		2019-07-15	927	M		Zhang,T.	KT280503
2013-0720-6__KT280504	2013-07-20		B1	China	China	5	DTAQAF	Other	NGSSNNTYV	1-5y	<18y	<18y		2019-07-15	927	M		Zhang,T.	KT280504
TW-03243_2012__KP657718	2012-01-02 (2012-01-02 - 2012-12-05)		B1	Taiwan	China		DTAQAF	Other	NGSGNNTYV					2019-07-15	920			Huang,Y.-P., Lin,T.-L., Lin,T.-H. and Wu,H.-S.	KP657718
TW-04017_2012__KP657719	2012-03-31 (2012-01-02 - 2013-01-01)		B1	Taiwan	China		DTTQAF	KERASDVTHNIN	NGSSNNTYV					2019-07-15	920			Huang,Y.-P., Lin,T.-L., Lin,T.-H. and Wu,H.-S.	KP657719
EV-D68/Homosapiens/USA/O466a/2012__KX255365	2012-09-06		B1	USA	North America	9	DTAQAF	Other	NGSSNNTYV	6-17y	<18y	<18y		2019-07-15	927	M		Das,S.R., Halpin,R.A., Akopov,A., Fedorova,N., Puri,V., Stockwell,T., Amedeo,P., Bishop,B., Katzel,D., Schobel,S., Shrivastava,S., Jackson,D.J. and Gern,J.E.	KX255365
CA/AFP/v12T04950__KM892498	2012-11-07 (2012-11-02 - 2012-12-01)		B1	USA	North America		Other	Other	NGSSNNTYV		<18y	<18y		2019-07-15	927		AFM	Chiu,C.Y., Yu,G., Naccache,S.N., Clayton,A., Yagi,S. and Glaser,C.	KM892498
CA/AFP/v12T00346__KM892499	2013-01-01 (2012-12-05 - 2013-01-01)		B1	USA	North America		Other	KERASDVTHNIN	NGSSNNTYV		<18y	<18y		2019-07-15	927		AFM	Chiu,C.Y., Yu,G., Naccache,S.N., Clayton,A., Yagi,S. and Glaser,C.	KM892499
EV-D68/Homosapiens/USA/O774a/2012__KX255377	2012-09-04		B1	USA	North America	10	DTAQAF	KERASDVTHNIN	NGSSNNTYV	6-17y	<18y	<18y		2019-07-15	927	F		Das,S.R., Halpin,R.A., Akopov,A., Fedorova,N., Puri,V., Stockwell,T., Amedeo,P., Bishop,B., Katzel,D., Schobel,S., Shrivastava,S., Jackson,D.J. and Gern,J.E.	KX255377
EV-D68/Homosapiens/USA/O775a/2012__KX255414	2012-09-11		B1	USA	North America	10	DTAQAF	KERASDVTHNIN	NGSSNNTYV	6-17y	<18y	<18y		2019-07-15	927	F		Das,S.R., Halpin,R.A., Akopov,A., Fedorova,N., Puri,V., Stockwell,T., Amedeo,P., Bishop,B., Katzel,D., Schobel,S., Shrivastava,S., Jackson,D.J. and Gern,J.E.	KX255414
EV-D68/Homosapiens/USA/U4486/2012__KX255399	2012-08-03		B1	USA	North America	6	DTAQAF	KERASDVTHNIN	NGSSNNTYV	6-17y	<18y	<18y		2019-07-15	927	F		Das,S.R., Halpin,R.A., Akopov,A., Fedorova,N., Puri,V., Stockwell,T., Amedeo,P., Bishop,B., Katzel,D., Schobel,S., Shrivastava,S., Jackson,D.J. and Gern,J.E.	KX255399
EV-D68/Homosapiens/USA/U4489/2012__KX255356	2012-08-16		B1	USA	North America	6	DTAQAF	KERASDVTHNIN	NGSSNNTYV	6-17y	<18y	<18y		2019-07-15	927	F		Das,S.R., Halpin,R.A., Akopov,A., Fedorova,N., Puri,V., Stockwell,T., Amedeo,P., Bishop,B., Katzel,D., Schobel,S., Shrivastava,S., Jackson,D.J. and Gern,J.E.	KX255356
EV-D68/Homosapiens/USA/U4470/2012__KX255370	2012-08-10		B1	USA	North America	6	DTAQAF	KERASDVTHNIN	NGSSNNTYV	6-17y	<18y	<18y		2019-07-15	927	F		Das,S.R., Halpin,R.A., Akopov,A., Fedorova,N., Puri,V., Stockwell,T., Amedeo,P., Bishop,B., Katzel,D., Schobel,S., Shrivastava,S., Jackson,D.J. and Gern,J.E.	KX255370
TW-13025_2011__KP657717	2011-08-12 (2011-01-01 - 2011-12-31)		B1	Taiwan	China		DTAQAF	KERASDVTHNIN	NGSSNNTYV					2019-07-15	920			Huang,Y.-P., Lin,T.-L., Lin,T.-H. and Wu,H.-S.	KP657717
HK8__KT959180	2011-12-31 (2011-12-05 - 2011-12-31)		B1	Hong Kong	China	6	DTAQAF	KERASDVTHNIN	NGSSNNTYV	6-17y	<18y	<18y		2019-07-15	927	F		Lau,S.K., Yip,C.C., Zhao,P.S., Chow,W.N., To,K.K., Wu,A.K., Yuen,K.Y. and Woo,P.C.	KT959180
HK9__KT959181	2011-12-07 (2011-12-01 - 2011-12-31)		B1	Hong Kong	China	4	DTAQAF	KERASDVTHNIN	NGSSNNTYV	1-5y	<18y	<18y		2019-07-15	927	F		Lau,S.K., Yip,C.C., Zhao,P.S., Chow,W.N., To,K.K., Wu,A.K., Yuen,K.Y. and Woo,P.C.	KT959181
HK10__KT959182	2011-12-07 (2011-12-01 - 2011-12-31)		B1	Hong Kong	China	8	DTAQAF	KERASDVTHNIN	NGSSNNTYV	6-17y	<18y	<18y		2019-07-15	927	M		Lau,S.K., Yip,C.C., Zhao,P.S., Chow,W.N., To,K.K., Wu,A.K., Yuen,K.Y. and Woo,P.C.	KT959182
2011-21282__KT285320	2011-12-19		B1	China	China	10	DTAQAF	KERASDVTHNIN	NGSSNNTYM	6-17y	<18y	<18y		2019-07-15	927	F		Zhang,T.	KT285320
ITA/20528/12__KC763162	2012-11-01 (2012-10-05 - 2012-11-01)		B1	Italy	Europe	4	DTAQAF	KERASDVTHNIN	Other	1-5y	<18y	<18y		2019-07-15	918	M		Piralla,A., Girello,A., Grignani,M., Gozalo-Marguello,M., Marchi,A., Marseglia,G. and Baldanti,F.	KC763162
HK14__KT959186	2012-06-02 (2012-06-02 - 2012-06-28)		B1	Hong Kong	China	7	DTAQAF	KERASDVTHNIN	NGSSNNTYV	6-17y	<18y	<18y		2019-07-15	927	M		Lau,S.K., Yip,C.C., Zhao,P.S., Chow,W.N., To,K.K., Wu,A.K., Yuen,K.Y. and Woo,P.C.	KT959186
V12-2268728__KY767820	2012-07-21		B1	Hong Kong	China	2	DTTQAF	KERASDVTHNIN	NGSSNNTYV	1-5y	<18y	<18y		2019-07-15	927	M		Yip,C.C.Y., Lo,J.Y.C., Sridhar,S., Lung,D.C., Luk,S., Chan,K.H., Chan,J.F.W., Cheng,V.C.C., Woo,P.C.Y., Yuen,K.Y. and Lau,S.K.P.	KY767820
V12-2240471__KY767823	2012-05-08		B1	Hong Kong	China	5	DTTQAF	KERASDVTHNIN	NGSSNNTYV	1-5y	<18y	<18y		2019-07-15	927	M		Yip,C.C.Y., Lo,J.Y.C., Sridhar,S., Lung,D.C., Luk,S., Chan,K.H., Chan,J.F.W., Cheng,V.C.C., Woo,P.C.Y., Yuen,K.Y. and Lau,S.K.P.	KY767823
EV-D68/Homosapiens/USA/O810a/2012__KX255383	2012-09-05		B1	USA	North America	10	DTAQAF	KERASDVTHNIN	Other	6-17y	<18y	<18y		2019-07-15	927	M		Das,S.R., Halpin,R.A., Akopov,A., Fedorova,N., Puri,V., Stockwell,T., Amedeo,P., Bishop,B., Katzel,D., Schobel,S., Shrivastava,S., Jackson,D.J. and Gern,J.E.	KX255383
12-39-081__KY272889	2012-09-25		B1	France	Europe	0.26	DTAQAF	KERASDVTHNIN	NGSSNNTYV	<1y	<18y	<18y		2019-07-15	888			Josset,L., Schuffenecker,I. and Lina,B.	KY272889
12-43-588__KY272910	2012-10-27		B1	France	Europe	0.52	DTAQAF	KERASDVTHNIN	NGSSNNTYV	<1y	<18y	<18y		2019-07-15	888			Josset,L., Schuffenecker,I. and Lina,B.	KY272910
12-41-590__KY272901	2012-10-14		B1	France	Europe	7.32	DTAQAF	KERASDVTHNIN	NGSSNNTYV	6-17y	<18y	<18y		2019-07-15	670			Josset,L., Schuffenecker,I. and Lina,B.	KY272901
12-42-543__KY272905	2012-10-21		B1	France	Europe	8.59	DTAQAF	KERASDVTHNIN	NGSSNNTYV	6-17y	<18y	<18y		2019-07-15	888			Josset,L., Schuffenecker,I. and Lina,B.	KY272905
12-44-117__KY272913	2012-10-30		B1	France	Europe	0.14	DTAQAF	KERASDVTHNIN	NGSSNNTYV	<1y	<18y	<18y		2019-07-15	926			Josset,L., Schuffenecker,I. and Lina,B.	KY272913
12-38-516__KY272888	2012-09-22		B1	France	Europe	0.25	DTAQAF	KERASDVTHNIN	NGSSNNTYV	<1y	<18y	<18y		2019-07-15	882			Josset,L., Schuffenecker,I. and Lina,B.	KY272888
12-37-455__KY272869	2012-09-14		B1	France	Europe	0.07	DTAQAF	KERASDVTHNIN	NGSSNNTYV	<1y	<18y	<18y		2019-07-15	882			Josset,L., Schuffenecker,I. and Lina,B.	KY272869
EVD68/Homosapiens/USA/MO33/2014__KT347254	2014-01-01 (2014-01-01 - 2014-07-05)		B1	USA	North America		DTAQAF	KERASDVTHNIN	NGSSNNTYV		<18y	<18y		2019-07-15	927	F		Das,S.R., Halpin,R.A., Lin,X., Simenauer,A., Akopov,A., Fedorova,N., Puri,V., Stockwell,T., Amedeo,P., Bishop,B., Katzel,D., Schobel,S., Shrivastava,S., Schuster,J. and Selvarangan,R.	KT347254
US/CO/13-60__KP100794	2013-11-30 (2013-11-04 - 2013-11-30)		B1	USA	North America		DTAQAF	KERASDVTHNIN	NGSSNNTYV		<18y	<18y		2019-07-15	927		AFM	Greninger,A.L., Naccache,S.N., Yu,G., Messacar,K., Somasekar,S., Dominguez,S. and Chiu,C.Y.	KP100794
USA/OH/2014-19192__KT995557	2014-08-29		B1	USA	North America		DTAQAF	KERASDVTHNIN	NGSSNNTYV					2019-07-15	927			Ng,T.F.F., Montmayeur,A., Chern,S.-W., Maher,K., Rogers,S., Castro,C., Oberste,S. and Nix,A.	KT995557
EV-D68/Homosapiens/USA/SSENT10/2014	2014-09-19		B1	USA	North America	9	DTAQAF	KERASDVTHNIN	NGSSNNTYV	6-17y	<18y	<18y			927	M		Das,S.R., Halpin,R.A., Lin,X., Akopov,A., Fedorova,N., Puri,V., Stockwell,T., Amedeo,P., Katzel,D., Schobel,S., Shrivastava,S. and Smole,S.	KX351812
HK26__KT959198	2014-07-31 (2014-07-05 - 2014-07-31)		B1	Hong Kong	China	5	DTTQAF	KERASDVTHNIN	NGSSNNAYV	1-5y	<18y	<18y		2019-07-15	927	M		Lau,S.K., Yip,C.C., Zhao,P.S., Chow,W.N., To,K.K., Wu,A.K., Yuen,K.Y. and Woo,P.C.	KT959198
EVD68/Homosapiens/USA/MO41/2014__KT347247	2014-08-04 (2014-01-01 - 2014-12-31)		B1	USA	North America		DTAQAF	KERASDVTHNIN	NGSSNNTYV		<18y	<18y		2019-07-15	927	F		Das,S.R., Halpin,R.A., Lin,X., Simenauer,A., Akopov,A., Fedorova,N., Puri,V., Stockwell,T., Amedeo,P., Bishop,B., Katzel,D., Schobel,S., Shrivastava,S., Schuster,J. and Selvarangan,R.	KT347247
US/CA/14-4232__KU844180	2014-12-31 (2014-04-20 - 2014-12-31)		B1	USA	North America		DTAQAF	KERASDVTHNIN	NGSSNNTYV					2019-07-15	927			Hixon,A., Yu,G., Tyler,K. and Chiu,C.Y.	KU844180
USA/OH/2014-19223__KT995587	2014-08-04 (2014-01-01 - 2014-12-31)		B1	USA	North America		DTAQAF	KERASDVTHNIN	NGSSNNTYV					2019-07-15	927			Ng,T.F.F., Montmayeur,A., Chern,S.-W., Maher,K., Rogers,S., Castro,C., Oberste,S. and Nix,A.	KT995587
DE/BY/16-43/2015__KX830887	2015-10-01 (2015-10-01 - 2015-10-31)		B1	Germany	Europe		DTAQAF	KERASDVTHNIN	Other					2019-07-15	927			Boettcher,S., Adams,O., Eis-Huebinger,A.M., Panning,M., Prifert,C. and Diedrich,S.	KX830887
NY160__KP745756	2014-10-05		B1	USA	North America	11	DTAQAF	KERASDVTHNIN	NGSSNNTYV	6-17y	<18y	<18y		2019-07-15	927	F		Huang,W., Wang,G., Zhuge,J., Nolan,S.M., Dimitrova,N. and Fallon,J.T.	KP745756
US/CO/14-86__KP126912	2014-08-21 (2014-08-01 - 2014-08-31)		B1	USA	North America		DTAQAF	KERASDVTHNIN	NGSSNNTYV		<18y	<18y		2019-07-15	927		AFM	Greninger,A.L., Naccache,S.N., Yu,G., Somasekar,S., Messacar,K., Dominguez,S. and Chiu,C.Y.	KP126912
CAE1103-FRA14__KP406483	2014-09-11		B1	France	Europe		DTAQAF	KERASDVTHNIN	Other					2019-07-15	924			Poelman,R., Schuffenecker,I., van Leer-Buter,C., Josset,L., Niesters,H.G.M. and Lina,B.	KP406483
IRL_DUB24_2014_39	2014-09-25		B1	Ireland	Europe		DTAQAF	KERASDVTHNIN	NGSSNNTYV						687			Abboud Guerra,J.A.	KU645361
EV68/Ontario/C818712/2014__KT835408	2014-09-15		B1	Canada	North America		DTAQAF	KERASDVTHNIN	NGSSNNTYV					2019-07-15	927			Eshaghi,A., Li,A., Banh,P., Patel,S.N. and Gubbay,J.B.	KT835408
EV-D68/Homosapiens/USA/C7721/2014__KX255415	2014-08-14		B1	USA	North America	14	DTAQAF	KERASDVTHNIN	NGSSNNTYV	6-17y	<18y	<18y		2019-07-15	927	F		Das,S.R., Halpin,R.A., Akopov,A., Fedorova,N., Puri,V., Stockwell,T., Amedeo,P., Bishop,B., Katzel,D., Schobel,S., Shrivastava,S., Jackson,D.J. and Gern,J.E.	KX255415
CAN14-144__KP455279	2014-07-03 (2014-05-09 - 2014-10-09)		B1	Canada	North America		DTAQAF	KERASDVTHNIN	NGSSNNTYV					2019-07-15	927			McDermid,A.K., Grudeski,E., Wilcox,M., Mandes,R. and Booth,T.F.	KP455279
EV-D68/Homosapiens/USA/C7714/2014__KX255390	2014-07-20		B1	USA	North America	15	DTAQAF	KERASDVTHNIN	NGSSNNTYV	6-17y	<18y	<18y		2019-07-15	927	F		Das,S.R., Halpin,R.A., Akopov,A., Fedorova,N., Puri,V., Stockwell,T., Amedeo,P., Bishop,B., Katzel,D., Schobel,S., Shrivastava,S., Jackson,D.J. and Gern,J.E.	KX255390
EV-D68/Homosapiens/USA/C7715/2014__KX255362	2014-07-22		B1	USA	North America	15	DTAQAF	KERASDVTHNIN	NGSSNNTYV	6-17y	<18y	<18y		2019-07-15	927	F		Das,S.R., Halpin,R.A., Akopov,A., Fedorova,N., Puri,V., Stockwell,T., Amedeo,P., Bishop,B., Katzel,D., Schobel,S., Shrivastava,S., Jackson,D.J. and Gern,J.E.	KX255362
EV-D68/Homosapiens/USA/C7716/2014__KX255403	2014-07-26		B1	USA	North America	15	DTAQAF	KERASDVTHNIN	NGSSNNTYV	6-17y	<18y	<18y		2019-07-15	927	F		Das,S.R., Halpin,R.A., Akopov,A., Fedorova,N., Puri,V., Stockwell,T., Amedeo,P., Bishop,B., Katzel,D., Schobel,S., Shrivastava,S., Jackson,D.J. and Gern,J.E.	KX255403
CA/BC/14-184__KT873565	2014-10-16		B1	Canada	North America		DTAQAF	Many X	NGSSNNTYV					2019-07-15	741			Skowronski,D.M., Chambers,C., Sabaiduc,S., Murti,M., Gustafson,R., Pollock,S., Hoyano,D., Rempel,S., Allison,S., De Serres,G., Dickinson,J.A., Tellier,R., Fonseca,K., Drews,S.J., Martineau,C., Reyes-Domingo,F., Wong,T., Tang,P. and Krajden,M.	KT873565
EV68_Alberta4693_2014__KP114663	2014-08-31		B1	Canada	North America		DTAQAF	KERASDVTHNIN	NGSSNNTYV					2019-07-15	927			Pabbaraju,K., Wong,S., Zarra,D., Gill,K., Drews,S., Tipples,G. and Tellier,R.	KP114663
EVD68/Homosapiens/USA/MO12/2014__KT347258	2014-12-25 (2014-08-21 - 2014-12-31)		B1	USA	North America		DTAQAF	KERASDVTHNIN	NGSSNNTYV		<18y	<18y		2019-07-15	927	M		Das,S.R., Halpin,R.A., Lin,X., Simenauer,A., Akopov,A., Fedorova,N., Puri,V., Stockwell,T., Amedeo,P., Bishop,B., Katzel,D., Schobel,S., Shrivastava,S., Schuster,J. and Selvarangan,R.	KT347258
EVD68/Homosapiens/USA/MO19/2014__KT347233	2014-10-08 (2014-01-01 - 2014-12-31)		B1	USA	North America		DTAQAF	KERASDVTHNIN	NGSSNNTYV		<18y	<18y		2019-07-15	927	M		Das,S.R., Halpin,R.A., Lin,X., Simenauer,A., Akopov,A., Fedorova,N., Puri,V., Stockwell,T., Amedeo,P., Bishop,B., Katzel,D., Schobel,S., Shrivastava,S., Schuster,J. and Selvarangan,R.	KT347233
EVD68/Homosapiens/USA/MO51/2014__KT347252	2014-08-17 (2014-01-01 - 2014-12-31)		B1	USA	North America		DTAQAF	KERASDVTHNIN	NGSSNNTYV		<18y	<18y		2019-07-15	927	M		Das,S.R., Halpin,R.A., Lin,X., Simenauer,A., Akopov,A., Fedorova,N., Puri,V., Stockwell,T., Amedeo,P., Bishop,B., Katzel,D., Schobel,S., Shrivastava,S., Schuster,J. and Selvarangan,R.	KT347252
EVD68/Homosapiens/USA/MO8/2014__KT347278	2014-09-24 (2014-01-01 - 2014-12-31)		B1	USA	North America		DTAQAF	KERASDVTHNIN	NGSSNNTYV		<18y	<18y		2019-07-15	927	F		Das,S.R., Halpin,R.A., Lin,X., Simenauer,A., Akopov,A., Fedorova,N., Puri,V., Stockwell,T., Amedeo,P., Bishop,B., Katzel,D., Schobel,S., Shrivastava,S., Schuster,J. and Selvarangan,R.	KT347278
CA/BC/14-296__KT873572	2014-11-06		B1	Canada	North America		DTAQAF	Many X	NGSSNNTYV					2019-07-15	741			Skowronski,D.M., Chambers,C., Sabaiduc,S., Murti,M., Gustafson,R., Pollock,S., Hoyano,D., Rempel,S., Allison,S., De Serres,G., Dickinson,J.A., Tellier,R., Fonseca,K., Drews,S.J., Martineau,C., Reyes-Domingo,F., Wong,T., Tang,P. and Krajden,M.	KT873572
NYS14_31249__KT455427	2014-12-23 (2014-10-15 - 2014-12-31)		B1	USA	North America		DTAQAF	Other	NGSSNNTYV					2019-07-15	927			Lamson,D.M., Fagan,S. and St. George,K.	KT455427
EVD68/Homosapiens/USA/MO35/2014__KT347275	2014-01-01 (2014-01-01 - 2014-07-19)		B1	USA	North America		DTAQAF	KERASDVTHNIN	NGSSNNTYV		<18y	<18y		2019-07-15	927	M		Das,S.R., Halpin,R.A., Lin,X., Simenauer,A., Akopov,A., Fedorova,N., Puri,V., Stockwell,T., Amedeo,P., Bishop,B., Katzel,D., Schobel,S., Shrivastava,S., Schuster,J. and Selvarangan,R.	KT347275
ITA/25861/14__KP153546	2014-10-28		B1	Italy	Europe		DTAQAF	KERASDVTHNIN	NGSSNNTYV					2019-07-15	927			Piralla,A., Girello,A., Premoli,M. and Baldanti,F.	KP153546
ITA/25185/14__KP153540	2014-10-20		B1	Italy	Europe		DTAQAF	KERASDVTHNIN	NGSSNNTYM					2019-07-15	927			Piralla,A., Girello,A., Premoli,M. and Baldanti,F.	KP153540
ITA/23987/14__KP153539	2014-10-04		B1	Italy	Europe		DTAQAF	KERASDVTHNIN	NGSSNNTYV					2019-07-15	927			Piralla,A., Girello,A., Premoli,M. and Baldanti,F.	KP153539
ITA/25571/14__KP153541	2014-10-24		B1	Italy	Europe		DTAQAF	KERASDVTHNIN	NGSSNNTYV					2019-07-15	927			Piralla,A., Girello,A., Premoli,M. and Baldanti,F.	KP153541
ITA/25663/14__KP153542	2014-10-25		B1	Italy	Europe		DTAQAF	KERASDVTHNIN	NGSSNNTYV					2019-07-15	927			Piralla,A., Girello,A., Premoli,M. and Baldanti,F.	KP153542
ITA/25686/14__KP153543	2014-10-26		B1	Italy	Europe		DTAQAF	KERASDVTHNIN	NGSSNNTYV					2019-07-15	927			Piralla,A., Girello,A., Premoli,M. and Baldanti,F.	KP153543
WWTP_2014-12-08__LT745913	2014-12-08		B1	France	Europe		DTAQAF	KERASDVTHNIN	NGGSNNTYV					2019-07-15	927			Bisseux Maxime,B.M., Colombet Jonathan,C.J., Mirand Audrey,M.A., Archimbaud Christine,A.C., Bailly Jean-Luc,B.J.L., Debroas Didier,D.D. and Henquell Cecile,H.C.	LT745913
ITA/25702/14__KP153545	2014-10-27		B1	Italy	Europe		DTAQAF	KERASDVTHNIN	NGSSNNTYV					2019-07-15	927			Piralla,A., Girello,A., Premoli,M. and Baldanti,F.	KP153545
CAE1133-FRA14__KP406494	2014-10-20		B1	France	Europe		DTAQAF	KERASDVTHNIN	NGSSNNTYV					2019-07-15	927			Poelman,R., Schuffenecker,I., van Leer-Buter,C., Josset,L., Niesters,H.G.M. and Lina,B.	KP406494
ITA/25700/14__KP153544	2014-10-27		B1	Italy	Europe		DTAQAF	KERASDVTHNIN	NGSSNNTYV					2019-07-15	927			Piralla,A., Girello,A., Premoli,M. and Baldanti,F.	KP153544
GER/NW/15-88/Germany/2013__KR066457	2013-01-01 (2013-01-01 - 2013-01-28)		B1	Germany	Europe	1.50	DTAQAF	KERASDVTHNIN	NGSSNNTYV	1-5y	<18y	<18y		2019-07-15	927			Bottcher,S., Prifert,C., Weissbrich,B., Adams,O., Aldabbagh,S., Eis-Hubinger,A.M. and Diedrich,S.	KR066457
12-43-175__KY272906	2012-10-24		B1	France	Europe	2.36	DTAQAF	KERASDVTHNIN	NGSSNNTYV	1-5y	<18y	<18y		2019-07-15	888			Josset,L., Schuffenecker,I. and Lina,B.	KY272906
EV-D68/Homosapiens/USA/O702/2012__KX433158	2012-09-18		B1	USA	North America	6	DTAQAF	KERASDVTHNIN	NGSSNNTYV	6-17y	<18y	<18y		2019-07-15	927	F		Das,S.R., Fedorova,N., Puri,V., Stockwell,T., Shrivastava,S., Amedeo,P., Shabman,R., Jackson,D.J. and Gern,J.E.	KX433158
EV-D68/Homosapiens/USA/O4413/2013__KX255384	2013-10-01		B1	USA	North America	6	DTAQAF	KERASDVTHNIN	NGSSNNTYV	6-17y	<18y	<18y		2019-07-15	927	F		Das,S.R., Halpin,R.A., Akopov,A., Fedorova,N., Puri,V., Stockwell,T., Amedeo,P., Bishop,B., Katzel,D., Schobel,S., Shrivastava,S., Jackson,D.J. and Gern,J.E.	KX255384
EV-D68/Homosapiens/USA/O4415/2013__KX255406	2013-09-25		B1	USA	North America	6	DTAQAF	KERASDVTHNIN	NGSSNNTYV	6-17y	<18y	<18y		2019-07-15	927	F		Das,S.R., Halpin,R.A., Akopov,A., Fedorova,N., Puri,V., Stockwell,T., Amedeo,P., Bishop,B., Katzel,D., Schobel,S., Shrivastava,S., Jackson,D.J. and Gern,J.E.	KX255406
EV-D68/Homosapiens/USA/O4417/2013__KX255368	2013-09-11		B1	USA	North America	7	DTAQAF	KERASDVTHNIN	NGSSNNTYV	6-17y	<18y	<18y		2019-07-15	927	F		Das,S.R., Halpin,R.A., Akopov,A., Fedorova,N., Puri,V., Stockwell,T., Amedeo,P., Bishop,B., Katzel,D., Schobel,S., Shrivastava,S., Jackson,D.J. and Gern,J.E.	KX255368
EV-D68/Homosapiens/USA/O3797/2013__KX433156	2013-08-28		B1	USA	North America	7	DTAQAF	KERASDVTHNIN	NGSSNNTYV	6-17y	<18y	<18y		2019-07-15	927	F		Das,S.R., Fedorova,N., Puri,V., Stockwell,T., Shrivastava,S., Amedeo,P., Shabman,R., Jackson,D.J. and Gern,J.E.	KX433156
EV-D68/Homosapiens/USA/O4445/2013__KX255387	2013-10-07		B1	USA	North America	6	DTAQAF	KERASDVTHNIN	NGSSNNTYV	6-17y	<18y	<18y		2019-07-15	927	F		Das,S.R., Halpin,R.A., Akopov,A., Fedorova,N., Puri,V., Stockwell,T., Amedeo,P., Bishop,B., Katzel,D., Schobel,S., Shrivastava,S., Jackson,D.J. and Gern,J.E.	KX255387
EV-D68/Homosapiens/USA/O4446/2013__KX255398	2013-10-15		B1	USA	North America	6	DTAQAF	KERASDVTHNIN	NGSSNNTYV	6-17y	<18y	<18y		2019-07-15	927	F		Das,S.R., Halpin,R.A., Akopov,A., Fedorova,N., Puri,V., Stockwell,T., Amedeo,P., Bishop,B., Katzel,D., Schobel,S., Shrivastava,S., Jackson,D.J. and Gern,J.E.	KX255398
EV-D68/Homosapiens/USA/O4444/2013__KX433165	2013-10-15		B1	USA	North America	6	DTAQAF	KERASDVTHNIN	NGSSNNTYV	6-17y	<18y	<18y		2019-07-15	927	F		Das,S.R., Fedorova,N., Puri,V., Stockwell,T., Shrivastava,S., Amedeo,P., Shabman,R., Jackson,D.J. and Gern,J.E.	KX433165
EV-D68/environment/Gainesville/1/2015__KU509997	2015-09-08		B1	USA	North America		DTAQAF	KERASDVTHNIN	NGSSNNTYV					2019-07-15	927			Lednicky,J.A., Bonny,T.S., Morris,J.G. and Loeb,J.C.	KU509997
CA/BC/14-097__KT873654	2014-09-26		B1	Canada	North America		DTAQAF	Many X	NGSSNNTYV					2019-07-15	714			Skowronski,D.M., Chambers,C., Sabaiduc,S., Murti,M., Gustafson,R., Pollock,S., Hoyano,D., Rempel,S., Allison,S., De Serres,G., Dickinson,J.A., Tellier,R., Fonseca,K., Drews,S.J., Martineau,C., Reyes-Domingo,F., Wong,T., Tang,P. and Krajden,M.	KT873654
EVD68/Homosapiens/USA/MO13/2014__KT347248	2014-01-01 (2014-01-01 - 2014-09-08)		B1	USA	North America		DTAQAF	KERASDVTHNIN	NGSSNNTYV		<18y	<18y		2019-07-15	927	M		Das,S.R., Halpin,R.A., Lin,X., Simenauer,A., Akopov,A., Fedorova,N., Puri,V., Stockwell,T., Amedeo,P., Bishop,B., Katzel,D., Schobel,S., Shrivastava,S., Schuster,J. and Selvarangan,R.	KT347248
EVD68/Homosapiens/USA/MO26/2014__KT347227	2014-08-01 (2014-01-01 - 2014-12-31)		B1	USA	North America		DTAQAF	KERASDVTHNIN	NGSGNNTYV		<18y	<18y		2019-07-15	927	F		Das,S.R., Halpin,R.A., Lin,X., Simenauer,A., Akopov,A., Fedorova,N., Puri,V., Stockwell,T., Amedeo,P., Bishop,B., Katzel,D., Schobel,S., Shrivastava,S., Schuster,J. and Selvarangan,R.	KT347227
EVD68/Homosapiens/USA/MO42/2014__KT347273	2014-05-11 (2014-01-01 - 2014-12-31)		B1	USA	North America		DTAQAF	KERASDVTHNIN	NGSSNNTYV		<18y	<18y		2019-07-15	927	F		Das,S.R., Halpin,R.A., Lin,X., Simenauer,A., Akopov,A., Fedorova,N., Puri,V., Stockwell,T., Amedeo,P., Bishop,B., Katzel,D., Schobel,S., Shrivastava,S., Schuster,J. and Selvarangan,R.	KT347273
EVD68/Homosapiens/USA/MO32/2014__KT347238	2014-01-20 (2014-01-01 - 2014-12-31)		B1	USA	North America		DTAQAF	KERASDVTHNIN	NGSSNNTYV		<18y	<18y		2019-07-15	927	F		Das,S.R., Halpin,R.A., Lin,X., Simenauer,A., Akopov,A., Fedorova,N., Puri,V., Stockwell,T., Amedeo,P., Bishop,B., Katzel,D., Schobel,S., Shrivastava,S., Schuster,J. and Selvarangan,R.	KT347238
NYS14_30905__KT455425	2014-07-03 (2014-01-01 - 2014-12-31)		B1	USA	North America		DTAQAF	KERASDVTHNIN	NGSSNNTYV					2019-07-15	927			Lamson,D.M., Fagan,S. and St. George,K.	KT455425
US/CA/14-6100__KP100796	2014-10-12 (2014-10-01 - 2014-10-31)		B1	USA	North America		DTAQAF	KERASDVTHNIN	NGSSNNTYV		<18y	<18y		2019-07-15	927		AFM	Greninger,A.L., Naccache,S.N., Clayton,A., Yu,G., Somasekar,S., Yagi,S., Glaser,C., Aldrovandi,G. and Chiu,C.Y.	KP100796
US/CA/14-6103SIB__KP100795	2014-10-12 (2014-10-01 - 2014-10-31)		B1	USA	North America		DTAQAF	KERASDVTHNIN	NGSSNNTYV					2019-07-15	927			Greninger,A.L., Naccache,S.N., Clayton,A., Yu,G., Somaseka,S., Yagi,S., Glaser,C., Aldrovandi,G. and Chiu,C.Y.	KP100795
USA/MS/2014-19052__KT995549	2014-09-08		B1	USA	North America		DTAQTF	KERASDVTHNIN	NGSSNNTYV					2019-07-15	927			Ng,T.F.F., Montmayeur,A., Chern,S.-W., Maher,K., Rogers,S., Castro,C., Oberste,S. and Nix,A.	KT995549
EVD68/Homosapiens/USA/MO30/2014__KT347237	2014-11-06 (2014-09-14 - 2014-12-31)		B1	USA	North America		DTAQAF	KERASDVTHNIN	NGSSNNTYV		<18y	<18y		2019-07-15	927	M		Das,S.R., Halpin,R.A., Lin,X., Simenauer,A., Akopov,A., Fedorova,N., Puri,V., Stockwell,T., Amedeo,P., Bishop,B., Katzel,D., Schobel,S., Shrivastava,S., Schuster,J. and Selvarangan,R.	KT347237
EVD68/Homosapiens/USA/MO37/2014__KT347250	2014-10-04 (2014-08-17 - 2014-12-31)		B1	USA	North America		DTAQAF	KERASDVTHNIN	NGSSNNTYV		<18y	<18y		2019-07-15	927	M		Das,S.R., Halpin,R.A., Lin,X., Simenauer,A., Akopov,A., Fedorova,N., Puri,V., Stockwell,T., Amedeo,P., Bishop,B., Katzel,D., Schobel,S., Shrivastava,S., Schuster,J. and Selvarangan,R.	KT347250
EVD68/Homosapiens/USA/MO44/2014__KT347272	2014-10-04 (2014-08-17 - 2014-12-31)		B1	USA	North America		DTAQAF	KERASDVTHNIN	NGSSNNTYV		<18y	<18y		2019-07-15	927	M		Das,S.R., Halpin,R.A., Lin,X., Simenauer,A., Akopov,A., Fedorova,N., Puri,V., Stockwell,T., Amedeo,P., Bishop,B., Katzel,D., Schobel,S., Shrivastava,S., Schuster,J. and Selvarangan,R.	KT347272
EVD68/Homosapiens/USA/MO5/2014__KT347242	2014-10-04 (2014-08-17 - 2014-12-31)		B1	USA	North America		DTAQAF	KERASDVTHNIN	NGSSNNTYV		<18y	<18y		2019-07-15	927	M		Das,S.R., Halpin,R.A., Lin,X., Simenauer,A., Akopov,A., Fedorova,N., Puri,V., Stockwell,T., Amedeo,P., Bishop,B., Katzel,D., Schobel,S., Shrivastava,S., Schuster,J. and Selvarangan,R.	KT347242
EVD68/Homosapiens/USA/MO23/2014__KT347255	2014-10-04 (2014-08-17 - 2014-12-31)		B1	USA	North America		DTAQAF	KERASDVTHNIN	NGSSNNTYV		<18y	<18y		2019-07-15	927	F		Das,S.R., Halpin,R.A., Lin,X., Simenauer,A., Akopov,A., Fedorova,N., Puri,V., Stockwell,T., Amedeo,P., Bishop,B., Katzel,D., Schobel,S., Shrivastava,S., Schuster,J. and Selvarangan,R.	KT347255
EVD68/Homosapiens/USA/MO53/2014__KT347226	2014-10-04 (2014-08-17 - 2014-12-31)		B1	USA	North America		DTAQAF	KERASDVTHNIN	NGSSNNTYV		<18y	<18y		2019-07-15	927	F		Das,S.R., Halpin,R.A., Lin,X., Simenauer,A., Akopov,A., Fedorova,N., Puri,V., Stockwell,T., Amedeo,P., Bishop,B., Katzel,D., Schobel,S., Shrivastava,S., Schuster,J. and Selvarangan,R.	KT347226
EV-D68/Homosapiens/USA/SSENT14/2014	2014-09-17		B1	USA	North America	1	DTAQAF	KERASDVTHNIN	NGSSNNTYV	1-5y	<18y	<18y			927	F		Das,S.R., Halpin,R.A., Lin,X., Akopov,A., Fedorova,N., Puri,V., Stockwell,T., Amedeo,P., Katzel,D., Schobel,S., Shrivastava,S. and Smole,S.	KX351829
EV-D68/Homosapiens/USA/SSENT26/2014	2014-09-19		B1	USA	North America	9	DTAQAF	KERASDVTHNIN	NGSSNNTYV	6-17y	<18y	<18y			878	M		Das,S.R., Halpin,R.A., Lin,X., Akopov,A., Fedorova,N., Puri,V., Stockwell,T., Amedeo,P., Katzel,D., Schobel,S., Shrivastava,S. and Smole,S.	KX351826
EVD68/Homosapiens/USA/MO3/2014__KT347244	2014-06-05 (2014-01-01 - 2014-12-31)		B1	USA	North America		DTAQAF	KERASDVTHNIN	NGSSNNTYV		<18y	<18y		2019-07-15	927	F		Das,S.R., Halpin,R.A., Lin,X., Simenauer,A., Akopov,A., Fedorova,N., Puri,V., Stockwell,T., Amedeo,P., Bishop,B., Katzel,D., Schobel,S., Shrivastava,S., Schuster,J. and Selvarangan,R.	KT347244
USA/TX/2014-19083__KU669044	2014-08-01		B1	USA	North America		DTAQAF	KERASDVTHNIN	NGSSNNTYV					2019-07-15	927			Ng,T.F.F., Montmayeur,A., Chern,S.-W., Maher,K., Rogers,S., Castro,C., Oberste,S. and Nix,A.	KU669044
NYS14_30917__KT455426	2014-07-15 (2014-01-01 - 2014-12-31)		B1	USA	North America		DTAQAF	Other	NGSSNNTYV					2019-07-15	927			Lamson,D.M., Fagan,S. and St. George,K.	KT455426
USA/CA/2014-RGDS-1034__MK681499	2014-10-01 (2014-10-01 - 2014-10-28)		B1	USA	North America		DTAQAF	KERASDVTHNIN	NGSSNNTYV					2019-07-15	927			Pan,C.-Y., Huynh,T., Padilla,T., Ng,T.F.F., Castro,C.J., Marine,R.L., Nix,W.A. and Wadford,D.A.	MK681499
USA/WI/2014-19217__KT995558	2014-09-09		B1	USA	North America		DTAQAF	KERASDVTHNIN	NGSSNNTYV					2019-07-15	927			Ng,T.F.F., Montmayeur,A., Chern,S.-W., Maher,K., Rogers,S., Castro,C., Oberste,S. and Nix,A.	KT995558
CA/BC/14-241__KT873607	2014-10-28		B1	Canada	North America		DTAQAF	Many X	NGSSNNTYV					2019-07-15	741			Skowronski,D.M., Chambers,C., Sabaiduc,S., Murti,M., Gustafson,R., Pollock,S., Hoyano,D., Rempel,S., Allison,S., De Serres,G., Dickinson,J.A., Tellier,R., Fonseca,K., Drews,S.J., Martineau,C., Reyes-Domingo,F., Wong,T., Tang,P. and Krajden,M.	KT873607
CA/BC/14-056__KT873606	2014-09-29		B1	Canada	North America		DTAQAF	Many X	NGSSNNTYV					2019-07-15	742			Skowronski,D.M., Chambers,C., Sabaiduc,S., Murti,M., Gustafson,R., Pollock,S., Hoyano,D., Rempel,S., Allison,S., De Serres,G., Dickinson,J.A., Tellier,R., Fonseca,K., Drews,S.J., Martineau,C., Reyes-Domingo,F., Wong,T., Tang,P. and Krajden,M.	KT873606
CAN14-453__KP455271	2014-06-22 (2014-01-01 - 2014-12-31)		B1	Canada	North America		DTAQAF	KERASDVTHNIN	NGSSNNTYV					2019-07-15	927			McDermid,A.K., Grudeski,E., Wilcox,M., Mandes,R. and Booth,T.F.	KP455271
CA/BC/14-305__KT873602	2014-11-08		B1	Canada	North America		DTAQAF	Many X	Other					2019-07-15	741			Skowronski,D.M., Chambers,C., Sabaiduc,S., Murti,M., Gustafson,R., Pollock,S., Hoyano,D., Rempel,S., Allison,S., De Serres,G., Dickinson,J.A., Tellier,R., Fonseca,K., Drews,S.J., Martineau,C., Reyes-Domingo,F., Wong,T., Tang,P. and Krajden,M.	KT873602
CA/BC/14-162__KT873599	2014-10-10		B1	Canada	North America		DTAQAF	Many X	NGSSNNTYV					2019-07-15	750			Skowronski,D.M., Chambers,C., Sabaiduc,S., Murti,M., Gustafson,R., Pollock,S., Hoyano,D., Rempel,S., Allison,S., De Serres,G., Dickinson,J.A., Tellier,R., Fonseca,K., Drews,S.J., Martineau,C., Reyes-Domingo,F., Wong,T., Tang,P. and Krajden,M.	KT873599
EVD68/Homosapiens/USA/MO25/2014__KT347225	2014-09-23 (2014-01-01 - 2014-12-31)		B1	USA	North America		DTAQAF	KERASDVTHNIN	NGSSNNTYV		<18y	<18y		2019-07-15	927	M		Das,S.R., Halpin,R.A., Lin,X., Simenauer,A., Akopov,A., Fedorova,N., Puri,V., Stockwell,T., Amedeo,P., Bishop,B., Katzel,D., Schobel,S., Shrivastava,S., Schuster,J. and Selvarangan,R.	KT347225
EVD68/Homosapiens/USA/MO50/2014__KT347268	2014-09-23 (2014-01-01 - 2014-12-31)		B1	USA	North America		DTAQAF	KERASDVTHNIN	NGSSNNTYV		<18y	<18y		2019-07-15	927	M		Das,S.R., Halpin,R.A., Lin,X., Simenauer,A., Akopov,A., Fedorova,N., Puri,V., Stockwell,T., Amedeo,P., Bishop,B., Katzel,D., Schobel,S., Shrivastava,S., Schuster,J. and Selvarangan,R.	KT347268
NYS14_32368__KT455430	2014-05-16 (2014-01-01 - 2014-12-31)		B1	USA	North America		DTAQAF	KERASDVTHNIN	NGSSNNTYV					2019-07-15	927			Lamson,D.M., Fagan,S. and St. George,K.	KT455430
CA/AFP/v14T04344__KM892502	2014-08-31 (2014-08-05 - 2014-08-31)		B1	USA	North America	6	DTAQAF	KERASDVTHNIN	NGSSNNTYV	6-17y	<18y	<18y		2019-07-15	927		AFM	Chiu,C.Y., Yu,G., Naccache,S.N., Clayton,A., Yagi,S. and Glaser,C.	KM892502
USA/CA/2014-RGDS-1030__MK681495	2014-10-17 (2014-10-01 - 2014-10-31)		B1	USA	North America		DTAQAF	KERASDVTHNIN	NGSSNNTYV					2019-07-15	927			Pan,C.-Y., Huynh,T., Padilla,T., Ng,T.F.F., Castro,C.J., Marine,R.L., Nix,W.A. and Wadford,D.A.	MK681495
USA/2014/CA-RGDS-1057__MN220717	2014-09-26		B1	USA	North America		DTAQAF	Many X	NGSSNNTYV					2019-09-08	813		AFM	Pan,C.-Y., Huynh,T., Padilla,T., Chen,A., Castro,C.J., Marine,R.L., Ng,T.F.F., Nix,W.A. and Wadford,D.A.	MN220717
US/CA/14-6089__KP322752	2014-08-31 (2014-08-12 - 2014-08-31)		B1	USA	North America		DTAQAF	KERASDVTHNIN	NGSSNNTYV		<18y	<18y		2019-07-15	927		AFM	Greninger,A.L., Naccache,S.N., Yu,G., Clayton,A., Glaser,C. and Chiu,C.Y.	KP322752
US/CA/14-6092__KP100792	2014-09-01 (2014-09-01 - 2014-09-27)		B1	USA	North America		DTAQAF	KERASDVTHNIN	NGSSNNTYV		<18y	<18y		2019-07-15	927		AFM	Greninger,A.L., Naccache,S.N., Yu,G., Somasekar,S., Yagi,S., Clayton,A., Glaser,C., Aldrovandi,G. and Chiu,C.Y.	KP100792
USA/CA/2014-RGDS-1036__MK681501	2014-10-11 (2014-10-01 - 2014-10-31)		B1	USA	North America		DTAQAF	KERASDVTHNIN	NGSSNNTYV					2019-07-15	927			Pan,C.-Y., Huynh,T., Padilla,T., Ng,T.F.F., Castro,C.J., Marine,R.L., Nix,W.A. and Wadford,D.A.	MK681501
USA/CA/2014-RGDS-1038__MK681503	2014-10-11 (2014-10-01 - 2014-10-31)		B1	USA	North America		DTAQAF	KERASDVTHNIN	NGSSNNTYV					2019-07-15	927			Pan,C.-Y., Huynh,T., Padilla,T., Ng,T.F.F., Castro,C.J., Marine,R.L., Nix,W.A. and Wadford,D.A.	MK681503
CA/BC/14-240__KT873620	2014-10-26		B1	Canada	North America		DTAQAF	Many X	NGSSNNTYV					2019-07-15	729			Skowronski,D.M., Chambers,C., Sabaiduc,S., Murti,M., Gustafson,R., Pollock,S., Hoyano,D., Rempel,S., Allison,S., De Serres,G., Dickinson,J.A., Tellier,R., Fonseca,K., Drews,S.J., Martineau,C., Reyes-Domingo,F., Wong,T., Tang,P. and Krajden,M.	KT873620
USA/NC/2014-19064__KT995553	2014-09-09		B1	USA	North America		DTAQAF	KERASDVTHNIN	NGSSNNTYV					2019-07-15	927			Ng,T.F.F., Montmayeur,A., Chern,S.-W., Maher,K., Rogers,S., Castro,C., Oberste,S. and Nix,A.	KT995553
CA/BC/14-297__KT873598	2014-11-04		B1	Canada	North America		DTAQAF	Many X	NGSSNNTYV					2019-07-15	741			Skowronski,D.M., Chambers,C., Sabaiduc,S., Murti,M., Gustafson,R., Pollock,S., Hoyano,D., Rempel,S., Allison,S., De Serres,G., Dickinson,J.A., Tellier,R., Fonseca,K., Drews,S.J., Martineau,C., Reyes-Domingo,F., Wong,T., Tang,P. and Krajden,M.	KT873598
USA/NC/2014-19229__KT995593	2014-09-10		B1	USA	North America		DTAQAF	KERASDVTHNIN	NGSSNNTYV					2019-07-15	927			Ng,T.F.F., Montmayeur,A., Chern,S.-W., Maher,K., Rogers,S., Castro,C., Oberste,S. and Nix,A.	KT995593
SMC-15-Sendai902__KX789226	2015-09-30 (2015-09-05 - 2015-09-30)		B1	Japan	Japan Korea		DTAQAF	KERANDVTHNIT	NGSSNNTYV					2019-07-15	927			Chaimongkol,N., Okamoto,M., Furuse,Y., Nishimura,H. and Oshitani,H.	KX789226
EVD68/Homosapiens/USA/MO14/2014__KT347243	2014-08-17 (2014-06-06 - 2014-11-10)		B1	USA	North America		DTAQAF	KERASDVTHNIN	NGSSNNTYV		<18y	<18y		2019-07-15	927	M		Das,S.R., Halpin,R.A., Lin,X., Simenauer,A., Akopov,A., Fedorova,N., Puri,V., Stockwell,T., Amedeo,P., Bishop,B., Katzel,D., Schobel,S., Shrivastava,S., Schuster,J. and Selvarangan,R.	KT347243
CA/BC/14-178__KT873609	2014-10-08		B1	Canada	North America		DTAQAF	Many X	NGSSNNTYV					2019-07-15	741			Skowronski,D.M., Chambers,C., Sabaiduc,S., Murti,M., Gustafson,R., Pollock,S., Hoyano,D., Rempel,S., Allison,S., De Serres,G., Dickinson,J.A., Tellier,R., Fonseca,K., Drews,S.J., Martineau,C., Reyes-Domingo,F., Wong,T., Tang,P. and Krajden,M.	KT873609
NYS14_30609__KT455424	2014-12-31 (2014-09-16 - 2014-12-31)		B1	USA	North America		DTAQAF	KERASDVTHNIN	NGSSNNTYV					2019-07-15	927			Lamson,D.M., Fagan,S. and St. George,K.	KT455424
CAN14-537__KP455267	2014-12-31 (2014-09-16 - 2014-12-31)		B1	Canada	North America		DTAQAF	KERASDVTHNIN	NGSSNNTYV					2019-07-15	927			McDermid,A.K., Grudeski,E., Wilcox,M., Mandes,R. and Booth,T.F.	KP455267
EVD68/Homosapiens/USA/MO27/2014__KT347266	2014-08-17 (2014-06-06 - 2014-11-10)		B1	USA	North America		DTAQAF	KERASDVTHNIN	NGSSNNTYV		<18y	<18y		2019-07-15	927	M		Das,S.R., Halpin,R.A., Lin,X., Simenauer,A., Akopov,A., Fedorova,N., Puri,V., Stockwell,T., Amedeo,P., Bishop,B., Katzel,D., Schobel,S., Shrivastava,S., Schuster,J. and Selvarangan,R.	KT347266
CAN14-153__KP455269	2014-08-17 (2014-06-06 - 2014-11-10)		B1	Canada	North America		DTAQAF	KERASDVTHNIN	NGSSNNTYV					2019-07-15	927			McDermid,A.K., Grudeski,E., Wilcox,M., Mandes,R. and Booth,T.F.	KP455269
EVD68/Homosapiens/USA/MO46/2014__KT347232	2014-08-17 (2014-06-06 - 2014-11-10)		B1	USA	North America		DTAQAF	KERASDVTHNIN	NGSSNNTYV		<18y	<18y		2019-07-15	927	M		Das,S.R., Halpin,R.A., Lin,X., Simenauer,A., Akopov,A., Fedorova,N., Puri,V., Stockwell,T., Amedeo,P., Bishop,B., Katzel,D., Schobel,S., Shrivastava,S., Schuster,J. and Selvarangan,R.	KT347232
EVD68/Homosapiens/USA/MO56/2014__KT347246	2014-08-17 (2014-06-06 - 2014-11-10)		B1	USA	North America		DTAQAF	KERASDVTHNIN	NGSSNNTYV		<18y	<18y		2019-07-15	927	M		Das,S.R., Halpin,R.A., Lin,X., Simenauer,A., Akopov,A., Fedorova,N., Puri,V., Stockwell,T., Amedeo,P., Bishop,B., Katzel,D., Schobel,S., Shrivastava,S., Schuster,J. and Selvarangan,R.	KT347246
NYS14_30603__KT455423	2014-08-17 (2014-06-06 - 2014-11-10)		B1	USA	North America		DTAQAF	KERASDVTHNIN	NGSSNNTYV					2019-07-15	927			Lamson,D.M., Fagan,S. and St. George,K.	KT455423
USA/MO/2014-19166__KT995531	2014-08-24		B1	USA	North America		DTAQAF	KERASDVTHNIN	NGSSNNTYV					2019-07-15	927			Ng,T.F.F., Montmayeur,A., Chern,S.-W., Maher,K., Rogers,S., Castro,C., Oberste,S. and Nix,A.	KT995531
EVD68/Homosapiens/USA/MO17/2014__KT347270	2014-12-31 (2014-10-04 - 2014-12-31)		B1	USA	North America		DTAQAF	KERASDVTHNIN	NGSSNNTYV		<18y	<18y		2019-07-15	927	M		Das,S.R., Halpin,R.A., Lin,X., Simenauer,A., Akopov,A., Fedorova,N., Puri,V., Stockwell,T., Amedeo,P., Bishop,B., Katzel,D., Schobel,S., Shrivastava,S., Schuster,J. and Selvarangan,R.	KT347270
CAN14-636__KP455268	2014-09-23 (2014-07-28 - 2014-12-31)		B1	Canada	North America		DTAQAF	KERASDVTHNIN	NGSSNNTYV					2019-07-15	927			McDermid,A.K., Grudeski,E., Wilcox,M., Mandes,R. and Booth,T.F.	KP455268
EVD68/Homosapiens/USA/MO4/2014__KT347235	2014-09-23 (2014-07-28 - 2014-12-31)		B1	USA	North America		DTAQAF	KERASDVTHNIN	NGSSNNTYV		<18y	<18y		2019-07-15	927	F		Das,S.R., Halpin,R.A., Lin,X., Simenauer,A., Akopov,A., Fedorova,N., Puri,V., Stockwell,T., Amedeo,P., Bishop,B., Katzel,D., Schobel,S., Shrivastava,S., Schuster,J. and Selvarangan,R.	KT347235
CAN14-884__KP455270	2014-09-23 (2014-07-28 - 2014-12-31)		B1	Canada	North America		DTAQAF	KERASDVTHNIN	NGSSNNTYV					2019-07-15	927			McDermid,A.K., Grudeski,E., Wilcox,M., Mandes,R. and Booth,T.F.	KP455270
USA/CA/2014-RGDS-1039__MK681504	2014-11-27 (2014-11-01 - 2014-11-30)		B1	USA	North America		DTAQAF	KERASDVTHNIN	NGSSNNTYV					2019-07-15	927			Pan,C.-Y., Huynh,T., Padilla,T., Ng,T.F.F., Castro,C.J., Marine,R.L., Nix,W.A. and Wadford,D.A.	MK681504
USA/CA/2014-RGDS-1040__MK681505	2014-12-01 (2014-12-01 - 2014-12-28)		B1	USA	North America		DTAQAF	KERASDVTHNIN	NGSSNNTYV					2019-07-15	927			Pan,C.-Y., Huynh,T., Padilla,T., Ng,T.F.F., Castro,C.J., Marine,R.L., Nix,W.A. and Wadford,D.A.	MK681505
EVD68/Homosapiens/USA/MO1/2014__KT347234	2014-10-12 (2014-08-27 - 2014-12-31)		B1	USA	North America		DTAQAF	KERASDVTHNIN	NGSSNNTYV		<18y	<18y		2019-07-15	927	F		Das,S.R., Halpin,R.A., Lin,X., Simenauer,A., Akopov,A., Fedorova,N., Puri,V., Stockwell,T., Amedeo,P., Bishop,B., Katzel,D., Schobel,S., Shrivastava,S., Schuster,J. and Selvarangan,R.	KT347234
EVD68/Homosapiens/USA/MO2/2014__KT347277	2014-12-15 (2014-09-20 - 2014-12-31)		B1	USA	North America		DTAQAF	KERASDVTHNIN	NGSSNNTYV		<18y	<18y		2019-07-15	927	M		Das,S.R., Halpin,R.A., Lin,X., Simenauer,A., Akopov,A., Fedorova,N., Puri,V., Stockwell,T., Amedeo,P., Bishop,B., Katzel,D., Schobel,S., Shrivastava,S., Schuster,J. and Selvarangan,R.	KT347277
EVD68/Homosapiens/USA/MO20/2014__KT347256	2014-10-11 (2014-09-04 - 2014-12-31)		B1	USA	North America		DTAQAF	KERASDVTHNIN	NGSSNNTYV		<18y	<18y		2019-07-15	927	F		Das,S.R., Halpin,R.A., Lin,X., Simenauer,A., Akopov,A., Fedorova,N., Puri,V., Stockwell,T., Amedeo,P., Bishop,B., Katzel,D., Schobel,S., Shrivastava,S., Schuster,J. and Selvarangan,R.	KT347256
USA/CT/2014-19180__KT995543	2014-09-09		B1	USA	North America		DTAQAF	KERASDVTHNIN	NGSSNNTYV					2019-07-15	927			Ng,T.F.F., Montmayeur,A., Chern,S.-W., Maher,K., Rogers,S., Castro,C., Oberste,S. and Nix,A.	KT995543
CA/BC/14-307__KT873603	2014-11-13		B1	Canada	North America		DTAQAF	Many X	NGSSNNTYV					2019-07-15	742			Skowronski,D.M., Chambers,C., Sabaiduc,S., Murti,M., Gustafson,R., Pollock,S., Hoyano,D., Rempel,S., Allison,S., De Serres,G., Dickinson,J.A., Tellier,R., Fonseca,K., Drews,S.J., Martineau,C., Reyes-Domingo,F., Wong,T., Tang,P. and Krajden,M.	KT873603
CA/BC/14-322__KT873604	2014-11-19		B1	Canada	North America		Other	Many X	NGSSNNTYV					2019-07-15	740			Skowronski,D.M., Chambers,C., Sabaiduc,S., Murti,M., Gustafson,R., Pollock,S., Hoyano,D., Rempel,S., Allison,S., De Serres,G., Dickinson,J.A., Tellier,R., Fonseca,K., Drews,S.J., Martineau,C., Reyes-Domingo,F., Wong,T., Tang,P. and Krajden,M.	KT873604
CA/BC/14-171__KT873615	2014-10-10		B1	Canada	North America		DTAQAF	Many X	NGSSNNTYV					2019-07-15	741			Skowronski,D.M., Chambers,C., Sabaiduc,S., Murti,M., Gustafson,R., Pollock,S., Hoyano,D., Rempel,S., Allison,S., De Serres,G., Dickinson,J.A., Tellier,R., Fonseca,K., Drews,S.J., Martineau,C., Reyes-Domingo,F., Wong,T., Tang,P. and Krajden,M.	KT873615
USA/CO/2014-19081__KU669046	2014-09-12		B1	USA	North America		DTAQAF	KERASDVTHNIN	NGSSNNTYV					2019-07-15	927			Ng,T.F.F., Montmayeur,A., Chern,S.-W., Maher,K., Rogers,S., Castro,C., Oberste,S. and Nix,A.	KU669046
AMI030123_FRA14__LN874223	2014-09-15 (2014-09-01 - 2014-09-30)		B1	France	Europe		DTAQAF	KERASDVTHNIN	NGSSNNTYV					2019-07-15	927			Mirand,A., Bailly,J., Peigue-Lafeuille,H. and Henquell,C.	LN874223
US/CO/14-93__KP126911	2014-09-26 (2014-09-01 - 2014-09-30)		B1	USA	North America		DTAQAF	KERASDVTHNIN	NGSSNNTYV		<18y	<18y		2019-07-15	927		AFM	Greninger,A.L., Naccache,S.N., Yu,G., Messacar,K., Dominguez,S. and Chiu,C.Y.	KP126911
US/CO/14-94__KP100793	2014-09-26 (2014-09-01 - 2014-09-30)		B1	USA	North America		DTAQAF	KERASDVTHNIN	NGSSNNTYV		<18y	<18y		2019-07-15	927		AFM	Greninger,A.L., Naccache,S.N., Yu,G., Messacar,K., Somasekar,S., Dominguez,S. and Chiu,C.Y.	KP100793
EVD68/Homosapiens/USA/MO7/2014__KT347271	2014-05-25 (2014-01-01 - 2014-12-31)		B1	USA	North America		DTAQAF	KERASDVTHNIN	NGSSNNTYV		<18y	<18y		2019-07-15	927	F		Das,S.R., Halpin,R.A., Lin,X., Simenauer,A., Akopov,A., Fedorova,N., Puri,V., Stockwell,T., Amedeo,P., Bishop,B., Katzel,D., Schobel,S., Shrivastava,S., Schuster,J. and Selvarangan,R.	KT347271
CAN14-165__KP455273	2014-04-23 (2014-01-01 - 2014-12-31)		B1	Canada	North America		DTAQAF	KERASDVTHNIN	NGSSNNTYV					2019-07-15	927			McDermid,A.K., Grudeski,E., Wilcox,M., Mandes,R. and Booth,T.F.	KP455273
USA/CA/2014-RGDS-1037__MK681502	2014-11-01 (2014-11-01 - 2014-11-27)		B1	USA	North America		DTAQAF	KERASDVTHNIN	Other					2019-07-15	927			Pan,C.-Y., Huynh,T., Padilla,T., Ng,T.F.F., Castro,C.J., Marine,R.L., Nix,W.A. and Wadford,D.A.	MK681502
EVD68/Homosapiens/USA/MO10/2014__KT347257	2014-04-23 (2014-01-01 - 2014-12-31)		B1	USA	North America		DTAQAF	KERASDVTHNIN	NGSSNNTYV		<18y	<18y		2019-07-15	927	M		Das,S.R., Halpin,R.A., Lin,X., Simenauer,A., Akopov,A., Fedorova,N., Puri,V., Stockwell,T., Amedeo,P., Bishop,B., Katzel,D., Schobel,S., Shrivastava,S., Schuster,J. and Selvarangan,R.	KT347257
CAN14-826__KP455274	2014-04-23 (2014-01-01 - 2014-12-31)		B1	Canada	North America		DTAQAF	KERASDVTHNIN	NGSSNNTYV					2019-07-15	927			McDermid,A.K., Grudeski,E., Wilcox,M., Mandes,R. and Booth,T.F.	KP455274
USA/CO/2014-19175__KT995533	2014-08-27		B1	USA	North America		DTAQAF	KERASDVTHNIN	NGSSNNTYV					2019-07-15	927			Ng,T.F.F., Montmayeur,A., Chern,S.-W., Maher,K., Rogers,S., Castro,C., Oberste,S. and Nix,A.	KT995533
USA/AL/2014-19241__KT995605	2014-09-15		B1	USA	North America		DTAQAF	KERASDVTHNIN	NGSSNNTYV					2019-07-15	927			Ng,T.F.F., Montmayeur,A., Chern,S.-W., Maher,K., Rogers,S., Castro,C., Oberste,S. and Nix,A.	KT995605
USA/KY/2014-19167__KT995532	2014-08-22		B1	USA	North America		DTAQAF	KERASDVTHNIN	NGSSNNTYV					2019-07-15	927			Ng,T.F.F., Montmayeur,A., Chern,S.-W., Maher,K., Rogers,S., Castro,C., Oberste,S. and Nix,A.	KT995532
REN019149_FRA14__LN874240	2014-11-30 (2014-11-04 - 2014-11-30)		B1	France	Europe		DTAQAF	KERASDVTHNIN	NGSSNNTYV					2019-07-15	926			Mirand,A., Bailly,J., Peigue-Lafeuille,H. and Henquell,C.	LN874240
USA/OR/2014-19268__KU669040	2014-11-15		B1	USA	North America		DTAQAF	KERASDVTHNIN	NGSSNNTYV					2019-07-15	927			Ng,T.F.F., Montmayeur,A., Chern,S.-W., Maher,K., Rogers,S., Castro,C., Oberste,S. and Nix,A.	KU669040
CA/BC/14-292__KT873673	2014-11-08		B1	Canada	North America		DTAQAF	Many X	NGSSNNTYV					2019-07-15	741			Skowronski,D.M., Chambers,C., Sabaiduc,S., Murti,M., Gustafson,R., Pollock,S., Hoyano,D., Rempel,S., Allison,S., De Serres,G., Dickinson,J.A., Tellier,R., Fonseca,K., Drews,S.J., Martineau,C., Reyes-Domingo,F., Wong,T., Tang,P. and Krajden,M.	KT873673
USA/RI/2014-19203__KT995569	2014-08-28		B1	USA	North America		DTAQAF	KERASDVTHNIN	NGSSNNTYV					2019-07-15	927			Ng,T.F.F., Montmayeur,A., Chern,S.-W., Maher,K., Rogers,S., Castro,C., Oberste,S. and Nix,A.	KT995569
CAN14-260__KP455275	2014-08-30 (2014-06-19 - 2014-12-16)		B1	Canada	North America		DTAQAF	KERASDVTHNIN	NGSSNNTYV					2019-07-15	927			McDermid,A.K., Grudeski,E., Wilcox,M., Mandes,R. and Booth,T.F.	KP455275
EVD68/Homosapiens/USA/MO49/2014__KT347240	2014-12-31 (2014-08-17 - 2014-12-31)		B1	USA	North America		DTAQAF	KERASDVTHNIN	NGSSNNTYV		<18y	<18y		2019-07-15	927	M		Das,S.R., Halpin,R.A., Lin,X., Simenauer,A., Akopov,A., Fedorova,N., Puri,V., Stockwell,T., Amedeo,P., Bishop,B., Katzel,D., Schobel,S., Shrivastava,S., Schuster,J. and Selvarangan,R.	KT347240
EVD68/Homosapiens/USA/MO6/2014__KT347239	2014-09-19 (2014-01-01 - 2014-12-31)		B1	USA	North America		DTAQAF	KERASDVTHNIN	NGSSNNTYV		<18y	<18y		2019-07-15	927	F		Das,S.R., Halpin,R.A., Lin,X., Simenauer,A., Akopov,A., Fedorova,N., Puri,V., Stockwell,T., Amedeo,P., Bishop,B., Katzel,D., Schobel,S., Shrivastava,S., Schuster,J. and Selvarangan,R.	KT347239
CAE1428-FRA14__KT220482	2014-11-25		B1	France	Europe		DTAQAF	KERASDVTHNIN	NGSSNNTYV					2019-07-15	927			Schuffenecker,I., Mirand,A., Josset,L., Peigue-Lafeuille,H. and Lina,B.	KT220482
CA/BC/14-136__KT873684	2014-10-07		B1	Canada	North America		DTAQAF	Many X	NGSSNNTYV					2019-07-15	767			Skowronski,D.M., Chambers,C., Sabaiduc,S., Murti,M., Gustafson,R., Pollock,S., Hoyano,D., Rempel,S., Allison,S., De Serres,G., Dickinson,J.A., Tellier,R., Fonseca,K., Drews,S.J., Martineau,C., Reyes-Domingo,F., Wong,T., Tang,P. and Krajden,M.	KT873684
CAN14-534__KP455272	2014-09-13 (2014-06-11 - 2014-12-04)		B1	Canada	North America		DTAQAF	KERASDVTHNIN	NGSSNNTYV					2019-07-15	927			McDermid,A.K., Grudeski,E., Wilcox,M., Mandes,R. and Booth,T.F.	KP455272
CA/BC/14-333__KT873651	2014-11-24		B1	Canada	North America		DTAQAF	Many X	Other					2019-07-15	737			Skowronski,D.M., Chambers,C., Sabaiduc,S., Murti,M., Gustafson,R., Pollock,S., Hoyano,D., Rempel,S., Allison,S., De Serres,G., Dickinson,J.A., Tellier,R., Fonseca,K., Drews,S.J., Martineau,C., Reyes-Domingo,F., Wong,T., Tang,P. and Krajden,M.	KT873651
LYO014118426101_FRA14__KP307991	2014-11-12		B1	France	Europe		DTAQAF	KERASDVTHNIN	NGSSNNTYV					2019-07-15	927			Bal,A., Schuffenecker,I., Casalegno,J.-S., Valette,M., Armand,N., Bellia Dhondt,P., Escuret,V. and Lina,B.	KP307991
LYO118426101-FRA14__KP406471	2014-11-12		B1	France	Europe		DTAQAF	KERASDVTHNIN	NGSSNNTYV					2019-07-15	927			Poelman,R., Schuffenecker,I., van Leer-Buter,C., Josset,L., Niesters,H.G.M. and Lina,B.	KP406471
CAE1108-FRA14__KP406485	2014-09-25		B1	France	Europe		DTAQAF	KERASDVTHNIN	NGSSNNTYV					2019-07-15	927			Poelman,R., Schuffenecker,I., van Leer-Buter,C., Josset,L., Niesters,H.G.M. and Lina,B.	KP406485
EVD68/Homosapiens/USA/MO36/2014__KT347265	2014-09-29 (2014-07-28 - 2014-12-31)		B1	USA	North America		DTAQAF	KERASDVTHNIN	NGSSNNTYV		<18y	<18y		2019-07-15	927	M		Das,S.R., Halpin,R.A., Lin,X., Simenauer,A., Akopov,A., Fedorova,N., Puri,V., Stockwell,T., Amedeo,P., Bishop,B., Katzel,D., Schobel,S., Shrivastava,S., Schuster,J. and Selvarangan,R.	KT347265
CA/BC/14-252__KT873657	2014-10-27		B1	Canada	North America		DTAQAF	Many X	NGSSNNTYV					2019-07-15	743			Skowronski,D.M., Chambers,C., Sabaiduc,S., Murti,M., Gustafson,R., Pollock,S., Hoyano,D., Rempel,S., Allison,S., De Serres,G., Dickinson,J.A., Tellier,R., Fonseca,K., Drews,S.J., Martineau,C., Reyes-Domingo,F., Wong,T., Tang,P. and Krajden,M.	KT873657
CA/BC/14-269__KT873658	2014-11-04		B1	Canada	North America		DTAQAF	Many X	NGSSNNTYV					2019-07-15	743			Skowronski,D.M., Chambers,C., Sabaiduc,S., Murti,M., Gustafson,R., Pollock,S., Hoyano,D., Rempel,S., Allison,S., De Serres,G., Dickinson,J.A., Tellier,R., Fonseca,K., Drews,S.J., Martineau,C., Reyes-Domingo,F., Wong,T., Tang,P. and Krajden,M.	KT873658
EV-D68/Haiti/1/2014__KT266905	2014-12-01		B1	Haiti	North America		DTAQAF	KERASDVTHNIN	NGSSNNTYV					2019-07-15	927			Lednicky,J.A., Okech,B.A., Morris,J.G. Jr., Beau De Rochars,V.M., Elbadry,M.A., White,S.K. and Loeb,J.C.	KT266905
NY153__KP745755	2014-10-02		B1	USA	North America	4	DTAQAF	KERASDVTHNIN	NGSSNNTYV	1-5y	<18y	<18y		2019-07-15	927	F		Huang,W., Wang,G., Zhuge,J., Nolan,S.M., Dimitrova,N. and Fallon,J.T.	KP745755
USA/MS/2014-19243__KT995607	2014-09-20		B1	USA	North America		DTAQAF	KERASDVTHNIN	NGSSNNTYV					2019-07-15	927			Ng,T.F.F., Montmayeur,A., Chern,S.-W., Maher,K., Rogers,S., Castro,C., Oberste,S. and Nix,A.	KT995607
USA/TX/2014-19261__KT995626	2014-09-30		B1	USA	North America		DTAQAF	Other	NGSSNNTYV					2019-07-15	927			Ng,T.F.F., Montmayeur,A., Chern,S.-W., Maher,K., Rogers,S., Castro,C., Oberste,S. and Nix,A.	KT995626
EVD68_SWE_001_140905_NFLG	2014-09-05		B1	Sweden	Europe	9	DTAQAF	KERASDVTHNIN	NGSSNNTYV	6-17y	<18y	<18y	Karolinska Sweden	2018-07-07	927	F		Dyrdak, R. et al.	MH674113
WWTP_2015-01-06__LT745911	2015-01-06		B1	France	Europe		DTAQAF	KERASDVTHNIN	NGSSNNTYV					2019-07-15	927			Bisseux Maxime,B.M., Colombet Jonathan,C.J., Mirand Audrey,M.A., Archimbaud Christine,A.C., Bailly Jean-Luc,B.J.L., Debroas Didier,D.D. and Henquell Cecile,H.C.	LT745911
L2630003743__KP729107	2014-11-01 (2014-11-01 - 2014-11-27)		B1	Denmark	Europe	30	DTAQAF	Many X	NGSSNNTYV	18-64y	18-64y	>=18y		2019-07-15	836			Midgley,S.E., Christiansen,C.B., Poulsen,M.W., Hansen,C.H. and Fischer,T.K.	KP729107
L2640002876__KR108022	2014-11-01 (2014-11-01 - 2014-11-27)		B1	Denmark	Europe	0.06	DTAQAF	Many X	NGSSNNTYV	<1y	<18y	<18y		2019-07-15	829			Midgley,S.E., Christiansen,C.B., Poulsen,M.W., Hansen,C.H. and Fischer,T.K.	KR108022
USA/VT/2014-19259__KT995624	2014-10-01		B1	USA	North America		DTAQAF	KERASDVTHNIN	NGSSNNTYV					2019-07-15	927			Ng,T.F.F., Montmayeur,A., Chern,S.-W., Maher,K., Rogers,S., Castro,C., Oberste,S. and Nix,A.	KT995624
CA/BC/14-166__KT873670	2014-10-13		B1	Canada	North America		DTAQAF	Many X	Other					2019-07-15	741			Skowronski,D.M., Chambers,C., Sabaiduc,S., Murti,M., Gustafson,R., Pollock,S., Hoyano,D., Rempel,S., Allison,S., De Serres,G., Dickinson,J.A., Tellier,R., Fonseca,K., Drews,S.J., Martineau,C., Reyes-Domingo,F., Wong,T., Tang,P. and Krajden,M.	KT873670
EV-D68/Homosapiens/USA/SSENT02/2014	2014-09-12		B1	USA	North America	1	DTAQAF	KERASDVTHNIN	NGSSNNTYV	1-5y	<18y	<18y			927	F		Das,S.R., Halpin,R.A., Lin,X., Akopov,A., Fedorova,N., Puri,V., Stockwell,T., Amedeo,P., Katzel,D., Schobel,S., Shrivastava,S. and Smole,S.	KX351814
USA/OK/2014-19170__KT995536	2014-08-17		B1	USA	North America		DTAQAF	KERASDVTHNIN	NGSSNNTYV					2019-07-15	927			Ng,T.F.F., Montmayeur,A., Chern,S.-W., Maher,K., Rogers,S., Castro,C., Oberste,S. and Nix,A.	KT995536
EV-D68/Homosapiens/USA/SSENT16/2014	2014-09-19		B1	USA	North America	46	DTAQAF	KERASDVTHNIN	NGSSNNTYV	18-64y	18-64y	>=18y			927	M		Das,S.R., Halpin,R.A., Lin,X., Akopov,A., Fedorova,N., Puri,V., Stockwell,T., Amedeo,P., Katzel,D., Schobel,S., Shrivastava,S. and Smole,S.	KX351822
EV-D68/Homosapiens/USA/SSENT18/2014	2014-09-18		B1	USA	North America	3	DTAQAF	KERASDVTHNIN	NGSSNNTYV	1-5y	<18y	<18y			927	M		Das,S.R., Halpin,R.A., Lin,X., Akopov,A., Fedorova,N., Puri,V., Stockwell,T., Amedeo,P., Katzel,D., Schobel,S., Shrivastava,S. and Smole,S.	KX351805
LYO1415548-FRA14__KT220451	2014-12-12		B1	France	Europe		DTAQAF	KERASDVTHNIN	NGSSNNTYV					2019-07-15	927			Schuffenecker,I., Mirand,A., Josset,L., Peigue-Lafeuille,H. and Lina,B.	KT220451
USA/CA/2014-RGDS-1035__MK681500	2014-10-01 (2014-10-01 - 2014-10-28)		B1	USA	North America		DTAQAF	KERASDVTHNIN	NGSSNNTYV					2019-07-15	927			Pan,C.-Y., Huynh,T., Padilla,T., Ng,T.F.F., Castro,C.J., Marine,R.L., Nix,W.A. and Wadford,D.A.	MK681500
CA/BC/14-068__KT873660	2014-09-29		B1	Canada	North America		DTAQAF	Many X	NGSSNNTYV					2019-07-15	742			Skowronski,D.M., Chambers,C., Sabaiduc,S., Murti,M., Gustafson,R., Pollock,S., Hoyano,D., Rempel,S., Allison,S., De Serres,G., Dickinson,J.A., Tellier,R., Fonseca,K., Drews,S.J., Martineau,C., Reyes-Domingo,F., Wong,T., Tang,P. and Krajden,M.	KT873660
EVD68/Homosapiens/USA/MO22/2014__KT347264	2014-04-13 (2014-01-01 - 2014-12-31)		B1	USA	North America		DTAQAF	KERASDVTHNIN	NGSSNNTYV		<18y	<18y		2019-07-15	927	M		Das,S.R., Halpin,R.A., Lin,X., Simenauer,A., Akopov,A., Fedorova,N., Puri,V., Stockwell,T., Amedeo,P., Bishop,B., Katzel,D., Schobel,S., Shrivastava,S., Schuster,J. and Selvarangan,R.	KT347264
EVD68/Homosapiens/USA/MO45/2014__KT347269	2014-09-27 (2014-01-01 - 2014-12-31)		B1	USA	North America		DTAQAF	KERASDVTHNIN	NGSSNNTYV		<18y	<18y		2019-07-15	927	M		Das,S.R., Halpin,R.A., Lin,X., Simenauer,A., Akopov,A., Fedorova,N., Puri,V., Stockwell,T., Amedeo,P., Bishop,B., Katzel,D., Schobel,S., Shrivastava,S., Schuster,J. and Selvarangan,R.	KT347269
USA/FL/2014-19070__KT995611	2014-06-13 (2014-01-01 - 2014-12-31)		B1	USA	North America		DTAQAF	KERASDVTHNIN	NGSSNNTYV					2019-07-15	927			Ng,T.F.F., Montmayeur,A., Chern,S.-W., Maher,K., Rogers,S., Castro,C., Oberste,S. and Nix,A.	KT995611
EVD68/Homosapiens/USA/MO15/2014__KT347228	2014-05-21 (2014-01-01 - 2014-12-31)		B1	USA	North America		DTAQAF	KERASDVTHNIN	NGSSNNTYV		<18y	<18y		2019-07-15	927	M		Das,S.R., Halpin,R.A., Lin,X., Simenauer,A., Akopov,A., Fedorova,N., Puri,V., Stockwell,T., Amedeo,P., Bishop,B., Katzel,D., Schobel,S., Shrivastava,S., Schuster,J. and Selvarangan,R.	KT347228
CA/BC/14-316__KT873647	2014-11-13		B1	Canada	North America		DTAQAF	Many X	NGSSNNTYV					2019-07-15	741			Skowronski,D.M., Chambers,C., Sabaiduc,S., Murti,M., Gustafson,R., Pollock,S., Hoyano,D., Rempel,S., Allison,S., De Serres,G., Dickinson,J.A., Tellier,R., Fonseca,K., Drews,S.J., Martineau,C., Reyes-Domingo,F., Wong,T., Tang,P. and Krajden,M.	KT873647
L2640003884__KR108023	2014-11-01 (2014-11-01 - 2014-11-30)		B1	Denmark	Europe	3	DTAQAF	Many X	NGSSNNTYV	1-5y	<18y	<18y		2019-07-15	810			Midgley,S.E., Christiansen,C.B., Poulsen,M.W., Hansen,C.H. and Fischer,T.K.	KR108023
EVD68/Homosapiens/USA/MO60/2014__KT347261	2014-04-13 (2014-01-01 - 2014-12-31)		B1	USA	North America		DTAQAF	KERASDVTHNIN	NGSSNNTYV		<18y	<18y		2019-07-15	927	M		Das,S.R., Halpin,R.A., Lin,X., Simenauer,A., Akopov,A., Fedorova,N., Puri,V., Stockwell,T., Amedeo,P., Bishop,B., Katzel,D., Schobel,S., Shrivastava,S., Schuster,J. and Selvarangan,R.	KT347261
USA/IA/2014-19225__KT995589	2014-07-02 (2014-01-01 - 2014-12-31)		B1	USA	North America		DTAQAF	KERASDVTHNIN	NGSSNNTYV					2019-07-15	927			Ng,T.F.F., Montmayeur,A., Chern,S.-W., Maher,K., Rogers,S., Castro,C., Oberste,S. and Nix,A.	KT995589
CAN14-455__KP455276	2014-05-21 (2014-01-01 - 2014-12-31)		B1	Canada	North America		DTAQAF	KERASDVTHNIN	NGSSNNTYV					2019-07-15	927			McDermid,A.K., Grudeski,E., Wilcox,M., Mandes,R. and Booth,T.F.	KP455276
EV-D68/Homosapiens/USA/SSENT07/2014	2014-09-16		B1	USA	North America	12	DTAQAF	KERASDVTHNIN	NGSSNNTYV	6-17y	<18y	<18y			927	F		Das,S.R., Halpin,R.A., Lin,X., Akopov,A., Fedorova,N., Puri,V., Stockwell,T., Amedeo,P., Katzel,D., Schobel,S., Shrivastava,S. and Smole,S.	KX351820
EVD68/Homosapiens/USA/MO21/2014__KT347276	2014-12-31 (2014-08-25 - 2014-12-31)		B1	USA	North America		DTAQAF	KERASDVTHNIN	NGGSNNTYV		<18y	<18y		2019-07-15	927	M		Das,S.R., Halpin,R.A., Lin,X., Simenauer,A., Akopov,A., Fedorova,N., Puri,V., Stockwell,T., Amedeo,P., Bishop,B., Katzel,D., Schobel,S., Shrivastava,S., Schuster,J. and Selvarangan,R.	KT347276
EVD68/Homosapiens/USA/MO34/2014__KT347267	2014-09-24 (2014-08-05 - 2014-12-31)		B1	USA	North America		DTAQAF	KERASDVTHNIN	Other		<18y	<18y		2019-07-15	927	M		Das,S.R., Halpin,R.A., Lin,X., Simenauer,A., Akopov,A., Fedorova,N., Puri,V., Stockwell,T., Amedeo,P., Bishop,B., Katzel,D., Schobel,S., Shrivastava,S., Schuster,J. and Selvarangan,R.	KT347267
EVD68/Homosapiens/USA/MO59/2014__KT347245	2014-08-24 (2014-06-25 - 2014-11-26)		B1	USA	North America		DTAQAF	KERASDVTHNIN	NGSSNNTYV		<18y	<18y		2019-07-15	927	M		Das,S.R., Halpin,R.A., Lin,X., Simenauer,A., Akopov,A., Fedorova,N., Puri,V., Stockwell,T., Amedeo,P., Bishop,B., Katzel,D., Schobel,S., Shrivastava,S., Schuster,J. and Selvarangan,R.	KT347245
US/MO/14-18948__KM851226	2014-08-31 (2014-08-05 - 2014-08-31)		B1	USA	North America		DTAQAF	KERASDVTHNIN	NGSSNNTYV					2019-07-15	927			Brown,B.A., Nix,W.A., Sheth,M., Frace,M. and Oberste,M.S.	KM851226
CF311065_FRA14__LN681337	2014-11-30 (2014-11-04 - 2014-11-30)		B1	France	Europe		DTAQTF	KERASDVTHNIN	NGSSNNTYV					2019-07-15	927			Mirand,A., Bailly,J., Peigue-Lafeuille,H. and Henquell,C.	LN681337
EV-D68/Homosapiens/USA/SSENT38/2014	2014-10-03		B1	USA	North America	10	DTAQTF	KERASDVTHNIN	NGSSNNTYV	6-17y	<18y	<18y			927	F		Das,S.R., Halpin,R.A., Lin,X., Akopov,A., Fedorova,N., Puri,V., Stockwell,T., Amedeo,P., Katzel,D., Schobel,S., Shrivastava,S. and Smole,S.	KX351804
US/CA/14-6067__KP126910	2014-08-31 (2014-08-06 - 2014-08-31)		B1	USA	North America		Other	KERASDVTHNIN	NGSSNNTYV		<18y	<18y		2019-07-15	927		AFM	Greninger,A.L., Naccache,S.N., Yu,G., Somasekar,S., Clayton,A., Yagi,S., Glaser,C., Aldrovandi,G. and Chiu,C.Y.	KP126910
MEX/DF/2014-InDRE2351__KT825142	2014-10-23		B1	Mexico	North America	15	DTAQAF	KERASDVTHNIN	NGSSNNTYV	6-17y	<18y	<18y		2019-07-15	927			Lopez-Martinez,I., Torres-Longoria,B., Barrera-Badillo,G., Ruiz-Lopez,A., Fierro-Valdez,M.A., Ortiz-Alcantara,J.M., Garces-Ayala,F., Gonzalez-Villa,M., Escobar-Escamilla,N., Ramirez-Gonzalez,J.E. and Diaz-Quinonez,J.A.	KT825142
CAN14-185__KP455278	2014-12-31 (2014-09-13 - 2014-12-31)		B1	Canada	North America		DTAQAF	KERASDVTHNIN	NGSSNNTYV					2019-07-15	927			McDermid,A.K., Grudeski,E., Wilcox,M., Mandes,R. and Booth,T.F.	KP455278
PAR15175-FRA14__KT220491	2014-12-08		B1	France	Europe		DTAQAF	KERASDVTHNIN	Other					2019-07-15	926			Schuffenecker,I., Mirand,A., Josset,L., Peigue-Lafeuille,H. and Lina,B.	KT220491
PAR15176-FRA14__KT220492	2014-12-09		B1	France	Europe		DTAQAF	KERASDVTHNIN	Other					2019-07-15	926			Schuffenecker,I., Mirand,A., Josset,L., Peigue-Lafeuille,H. and Lina,B.	KT220492
USA/2014/CA-RGDS-1058__MN220718	2014-09-22		B1	USA	North America		DTAQAF	Many X	NGSSNNTYV					2019-09-08	795		AFM	Pan,C.-Y., Huynh,T., Padilla,T., Chen,A., Castro,C.J., Marine,R.L., Ng,T.F.F., Nix,W.A. and Wadford,D.A.	MN220718
EVD68/Homosapiens/USA/MO58/2014__KT347224	2014-09-23 (2014-08-02 - 2014-12-31)		B1	USA	North America		DTAQAF	KERASDVTHNIN	NGSSNNTYV		<18y	<18y		2019-07-15	927	M		Das,S.R., Halpin,R.A., Lin,X., Simenauer,A., Akopov,A., Fedorova,N., Puri,V., Stockwell,T., Amedeo,P., Bishop,B., Katzel,D., Schobel,S., Shrivastava,S., Schuster,J. and Selvarangan,R.	KT347224
USA/MS/2014-19204__KT995570	2014-09-11		B1	USA	North America		DTAQAF	KERASDVTHNIN	NGSSNNTYV					2019-07-15	927			Ng,T.F.F., Montmayeur,A., Chern,S.-W., Maher,K., Rogers,S., Castro,C., Oberste,S. and Nix,A.	KT995570
EVD68/Homosapiens/USA/MO38/2014__KT347279	2014-09-27 (2014-01-01 - 2014-12-31)		B1	USA	North America		DTAQAF	KERASDVTHNIN	NGSSNNTYV		<18y	<18y		2019-07-15	927	M		Das,S.R., Halpin,R.A., Lin,X., Simenauer,A., Akopov,A., Fedorova,N., Puri,V., Stockwell,T., Amedeo,P., Bishop,B., Katzel,D., Schobel,S., Shrivastava,S., Schuster,J. and Selvarangan,R.	KT347279
EVD68/Homosapiens/USA/MO39/2014__KT347236	2014-09-27 (2014-01-01 - 2014-12-31)		B1	USA	North America		DTAQAF	KERASDVTHNIN	NGSSNNTYV		<18y	<18y		2019-07-15	927	M		Das,S.R., Halpin,R.A., Lin,X., Simenauer,A., Akopov,A., Fedorova,N., Puri,V., Stockwell,T., Amedeo,P., Bishop,B., Katzel,D., Schobel,S., Shrivastava,S., Schuster,J. and Selvarangan,R.	KT347236
EV68/Ontario/C818710/2014__KT835407	2014-09-15		B1	Canada	North America		DTAQAF	KERASDVTHNIN	NGSSNNTYV					2019-07-15	927			Eshaghi,A., Li,A., Banh,P., Patel,S.N. and Gubbay,J.B.	KT835407
CAN14-198__KP455265	2014-09-15 (2014-08-07 - 2014-12-15)		B1	Canada	North America		DTAQAF	KERASDVTHNIN	NGSSNNTYV					2019-07-15	927			McDermid,A.K., Grudeski,E., Wilcox,M., Mandes,R. and Booth,T.F.	KP455265
IRL_DUB1_2014_37	2014-09-18		B1	Ireland	Europe		DTAQAF	KERASDVTHNIN	NGSSNNTYV						687			Abboud Guerra,J.A.	KU645363
GER/11-01/14-15__KP189395	2014-10-09		B1	Germany	Europe		DTAQAF	KERASDVTHNIN	NGSSNNTYV					2019-07-15	927			Reiche,J., Schweiger,B., Buchholz,U., Buda,S., Diedrich,S., Wolff,T. and Bottcher,S.	KP189395
GER/BY/14-1219/Germany/2014__KP745732	2014-10-01 (2014-10-01 - 2014-10-27)		B1	Germany	Europe	9.60	DTAQAF	KERASDVTHNIN	NGSSNNTYV	6-17y	<18y	<18y		2019-07-15	927			Bottcher,S., Prifert,C., Weissbrich,B., Adams,O., Aldabbagh,S., Eis-Hubinger,A.M. and Diedrich,S.	KP745732
EVD68/Homosapiens/USA/MO11/2014__KT347260	2014-09-15 (2014-01-01 - 2014-12-31)		B1	USA	North America		DTAQAF	KERASDVTHNIN	NGSGNNTYV		<18y	<18y		2019-07-15	927	M		Das,S.R., Halpin,R.A., Lin,X., Simenauer,A., Akopov,A., Fedorova,N., Puri,V., Stockwell,T., Amedeo,P., Bishop,B., Katzel,D., Schobel,S., Shrivastava,S., Schuster,J. and Selvarangan,R.	KT347260
CAN14-330__KP455264	2014-07-08 (2014-01-01 - 2014-12-31)		B1	Canada	North America		DTAQAF	KERASDVTHNIN	NGSGNNTYV					2019-07-15	927			McDermid,A.K., Grudeski,E., Wilcox,M., Mandes,R. and Booth,T.F.	KP455264
EV-D68_STL_2014_12__KM881710	2014-12-31 (2014-09-10 - 2014-12-31)		B1	USA	North America		DTAQAF	Other	NGSGNNTYV					2019-07-15	927			Wylie,K.M., Wylie,T.N., Orvedahl,A., Buller,R.S., Herter,B.N., Magrini,V., Wilson,R.K. and Storch,G.A.	KM881710
EVD68/Homosapiens/USA/MO16/2014__KT347249	2014-08-17 (2014-06-06 - 2014-12-21)		B1	USA	North America		DTAQAF	KERASDVTHNIN	NGSGNNTYV		<18y	<18y		2019-07-15	927	M		Das,S.R., Halpin,R.A., Lin,X., Simenauer,A., Akopov,A., Fedorova,N., Puri,V., Stockwell,T., Amedeo,P., Bishop,B., Katzel,D., Schobel,S., Shrivastava,S., Schuster,J. and Selvarangan,R.	KT347249
US/MO/14-18947__KM851225	2014-08-31 (2014-08-06 - 2014-08-31)		B1	USA	North America		Other	KERASDVTHNIN	NGSGNNTYV					2019-07-15	927			Brown,B.A., Nix,W.A., Sheth,M., Frace,M. and Oberste,M.S.	KM851225
EVD68/Homosapiens/USA/MO24/2014__KT347253	2014-09-30 (2014-06-15 - 2014-12-31)		B1	USA	North America		DTAQAF	KERASDVTHNIN	NGSGNNTYV		<18y	<18y		2019-07-15	927	M		Das,S.R., Halpin,R.A., Lin,X., Simenauer,A., Akopov,A., Fedorova,N., Puri,V., Stockwell,T., Amedeo,P., Bishop,B., Katzel,D., Schobel,S., Shrivastava,S., Schuster,J. and Selvarangan,R.	KT347253
EVD68/Homosapiens/USA/MO47/2014__KT347251	2014-09-30 (2014-06-15 - 2014-12-31)		B1	USA	North America		DTAQAF	KERASDVTHNIN	NGSGNNTYV		<18y	<18y		2019-07-15	927	F		Das,S.R., Halpin,R.A., Lin,X., Simenauer,A., Akopov,A., Fedorova,N., Puri,V., Stockwell,T., Amedeo,P., Bishop,B., Katzel,D., Schobel,S., Shrivastava,S., Schuster,J. and Selvarangan,R.	KT347251
GER/BY/14-1223/Germany/2014__KP745731	2014-10-31 (2014-10-05 - 2014-10-31)		B1	Germany	Europe	0.4	DTAQAF	KERASDVTHNIN	Other	<1y	<18y	<18y		2019-07-15	927			Bottcher,S., Prifert,C., Weissbrich,B., Adams,O., Aldabbagh,S., Eis-Hubinger,A.M. and Diedrich,S.	KP745731
GER/BY/14-1226/Germany/2014__KP745730	2014-11-30 (2014-11-05 - 2014-11-30)		B1	Germany	Europe	7.20	DTAQAF	KERASDVTHNIN	Other	6-17y	<18y	<18y		2019-07-15	927			Bottcher,S., Prifert,C., Weissbrich,B., Adams,O., Aldabbagh,S., Eis-Hubinger,A.M. and Diedrich,S.	KP745730
L2640016584__KR108025	2014-10-29 (2014-10-01 - 2014-10-31)		B1	Denmark	Europe	0.67	DTAQAF	Many X	NGSSNNTYV	<1y	<18y	<18y		2019-07-15	839			Midgley,S.E., Christiansen,C.B., Poulsen,M.W., Hansen,C.H. and Fischer,T.K.	KR108025
EVD68_SWE_006_140814_NFLG	2014-08-14		B1	Sweden	Europe	3	DTAQAF	KERASDVTHNIN	NGSSNNTYV	1-5y	<18y	<18y	Karolinska Sweden	2018-07-07	927	F		Dyrdak, R. et al.	MH674112
EVD68_SWE_004_140916_NFLG	2014-09-16		B1	Sweden	Europe	3	DTAQAF	KERASDVTHNIN	Other	1-5y	<18y	<18y	Karolinska Sweden	2018-07-07	927	M		Dyrdak, R. et al.	MH674116
EVD68_SWE_005_140814_NFLG	2014-08-14		B1	Sweden	Europe	1	DTAQAF	KERASDVTHNIN	NGSSNNTYV	1-5y	<18y	<18y	Karolinska Sweden	2018-07-07	927	M		Dyrdak, R. et al.	MH674111
BRE1460-FRA14__KT220452	2014-10-31		B1	France	Europe		DTAQAF	KERASDVTHNIN	NGSSNNTYV					2019-07-15	927			Schuffenecker,I., Mirand,A., Josset,L., Peigue-Lafeuille,H. and Lina,B.	KT220452
EVD68_SWE_002_140908_NFLG	2014-09-08		B1	Sweden	Europe	0	DTAQAF	KERASDVTHNIN	NGSSNNTYV	<1y	<18y	<18y	Karolinska Sweden	2018-07-07	927	M		Dyrdak, R. et al.	MH674115
CA/BC/14-093__KT873700	2014-09-29		B1	Canada	North America		DTAQAF	Many X	NGSSNNTYV					2019-07-15	768			Skowronski,D.M., Chambers,C., Sabaiduc,S., Murti,M., Gustafson,R., Pollock,S., Hoyano,D., Rempel,S., Allison,S., De Serres,G., Dickinson,J.A., Tellier,R., Fonseca,K., Drews,S.J., Martineau,C., Reyes-Domingo,F., Wong,T., Tang,P. and Krajden,M.	KT873700
CA/BC/14-148__KT873702	2014-10-07		B1	Canada	North America		DTAQAF	Many X	NGSSNNTYV					2019-07-15	767			Skowronski,D.M., Chambers,C., Sabaiduc,S., Murti,M., Gustafson,R., Pollock,S., Hoyano,D., Rempel,S., Allison,S., De Serres,G., Dickinson,J.A., Tellier,R., Fonseca,K., Drews,S.J., Martineau,C., Reyes-Domingo,F., Wong,T., Tang,P. and Krajden,M.	KT873702
CA/BC/14-047__KT873703	2014-09-26		B1	Canada	North America		DTAQAF	Many X	NGSSNNTYV					2019-07-15	751			Skowronski,D.M., Chambers,C., Sabaiduc,S., Murti,M., Gustafson,R., Pollock,S., Hoyano,D., Rempel,S., Allison,S., De Serres,G., Dickinson,J.A., Tellier,R., Fonseca,K., Drews,S.J., Martineau,C., Reyes-Domingo,F., Wong,T., Tang,P. and Krajden,M.	KT873703
CA/BC/14-050__KT873622	2014-09-27		B1	Canada	North America		DTAQAF	Many X	NGSSNNTYV					2019-07-15	742			Skowronski,D.M., Chambers,C., Sabaiduc,S., Murti,M., Gustafson,R., Pollock,S., Hoyano,D., Rempel,S., Allison,S., De Serres,G., Dickinson,J.A., Tellier,R., Fonseca,K., Drews,S.J., Martineau,C., Reyes-Domingo,F., Wong,T., Tang,P. and Krajden,M.	KT873622
CA/BC/14-213__KT873626	2014-10-20		B1	Canada	North America		DTAQAF	Many X	NGSSNNTYV					2019-07-15	741			Skowronski,D.M., Chambers,C., Sabaiduc,S., Murti,M., Gustafson,R., Pollock,S., Hoyano,D., Rempel,S., Allison,S., De Serres,G., Dickinson,J.A., Tellier,R., Fonseca,K., Drews,S.J., Martineau,C., Reyes-Domingo,F., Wong,T., Tang,P. and Krajden,M.	KT873626
CA/BC/14-301__KT873628	2014-11-10		B1	Canada	North America		DTAQAF	Many X	NGSSNNTYV					2019-07-15	743			Skowronski,D.M., Chambers,C., Sabaiduc,S., Murti,M., Gustafson,R., Pollock,S., Hoyano,D., Rempel,S., Allison,S., De Serres,G., Dickinson,J.A., Tellier,R., Fonseca,K., Drews,S.J., Martineau,C., Reyes-Domingo,F., Wong,T., Tang,P. and Krajden,M.	KT873628
CA/BC/14-327__KT873625	2014-11-18		B1	Canada	North America		DTAQAF	Many X	NGSSNNTYV					2019-07-15	747			Skowronski,D.M., Chambers,C., Sabaiduc,S., Murti,M., Gustafson,R., Pollock,S., Hoyano,D., Rempel,S., Allison,S., De Serres,G., Dickinson,J.A., Tellier,R., Fonseca,K., Drews,S.J., Martineau,C., Reyes-Domingo,F., Wong,T., Tang,P. and Krajden,M.	KT873625
CA/BC/14-145__KT873681	2014-10-07		B1	Canada	North America		DTAQAF	Many X	NGSSNNTYV					2019-07-15	762			Skowronski,D.M., Chambers,C., Sabaiduc,S., Murti,M., Gustafson,R., Pollock,S., Hoyano,D., Rempel,S., Allison,S., De Serres,G., Dickinson,J.A., Tellier,R., Fonseca,K., Drews,S.J., Martineau,C., Reyes-Domingo,F., Wong,T., Tang,P. and Krajden,M.	KT873681
CA/BC/14-101__KT873644	2014-09-29		B1	Canada	North America		Other	Many X	Other					2019-07-15	767			Skowronski,D.M., Chambers,C., Sabaiduc,S., Murti,M., Gustafson,R., Pollock,S., Hoyano,D., Rempel,S., Allison,S., De Serres,G., Dickinson,J.A., Tellier,R., Fonseca,K., Drews,S.J., Martineau,C., Reyes-Domingo,F., Wong,T., Tang,P. and Krajden,M.	KT873644
CA/BC/14-143__KT873683	2014-10-05		B1	Canada	North America		DTAQAF	Many X	NGSSNNTYV					2019-07-15	752			Skowronski,D.M., Chambers,C., Sabaiduc,S., Murti,M., Gustafson,R., Pollock,S., Hoyano,D., Rempel,S., Allison,S., De Serres,G., Dickinson,J.A., Tellier,R., Fonseca,K., Drews,S.J., Martineau,C., Reyes-Domingo,F., Wong,T., Tang,P. and Krajden,M.	KT873683
CA/BC/14-153__KT873701	2014-10-07		B1	Canada	North America		DTAQAF	Many X	NGSSNNTYV					2019-07-15	751			Skowronski,D.M., Chambers,C., Sabaiduc,S., Murti,M., Gustafson,R., Pollock,S., Hoyano,D., Rempel,S., Allison,S., De Serres,G., Dickinson,J.A., Tellier,R., Fonseca,K., Drews,S.J., Martineau,C., Reyes-Domingo,F., Wong,T., Tang,P. and Krajden,M.	KT873701
CA/BC/14-094__KT873687	2014-10-03		B1	Canada	North America		DTAQAF	Many X	NGSSNNTYV					2019-07-15	767			Skowronski,D.M., Chambers,C., Sabaiduc,S., Murti,M., Gustafson,R., Pollock,S., Hoyano,D., Rempel,S., Allison,S., De Serres,G., Dickinson,J.A., Tellier,R., Fonseca,K., Drews,S.J., Martineau,C., Reyes-Domingo,F., Wong,T., Tang,P. and Krajden,M.	KT873687
EV68_Alberta17390_2014__KP114662	2014-08-18		B1	Canada	North America		DTAQAF	KERASDVTHNIN	NGSSNNTYV					2019-07-15	927			Pabbaraju,K., Wong,S., Zarra,D., Gill,K., Drews,S., Tipples,G. and Tellier,R.	KP114662
CAN14-869__KP455277	2014-11-02 (2014-08-11 - 2014-12-31)		B1	Canada	North America		DTAQAF	KERASDVTHNIN	NGSSNNTYV					2019-07-15	927			McDermid,A.K., Grudeski,E., Wilcox,M., Mandes,R. and Booth,T.F.	KP455277
USA/AL/2014-19169__KT995535	2014-08-29		B1	USA	North America		DTAQAF	KERASDVTHNIN	NGSSNNTYV					2019-07-15	927			Ng,T.F.F., Montmayeur,A., Chern,S.-W., Maher,K., Rogers,S., Castro,C., Oberste,S. and Nix,A.	KT995535
CA/BC/14-275__KT873652	2014-11-01		B1	Canada	North America		DTAQAF	Many X	Other					2019-07-15	742			Skowronski,D.M., Chambers,C., Sabaiduc,S., Murti,M., Gustafson,R., Pollock,S., Hoyano,D., Rempel,S., Allison,S., De Serres,G., Dickinson,J.A., Tellier,R., Fonseca,K., Drews,S.J., Martineau,C., Reyes-Domingo,F., Wong,T., Tang,P. and Krajden,M.	KT873652
EV-D68/Homosapiens/USA/C7722/2014__KX255364	2014-08-14		B1	USA	North America	14	DTAQAF	KERASDVTHNIN	NGSSNNTYV	6-17y	<18y	<18y		2019-07-15	927	F		Das,S.R., Halpin,R.A., Akopov,A., Fedorova,N., Puri,V., Stockwell,T., Amedeo,P., Bishop,B., Katzel,D., Schobel,S., Shrivastava,S., Jackson,D.J. and Gern,J.E.	KX255364
EV-D68/Homosapiens/USA/C7723/2014__KX255373	2014-08-16		B1	USA	North America	14	DTAQAF	KERASDVTHNIN	NGSSNNTYV	6-17y	<18y	<18y		2019-07-15	927	F		Das,S.R., Halpin,R.A., Akopov,A., Fedorova,N., Puri,V., Stockwell,T., Amedeo,P., Bishop,B., Katzel,D., Schobel,S., Shrivastava,S., Jackson,D.J. and Gern,J.E.	KX255373
GER/BY/14-1216/Germany/2014__KP745735	2014-10-31 (2014-10-05 - 2014-10-31)		B1	Germany	Europe	1	DTAQAF	KERASDVTHNIN	NGSSNNTYV	1-5y	<18y	<18y		2019-07-15	927			Bottcher,S., Prifert,C., Weissbrich,B., Adams,O., Aldabbagh,S., Eis-Hubinger,A.M. and Diedrich,S.	KP745735
EVD68/Homosapiens/USA/MO43/2014__KT347274	2014-09-15 (2014-07-29 - 2014-12-15)		B1	USA	North America		DTAQAF	KERASDVTHNIN	NGSSNNTYV		<18y	<18y		2019-07-15	927	M		Das,S.R., Halpin,R.A., Lin,X., Simenauer,A., Akopov,A., Fedorova,N., Puri,V., Stockwell,T., Amedeo,P., Bishop,B., Katzel,D., Schobel,S., Shrivastava,S., Schuster,J. and Selvarangan,R.	KT347274
EVD68/Homosapiens/USA/MO9/2014__KT347259	2014-12-31 (2014-10-12 - 2014-12-31)		B1	USA	North America		DTAQAF	KERASDVTHNIN	NGSSNNTYV		<18y	<18y		2019-07-15	927	M		Das,S.R., Halpin,R.A., Lin,X., Simenauer,A., Akopov,A., Fedorova,N., Puri,V., Stockwell,T., Amedeo,P., Bishop,B., Katzel,D., Schobel,S., Shrivastava,S., Schuster,J. and Selvarangan,R.	KT347259
EVD68/Homosapiens/USA/MO54/2014__KT347223	2014-12-31 (2014-10-13 - 2014-12-31)		B1	USA	North America		DTAQAF	KERASDVTHNIN	NGSSNNTYM		<18y	<18y		2019-07-15	927	M		Das,S.R., Halpin,R.A., Lin,X., Simenauer,A., Akopov,A., Fedorova,N., Puri,V., Stockwell,T., Amedeo,P., Bishop,B., Katzel,D., Schobel,S., Shrivastava,S., Schuster,J. and Selvarangan,R.	KT347223
NY275__KP745759	2014-09-19		B1	USA	North America	6	DTAQAF	KERASDVTHNIN	NGSSNNTYV	6-17y	<18y	<18y		2019-07-15	927	M		Huang,W., Wang,G., Zhuge,J., Nolan,S.M., Dimitrova,N. and Fallon,J.T.	KP745759
CA/BC/14-244__KT873649	2014-10-28		B1	Canada	North America		DTAQAF	Many X	NGSSNNTYV					2019-07-15	741			Skowronski,D.M., Chambers,C., Sabaiduc,S., Murti,M., Gustafson,R., Pollock,S., Hoyano,D., Rempel,S., Allison,S., De Serres,G., Dickinson,J.A., Tellier,R., Fonseca,K., Drews,S.J., Martineau,C., Reyes-Domingo,F., Wong,T., Tang,P. and Krajden,M.	KT873649
MEX/DGO/2014-InDRE2271__KT803995	2014-10-16		B1	Mexico	North America		DTAQAF	KERASDVTHNIN	NGSSNNTYV					2019-07-15	927			Lopez-Martinez,I., Torres-Longoria,B., Barrera-Badillo,G., Ruiz-Lopez,A., Fierro-Valdez,M.A., Ortiz-Alcantara,J.M., Garces-Ayala,F., Gonzalez-Villa,M., Escobar-Escamilla,N., Ramirez-Gonzalez,J.E. and Diaz-Quinonez,J.A.	KT803995
NY326__KP745765	2014-09-25		B1	USA	North America	9	DTAQAF	KERASDVTHNIN	NGSSNNTYV	6-17y	<18y	<18y		2019-07-15	927	M		Huang,W., Wang,G., Zhuge,J., Nolan,S.M., Dimitrova,N. and Fallon,J.T.	KP745765
NY77__KP745770	2014-09-28		B1	USA	North America	5	DTAQAF	KERASDVTHNIN	NGSSNNTYV	1-5y	<18y	<18y		2019-07-15	927	F		Huang,W., Wang,G., Zhuge,J., Nolan,S.M., Dimitrova,N. and Fallon,J.T.	KP745770
CA/BC/14-225__KT873659	2014-10-22		B1	Canada	North America		DTAQAF	Many X	NGSSNNTYV					2019-07-15	727			Skowronski,D.M., Chambers,C., Sabaiduc,S., Murti,M., Gustafson,R., Pollock,S., Hoyano,D., Rempel,S., Allison,S., De Serres,G., Dickinson,J.A., Tellier,R., Fonseca,K., Drews,S.J., Martineau,C., Reyes-Domingo,F., Wong,T., Tang,P. and Krajden,M.	KT873659
CA/BC/14-266__KT873677	2014-11-02		B1	Canada	North America		DTAQAF	Many X	NGSSNNTYV					2019-07-15	741			Skowronski,D.M., Chambers,C., Sabaiduc,S., Murti,M., Gustafson,R., Pollock,S., Hoyano,D., Rempel,S., Allison,S., De Serres,G., Dickinson,J.A., Tellier,R., Fonseca,K., Drews,S.J., Martineau,C., Reyes-Domingo,F., Wong,T., Tang,P. and Krajden,M.	KT873677
NY210__KP745757	2014-10-14		B1	USA	North America	5	DTAQAF	KERASDVTHNIN	NGSSNNTYV	1-5y	<18y	<18y		2019-07-15	927	M		Huang,W., Wang,G., Zhuge,J., Nolan,S.M., Dimitrova,N. and Fallon,J.T.	KP745757
CA/BC/14-227__KT873690	2014-10-26		B1	Canada	North America		DTAQAF	Many X	NGSSNNTYV					2019-07-15	743			Skowronski,D.M., Chambers,C., Sabaiduc,S., Murti,M., Gustafson,R., Pollock,S., Hoyano,D., Rempel,S., Allison,S., De Serres,G., Dickinson,J.A., Tellier,R., Fonseca,K., Drews,S.J., Martineau,C., Reyes-Domingo,F., Wong,T., Tang,P. and Krajden,M.	KT873690
CA/BC/14-281__KT873686	2014-11-02		B1	Canada	North America		DTAQAF	Many X	NGSSNNTYV					2019-07-15	741			Skowronski,D.M., Chambers,C., Sabaiduc,S., Murti,M., Gustafson,R., Pollock,S., Hoyano,D., Rempel,S., Allison,S., De Serres,G., Dickinson,J.A., Tellier,R., Fonseca,K., Drews,S.J., Martineau,C., Reyes-Domingo,F., Wong,T., Tang,P. and Krajden,M.	KT873686
CA/BC/14-228__KT873693	2014-10-23		B1	Canada	North America		DTAQAF	Many X	NGSSNNTYV					2019-07-15	741			Skowronski,D.M., Chambers,C., Sabaiduc,S., Murti,M., Gustafson,R., Pollock,S., Hoyano,D., Rempel,S., Allison,S., De Serres,G., Dickinson,J.A., Tellier,R., Fonseca,K., Drews,S.J., Martineau,C., Reyes-Domingo,F., Wong,T., Tang,P. and Krajden,M.	KT873693
CA/BC/14-188__KT873692	2014-10-16		B1	Canada	North America		DTAQAF	Many X	NGSSNNTYV					2019-07-15	741			Skowronski,D.M., Chambers,C., Sabaiduc,S., Murti,M., Gustafson,R., Pollock,S., Hoyano,D., Rempel,S., Allison,S., De Serres,G., Dickinson,J.A., Tellier,R., Fonseca,K., Drews,S.J., Martineau,C., Reyes-Domingo,F., Wong,T., Tang,P. and Krajden,M.	KT873692
CA/BC/14-278__KT873698	2014-11-04		B1	Canada	North America		DTAQAF	Many X	NGSSNNTYV					2019-07-15	741			Skowronski,D.M., Chambers,C., Sabaiduc,S., Murti,M., Gustafson,R., Pollock,S., Hoyano,D., Rempel,S., Allison,S., De Serres,G., Dickinson,J.A., Tellier,R., Fonseca,K., Drews,S.J., Martineau,C., Reyes-Domingo,F., Wong,T., Tang,P. and Krajden,M.	KT873698
CA/BC/14-271__KT873697	2014-11-03		B1	Canada	North America		DTAQAF	Many X	NGSSNNTYV					2019-07-15	741			Skowronski,D.M., Chambers,C., Sabaiduc,S., Murti,M., Gustafson,R., Pollock,S., Hoyano,D., Rempel,S., Allison,S., De Serres,G., Dickinson,J.A., Tellier,R., Fonseca,K., Drews,S.J., Martineau,C., Reyes-Domingo,F., Wong,T., Tang,P. and Krajden,M.	KT873697
CQ-5759	2011-12-12		B1	China	China		DTAQAF	Many X	Other						756			Lu,Q., Liu,W. and Cao,W.	JQ924867
HK15__KT959187	2012-06-02 (2012-06-02 - 2012-06-29)		B1	Hong Kong	China	10	DTAQAF	KERANDVTHNIT	Other	6-17y	<18y	<18y		2019-07-15	927	F		Lau,S.K., Yip,C.C., Zhao,P.S., Chow,W.N., To,K.K., Wu,A.K., Yuen,K.Y. and Woo,P.C.	KT959187
HK12__KT959184	2012-05-04 (2012-05-02 - 2012-06-01)		B1	Hong Kong	China	6	DTAQAF	KERANDVTHNIT	NGSSNNTYV	6-17y	<18y	<18y		2019-07-15	927	M		Lau,S.K., Yip,C.C., Zhao,P.S., Chow,W.N., To,K.K., Wu,A.K., Yuen,K.Y. and Woo,P.C.	KT959184
HK16__KT959188	2012-08-01 (2012-07-05 - 2012-08-01)		B1	Hong Kong	China	6	DTAQAF	KERANDVTHNIT	NGSSNNTYV	6-17y	<18y	<18y		2019-07-15	927	F		Lau,S.K., Yip,C.C., Zhao,P.S., Chow,W.N., To,K.K., Wu,A.K., Yuen,K.Y. and Woo,P.C.	KT959188
CHN/CQ2860/2012__KT803589	2012-01-02 (2012-01-02 - 2012-01-29)		B1	China	China	1.33	DTAQAF	KERANDVTHNIT	NGSSNNTYV	1-5y	<18y	<18y		2019-07-15	927	M		Xiao,Q., Zheng,S., Wang,L., Ren,L. and Liu,E.	KT803589
CQ-5584	2011-09-20		B1	China	China	10	DTAQAF	Many X	NGSSNNTYV	6-17y	<18y	<18y			756	M		Lu,Q., Liu,W. and Cao,W.	JQ924865
CQ5585__JX898785	2011-10-01 (2011-10-01 - 2011-10-28)		B1	China	China	3	DTAQAF	Many X	NGSSNNTYV	1-5y	<18y	<18y		2019-07-15	756	M		Lu,Q.-B., Liu,W. and Cao,W.-C.	JX898785
CQ-5735	2011-12-02		B1	China	China		Other	Many X	NGSSNNTYV						756			Lu,Q., Liu,W. and Cao,W.	JQ924866
TH_CU101	2011-08-15		B1	Thailand	Southeast Asia		DTAQAF	Many X	NGSSNNTYV						745			Linsuwanon,P., Puenpa,J., Suwannakarn,K., Auksornkitti,V., Vichiwattana,P., Korkong,S., Theamboonlers,A. and Poovorawan,Y.	JQ411804
TH_CU134	2011-08-31		B1	Thailand	Southeast Asia		DTAQAF	Many X	NGSSNNTYV						745			Linsuwanon,P., Puenpa,J., Suwannakarn,K., Auksornkitti,V., Vichiwattana,P., Korkong,S., Theamboonlers,A. and Poovorawan,Y.	JQ411803
CA/AFP/11-1767__KM892501	2013-01-01 (2013-01-01 - 2013-09-24)		B1	USA	North America		DTAQTF	KERANDVTHNIT	NGSSNNTYV					2019-07-15	927			Chiu,C.Y., Yu,G., Naccache,S.N., Clayton,A., Yagi,S. and Glaser,C.	KM892501
RVL_KM201703__MG991260	2017-03-01		B1	China	China		DTAQTF	Many X	NGSSNNTYV					2019-07-15	824			Wang,J., Zheng,H., Sun,M., Man,C. and Guo,L.	MG991260
EVD68/Homosapiens/VNM/VN10/2013__MF045422	2013-01-01 (2013-01-01 - 2013-07-25)		B3	Vietnam	Southeast Asia		DTAQAF	KERANDVTHNIT	NGSSNNTYV		<18y	<18y		2019-07-15	927			Nguyen,N.N.	MF045422
2015-571-SaitamaCity__LC200958	2015-09-01 (2015-09-01 - 2015-09-27)		B3	Japan	Japan Korea	1	DTAQAF	Many X	Other	1-5y	<18y	<18y		2019-07-15	734			Kaburagi,Y., Ueno,H., Kaetsu,A., Tomari,K., Kikuchi,K., Kobori,S. and Miyazaki,M.	LC200958
HKSH002__KT762405	2014-03-19		B3	Hong Kong	China	1	DTAQAF	Many X	NGSSNNTYV	1-5y	<18y	<18y		2019-07-15	759	M		Tang,S.F. and Lam,H.Y.	KT762405
HKSH001__KT762404	2014-03-18		B3	Hong Kong	China	6	DTAQAF	Many X	NGSSNNTYV	6-17y	<18y	<18y		2019-07-15	759	F		Tang,S.F. and Lam,H.Y.	KT762404
TW-03314_2015__MH341106	2015-06-01 (2015-06-01 - 2015-06-27)		B3	Taiwan	China		DTAQAF	KERANDVTHNIT	Other					2019-07-15	927			Pan,H.-H.	MH341106
ILI-14-Ph037__KX789243	2014-03-01 (2014-03-01 - 2014-03-28)		B3	Philippines	Southeast Asia		DTAQAF	KERANDVTHNIT	NGSSNNTYV					2019-07-15	927			Chaimongkol,N., Okamoto,M., Furuse,Y., Nishimura,H. and Oshitani,H.	KX789243
V14-8135150__KY767825	2014-05-23		B3	Hong Kong	China	4	DTAQAF	KEKANDVTHNIT	NGSSNNTYV	1-5y	<18y	<18y		2019-07-15	927	F		Yip,C.C.Y., Lo,J.Y.C., Sridhar,S., Lung,D.C., Luk,S., Chan,K.H., Chan,J.F.W., Cheng,V.C.C., Woo,P.C.Y., Yuen,K.Y. and Lau,S.K.P.	KY767825
HKSH007__KT762410	2014-05-31		B3	Hong Kong	China	7	DTAQAF	Many X	NGSSNNTYV	6-17y	<18y	<18y		2019-07-15	759	F		Tang,S.F. and Lam,H.Y.	KT762410
CHN/CQ5571/2013__KT803590	2013-10-16		B3	China	China	4.17	DTAQAF	KERANDVTHNIT	NGSSNNTYV	1-5y	<18y	<18y		2019-07-15	927	F		Xiao,Q., Zheng,S., Wang,L., Ren,L. and Liu,E.	KT803590
CHN/CQ7170/2014__KT803591	2014-09-18		B3	China	China	2.75	DTAQAF	KERANDVTHNIT	NGSSNNTYV	1-5y	<18y	<18y		2019-07-15	927	M		Xiao,Q., Zheng,S., Wang,L., Ren,L. and Liu,E.	KT803591
CHN/CQ7233/2014__KT803597	2014-09-30		B3	China	China	1.92	DTAQAF	KERANDVTHNIT	NGSSNNTYV	1-5y	<18y	<18y		2019-07-15	927	F		Xiao,Q., Zheng,S., Wang,L., Ren,L. and Liu,E.	KT803597
CHN/CQ7208/2014__KT803593	2014-09-22		B3	China	China	6.92	DTAQAF	KERANDVTHNIT	NGSSNNTYV	6-17y	<18y	<18y		2019-07-15	927	M		Xiao,Q., Zheng,S., Wang,L., Ren,L. and Liu,E.	KT803593
CHN/CQ7280/2014__KT803595	2014-10-13		B3	China	China	1.25	DTAQAF	KERANDVTHNIT	Other	1-5y	<18y	<18y		2019-07-15	927	M		Xiao,Q., Zheng,S., Wang,L., Ren,L. and Liu,E.	KT803595
CHN/CQ7349/2014__KT803606	2014-10-22		B3	China	China	3.92	DTAQAF	KERANDVTHNIT	Other	1-5y	<18y	<18y		2019-07-15	927	M		Xiao,Q., Ren,L., Zheng,S., Wang,L., Xie,X., Deng,Y., Zhao,Y., Zhao,X., Luo,Z., Fu,Z., Huang,A. and Liu,E.	KT803606
2014-R970__KT280499	2014-10-15		B3	China	China	11	DTAQAF	KERANDVTHNIT	NGSSNNTYV	6-17y	<18y	<18y		2019-07-15	927	M		Zhang,T.	KT280499
EVD68/Homosapiens/VNM/VN6/2014__MF045418	2014-08-06 (2014-01-01 - 2014-12-31)		B3	Vietnam	Southeast Asia		DTAQAF	KERANDVTHNIT	NGSSNNTYV		<18y	<18y		2019-07-15	927			Nguyen,N.N.	MF045418
EVD68/Homosapiens/VNM/VN4/2014__MF045416	2014-07-18 (2014-01-01 - 2014-12-31)		B3	Vietnam	Southeast Asia		DTAQAF	KERANDVTHNIT	NGSSNNTYV		<18y	<18y		2019-07-15	927			Nguyen,N.N.	MF045416
CA/BC/14-053__KT873550	2014-09-27		B3	Canada	North America		DTAQAF	Many X	NGSSNNTYV					2019-07-15	742			Skowronski,D.M., Chambers,C., Sabaiduc,S., Murti,M., Gustafson,R., Pollock,S., Hoyano,D., Rempel,S., Allison,S., De Serres,G., Dickinson,J.A., Tellier,R., Fonseca,K., Drews,S.J., Martineau,C., Reyes-Domingo,F., Wong,T., Tang,P. and Krajden,M.	KT873550
CA/BC/14-076__KT873548	2014-09-30		B3	Canada	North America		DTAQAF	Many X	NGSSNNTYV					2019-07-15	754			Skowronski,D.M., Chambers,C., Sabaiduc,S., Murti,M., Gustafson,R., Pollock,S., Hoyano,D., Rempel,S., Allison,S., De Serres,G., Dickinson,J.A., Tellier,R., Fonseca,K., Drews,S.J., Martineau,C., Reyes-Domingo,F., Wong,T., Tang,P. and Krajden,M.	KT873548
EVD68/Homosapiens/VNM/VN1/2014__MF045413	2014-01-01 (2014-01-01 - 2014-06-12)		B3	Vietnam	Southeast Asia		DTAQAF	KERANDVTHNIT	NGSSNNTYV		<18y	<18y		2019-07-15	927			Nguyen,N.N.	MF045413
EVD68/Homosapiens/VNM/VN2/2014__MF045414	2014-08-28 (2014-01-01 - 2014-12-31)		B3	Vietnam	Southeast Asia		DTAQAF	KERANDVTHNIT	NGSSNNTYV		<18y	<18y		2019-07-15	927			Nguyen,N.N.	MF045414
STR15155-FRA14__KT220498	2014-10-13		B3	France	Europe		DTAQAF	Many X	NGSSNNAYV					2019-07-15	780			Schuffenecker,I., Mirand,A., Josset,L., Peigue-Lafeuille,H. and Lina,B.	KT220498
2013-472-SaitamaCity__LC200947	2013-10-01 (2013-10-01 - 2013-10-31)		B3	Japan	Japan Korea	3	DTAQAF	Many X	NGSSNNTYV	1-5y	<18y	<18y		2019-07-15	734			Kaburagi,Y., Ueno,H., Kaetsu,A., Tomari,K., Kikuchi,K., Kobori,S. and Miyazaki,M.	LC200947
2013-450-SaitamaCity__LC200944	2013-09-30 (2013-09-05 - 2013-09-30)		B3	Japan	Japan Korea	2	DTAQAF	Many X	NGSSNNTYV	1-5y	<18y	<18y		2019-07-15	734			Kaburagi,Y., Ueno,H., Kaetsu,A., Tomari,K., Kikuchi,K., Kobori,S. and Miyazaki,M.	LC200944
2013-465-SaitamaCity__LC200946	2013-09-12 (2013-09-01 - 2013-09-30)		B3	Japan	Japan Korea	9	DTAQAF	Many X	NGSSNNTYV	6-17y	<18y	<18y		2019-07-15	734			Kaburagi,Y., Ueno,H., Kaetsu,A., Tomari,K., Kikuchi,K., Kobori,S. and Miyazaki,M.	LC200946
2013-451-SaitamaCity__LC200945	2013-09-12 (2013-09-01 - 2013-09-30)		B3	Japan	Japan Korea	5	DTAQAF	Many X	NGSSNNTYV	1-5y	<18y	<18y		2019-07-15	734			Kaburagi,Y., Ueno,H., Kaetsu,A., Tomari,K., Kikuchi,K., Kobori,S. and Miyazaki,M.	LC200945
2013-510-SaitamaCity__LC200949	2013-10-01 (2013-10-01 - 2013-10-28)		B3	Japan	Japan Korea	3	DTAQAF	Many X	NGSSNNTYV	1-5y	<18y	<18y		2019-07-15	734			Kaburagi,Y., Ueno,H., Kaetsu,A., Tomari,K., Kikuchi,K., Kobori,S. and Miyazaki,M.	LC200949
2013-511-SaitamaCity__LC200950	2013-10-31 (2013-10-05 - 2013-10-31)		B3	Japan	Japan Korea	3	DTAQAF	Many X	NGSSNNTYV	1-5y	<18y	<18y		2019-07-15	734			Kaburagi,Y., Ueno,H., Kaetsu,A., Tomari,K., Kikuchi,K., Kobori,S. and Miyazaki,M.	LC200950
TW-00909-2014__KT711080	2014-09-02		B3	Taiwan	China	4	DTAQAF	KERANDVTHNIT	NGSSNNTYV	1-5y	<18y	<18y		2019-07-15	927	M		Gong,Y.N., Yang,S.L., Shih,S.R., Huang,Y.C., Chang,P.Y., Huang,C.G., Kao,K.C., Hu,H.C., Liu,Y.C. and Tsao,K.C.	KT711080
TW-00297_2014__KP657722	2014-05-01 (2014-01-01 - 2014-12-31)		B3	Taiwan	China		DTAQAF	KERANDVTHNIT	NGSSNNTYV					2019-07-15	920			Huang,Y.-P., Lin,T.-L., Lin,T.-H. and Wu,H.-S.	KP657722
TW-00785-2014__KT711083	2014-07-17		B3	Taiwan	China	2	DTAQAF	KERANDVTHNIT	NGSSNNTYV	1-5y	<18y	<18y		2019-07-15	927	M		Gong,Y.N., Yang,S.L., Shih,S.R., Huang,Y.C., Chang,P.Y., Huang,C.G., Kao,K.C., Hu,H.C., Liu,Y.C. and Tsao,K.C.	KT711083
TW-00880-2014__KT711078	2014-08-19		B3	Taiwan	China	46	DTAQAF	KERANDVTHNIT	NGSSNNTYV	18-64y	18-64y	>=18y		2019-07-15	927	F		Gong,Y.N., Yang,S.L., Shih,S.R., Huang,Y.C., Chang,P.Y., Huang,C.G., Kao,K.C., Hu,H.C., Liu,Y.C. and Tsao,K.C.	KT711078
TW-00898-2014__KT711082	2014-08-20		B3	Taiwan	China	17	DTAQAF	KKRANDVTHNIT	NGSSNNTYV	6-17y	<18y	<18y		2019-07-15	927	M		Gong,Y.N., Yang,S.L., Shih,S.R., Huang,Y.C., Chang,P.Y., Huang,C.G., Kao,K.C., Hu,H.C., Liu,Y.C. and Tsao,K.C.	KT711082
TW-00893-2014__KT711079	2014-08-22		B3	Taiwan	China	16	DTAQAF	Other	NGSSNNTYV	6-17y	<18y	<18y		2019-07-15	927	M		Gong,Y.N., Yang,S.L., Shih,S.R., Huang,Y.C., Chang,P.Y., Huang,C.G., Kao,K.C., Hu,H.C., Liu,Y.C. and Tsao,K.C.	KT711079
TW-00344_2014__KP657723	2014-08-01 (2014-07-03 - 2014-11-10)		B3	Taiwan	China		DTAQAF	KERANDVTHNIT	NGSSNNTYV					2019-07-15	920			Huang,Y.-P., Lin,T.-L., Lin,T.-H. and Wu,H.-S.	KP657723
TW-00821-2014__KT711084	2014-08-01		B3	Taiwan	China	1	DTAQAF	KERANDVTHNIT	NGSSNNTYV	1-5y	<18y	<18y		2019-07-15	927	M		Gong,Y.N., Yang,S.L., Shih,S.R., Huang,Y.C., Chang,P.Y., Huang,C.G., Kao,K.C., Hu,H.C., Liu,Y.C. and Tsao,K.C.	KT711084
TW-00932-2014__KT711081	2014-09-11		B3	Taiwan	China	3	DTAQAF	KERANDVTHNIT	NGSSNNTYV	1-5y	<18y	<18y		2019-07-15	927	M		Gong,Y.N., Yang,S.L., Shih,S.R., Huang,Y.C., Chang,P.Y., Huang,C.G., Kao,K.C., Hu,H.C., Liu,Y.C. and Tsao,K.C.	KT711081
TW-00928-2014__KT711085	2014-09-03		B3	Taiwan	China	4	DTAQAF	KERANDVTHNIT	NGSSNNTYV	1-5y	<18y	<18y		2019-07-15	927	M		Gong,Y.N., Yang,S.L., Shih,S.R., Huang,Y.C., Chang,P.Y., Huang,C.G., Kao,K.C., Hu,H.C., Liu,Y.C. and Tsao,K.C.	KT711085
CHN/CQ7283/2014__KT803604	2014-09-30		B3	China	China	1.33	DTAQAF	KERANDVTHNIT	NGSSNNTYV	1-5y	<18y	<18y		2019-07-15	927	M		Xiao,Q., Ren,L., Zheng,S., Wang,L., Xie,X., Deng,Y., Zhao,Y., Zhao,X., Luo,Z., Fu,Z., Huang,A. and Liu,E.	KT803604
GZ40546/GD/CHN/2014	2014-09-14		B3	China	China		DTAQAF	KERANDVTHNIT	NGSSNNTYV						927			Tang, S. et al	MK241422
GZ40475/GD/CHN/2014	2014-07-26		B3	China	China		DTAQAF	KERANDVTHNIT	NGSSNNTYV						927			Tang, S. et al	MK241421
CHN/CQ7307/2014__KT803605	2014-10-07		B3	China	China	3.58	DTAQAF	KERANDVTHNIT	NGSSNNTYV	1-5y	<18y	<18y		2019-07-15	927	M		Xiao,Q., Ren,L., Zheng,S., Wang,L., Xie,X., Deng,Y., Zhao,Y., Zhao,X., Luo,Z., Fu,Z., Huang,A. and Liu,E.	KT803605
CHN/CQ7360/2014__KT803600	2014-10-25		B3	China	China	10.67	DTAQAF	KERANDVTHNIT	NGSSNNTYV	6-17y	<18y	<18y		2019-07-15	927	F		Xiao,Q., Zheng,S., Wang,L., Ren,L. and Liu,E.	KT803600
GZ40347/GD/CHN/2014	2014-07-04		B3	China	China		DTAQAF	KERANNVTHNIT	NGSSNNTYV						927			Tang, S. et al	MK241418
TW-02809-2014__KT711087	2014-09-11		B3	Taiwan	China	2	DTAQAF	KERANNVTHNIT	NGSSNNTYV	1-5y	<18y	<18y		2019-07-15	927	F		Gong,Y.N., Yang,S.L., Shih,S.R., Huang,Y.C., Chang,P.Y., Huang,C.G., Kao,K.C., Hu,H.C., Liu,Y.C. and Tsao,K.C.	KT711087
EVD68/Homosapiens/VNM/VN3/2014__MF045415	2014-02-03 (2014-01-01 - 2014-12-31)		B3	Vietnam	Southeast Asia		DTAQAF	KERANDVTHNIT	NGSSNNTYV		<18y	<18y		2019-07-15	927			Nguyen,N.N.	MF045415
EVD68/Homosapiens/VNM/VN5/2014__MF045417	2014-08-18 (2014-01-01 - 2014-12-31)		B3	Vietnam	Southeast Asia		DTAQAF	KERANDVTHNIT	NGSSNNTYM		<18y	<18y		2019-07-15	927			Nguyen,N.N.	MF045417
CHN/CQ7174/2014__KT803598	2014-09-18		B3	China	China	5.67	DTAQAF	KERANDVTHNIT	NGSSNNTYV	1-5y	<18y	<18y		2019-07-15	927	F		Xiao,Q., Zheng,S., Wang,L., Ren,L. and Liu,E.	KT803598
LYO31317-FRA14__KP196362	2014-07-30		B3	France	Europe		DTAQAF	KERANDVTHNIT	NGSSNNTYV					2019-07-15	927			Schuffenecker,I., Josset,L. and Lina,B.	KP196362
BCH4291A__KT285483	2014-10-08		B3	China	China		DTAQAF	KERANDVTHNIT	NGSSNNTYV		<18y	<18y		2019-07-15	927			Xiang,Z. and Wang,J.	KT285483
CHN/CQ7188/2014__KT803592	2014-09-11		B3	China	China	2.33	DTAQAF	KERANDVTHNIT	NGSSNNTYV	1-5y	<18y	<18y		2019-07-15	927	F		Xiao,Q., Zheng,S., Wang,L., Ren,L. and Liu,E.	KT803592
2014-R0672__KT280500	2014-09-20		B3	China	China	10	DTAQAF	KERANDVTHNIT	NGSSNNTYV	6-17y	<18y	<18y		2019-07-15	927	F		Zhang,T.	KT280500
14MYKL3431__KT036448	2014-01-01 (2014-01-01 - 2014-07-21)		B3	Malaysia	Southeast Asia		DTAQAF	Many X	NGSSNNTYV			>=18y		2019-07-15	812			Ng,K.T. and Tee,K.K.	KT036448
V14-8133616__KY767824	2014-05-18		B3	Hong Kong	China	4	DTAQAF	KERANDVTHNIT	NGSSNNTYV	1-5y	<18y	<18y		2019-07-15	927	M		Yip,C.C.Y., Lo,J.Y.C., Sridhar,S., Lung,D.C., Luk,S., Chan,K.H., Chan,J.F.W., Cheng,V.C.C., Woo,P.C.Y., Yuen,K.Y. and Lau,S.K.P.	KY767824
HK29__KT959201	2014-07-01 (2014-07-01 - 2014-07-28)		B3	Hong Kong	China	6	DTAQAF	KERANDVTHNIT	NGSSNNTYV	6-17y	<18y	<18y		2019-07-15	927	F		Lau,S.K., Yip,C.C., Zhao,P.S., Chow,W.N., To,K.K., Wu,A.K., Yuen,K.Y. and Woo,P.C.	KT959201
V14-8143594__KY767826	2014-06-21		B3	Hong Kong	China	4	DTAQAF	KERANDVTHNIT	NGSSNNTYV	1-5y	<18y	<18y		2019-07-15	927	F		Yip,C.C.Y., Lo,J.Y.C., Sridhar,S., Lung,D.C., Luk,S., Chan,K.H., Chan,J.F.W., Cheng,V.C.C., Woo,P.C.Y., Yuen,K.Y. and Lau,S.K.P.	KY767826
GZ40433/GD/CHN/2014	2014-07-06		B3	China	China		DTAQAF	KERANDVTHNIT	NGSSNNTYV						927			Tang, S. et al	MK241420
GZ40428/GD/CHN/2014	2014-07-03		B3	China	China		DTAQAF	KERANDVTHNIT	NGSSNNTYV						927			Tang, S. et al	MK241419
DE/NW/16-510/2015__KX830888	2015-09-10 (2015-09-01 - 2015-09-30)		B3	Germany	Europe		DTAQAF	KERANDVTHNIT	NGSSNNTYV					2019-07-15	927			Boettcher,S., Adams,O., Eis-Huebinger,A.M., Panning,M., Prifert,C. and Diedrich,S.	KX830888
DE/NW/16-513/2015__KX830889	2015-09-30 (2015-09-01 - 2015-09-30)		B3	Germany	Europe		DTAQAF	KERANDVTHNIT	NGSSNNTYV					2019-07-15	927			Boettcher,S., Adams,O., Eis-Huebinger,A.M., Panning,M., Prifert,C. and Diedrich,S.	KX830889
2014-R1357__KT280496	2014-11-19		B3	China	China	8	DTAQAF	KERANDVTHNIT	NGSSNNTYV	6-17y	<18y	<18y		2019-07-15	927	M		Zhang,T.	KT280496
TOp-15-Ph068__KX789231	2015-07-25 (2015-07-01 - 2015-07-31)		B3	Philippines	Southeast Asia		DTAQAF	Other	NGSSNNTYV					2019-07-15	927			Chaimongkol,N., Okamoto,M., Furuse,Y., Nishimura,H. and Oshitani,H.	KX789231
TW-02512-2014__KT711086	2014-08-12		B3	Taiwan	China	3	DTAQAF	KERANDVTHNIT	NGSSNNTYV	1-5y	<18y	<18y		2019-07-15	927	M		Gong,Y.N., Yang,S.L., Shih,S.R., Huang,Y.C., Chang,P.Y., Huang,C.G., Kao,K.C., Hu,H.C., Liu,Y.C. and Tsao,K.C.	KT711086
13MYKL3231__KT036449	2013-12-31 (2013-11-16 - 2013-12-31)		B3	Malaysia	Southeast Asia		DTAQAF	Many X	NGSSNNTYV			>=18y		2019-07-15	812			Ng,K.T. and Tee,K.K.	KT036449
14MYKL3381__KT036450	2014-02-09 (2014-01-01 - 2014-12-31)		B3	Malaysia	Southeast Asia		DTAQAF	Many X	NGSSNNTYV			>=18y		2019-07-15	812			Ng,K.T. and Tee,K.K.	KT036450
HKSH018__KT762421	2014-07-03		B3	Hong Kong	China	0.83	DTAQAF	Many X	NGSSNNTYV	<1y	<18y	<18y		2019-07-15	759	M		Tang,S.F. and Lam,H.Y.	KT762421
HKSH022__KT762425	2014-09-03		B3	Hong Kong	China	1	DTAQAF	Many X	NGSSNNTYV	1-5y	<18y	<18y		2019-07-15	759	M		Tang,S.F. and Lam,H.Y.	KT762425
HKSH004__KT762407	2014-04-30		B3	Hong Kong	China	5	DTAQAF	Many X	NGSSNNTYV	1-5y	<18y	<18y		2019-07-15	759	F		Tang,S.F. and Lam,H.Y.	KT762407
Beijing-R0132__KP240936	2014-08-11		B3	China	China	5	DTAQAF	KERANDVTHNIT	NGSSNNTYV	1-5y	<18y	<18y		2019-07-15	927	F		Zhang,T.	KP240936
BCH4235A__KT285485	2014-08-11		B3	China	China		DTAQAF	KKRANDVTHNIT	NGSSNNTYV		<18y	<18y		2019-07-15	927			Xiang,Z. and Wang,J.	KT285485
V14-8143833__KY767827	2014-06-24		B3	Hong Kong	China	4	DTAQAF	KERANDVTHNIT	NGSSNNTYV	1-5y	<18y	<18y		2019-07-15	927	F		Yip,C.C.Y., Lo,J.Y.C., Sridhar,S., Lung,D.C., Luk,S., Chan,K.H., Chan,J.F.W., Cheng,V.C.C., Woo,P.C.Y., Yuen,K.Y. and Lau,S.K.P.	KY767827
HKSH016__KT762419	2014-07-02		B3	Hong Kong	China	5	DTAQAF	Many X	NGSSNNTYV	1-5y	<18y	<18y		2019-07-15	759	F		Tang,S.F. and Lam,H.Y.	KT762419
EVD68/SZ04/CHN/2015__KU982561	2015-12-01 (2015-12-01 - 2015-12-28)		B3	China	China		DTAQAF	KERANDVTHNIT	NGSSNNTYV		<18y	<18y		2019-07-15	927			Chen,L., Shi,L., Yang,H., Gu,D.Y., Meng,J., Xu,Y.Q., Yao,X.J., Zhang,H.L., Cheng,J.Q., Ma,H.W., Zhang,R.L. and He,Y.Q.	KU982561
GZ60245/GD/CHN/2016	2016-04-22		B3	China	China		DTAQAF	KERANNVTHNIT	NGSSNNTYV						927			Tang, S. et al	MK241424
2016-R3061__KX890306	2016-05-06		B3	China	China	7	DTAQAF	KERANDVTHNIT	NGSSNNTYV	6-17y	<18y	<18y		2019-07-15	837	M		Li,A.	KX890306
2016-R3528__KX890305	2016-06-23		B3	China	China	35	DTAQAF	KERANDVTHNIT	NGSSNNTYV	18-64y	18-64y	>=18y		2019-07-15	919	M		Li,A.	KX890305
A184-OsakaC-JPN-2015__LC107897	2015-07-27		B3	Japan	Japan Korea	0.17	DTAQAF	KERANDVTHNIT	NGSSNNTYV	<1y	<18y	<18y		2019-07-15	927	F		Kaida,A., Iritani,N., Yamamoto,S.P., Kanbayashi,D., Togawa,M., Amo,K., Kohdera,U., Nishigaki,T., Kageyama,T. and Kubo,H.	LC107897
3593-Japan__KY618804	2015-09-19		B3	Japan	Japan Korea		DTAQAF	Many X	NGSSNNTYV					2019-07-15	754			Pham,N.T.K.	KY618804
TW-03419_2015__MH341109	2015-08-01 (2015-08-01 - 2015-08-29)		B3	Taiwan	China		DTAQAF	KEKANDVTHNIT	NGSSNNTYV					2019-07-15	923			Pan,H.-H.	MH341109
TW-03421_2015__MH341110	2015-08-01 (2015-08-01 - 2015-08-29)		B3	Taiwan	China		DTAQAF	KEKANDVTHNIT	NGSSNNTYV					2019-07-15	923			Pan,H.-H.	MH341110
TW-03355_2015__MH341107	2015-07-31 (2015-07-01 - 2015-07-31)		B3	Taiwan	China		DTAQAF	KERANDVTHNIT	NGSSNNTYV					2019-07-15	923			Pan,H.-H.	MH341107
TW-03383_2015__MH341108	2015-07-01 (2015-07-01 - 2015-07-28)		B3	Taiwan	China		DTAQAF	KERANDVTHNIT	NGSSNNTYV					2019-07-15	923			Pan,H.-H.	MH341108
A216-OsakaC-JPN-2015__LC107893	2015-08-18		B3	Japan	Japan Korea	4.92	DTAQAF	KERANDVTHNIT	NGSSNNTYV	1-5y	<18y	<18y		2019-07-15	927	F		Kaida,A., Iritani,N., Yamamoto,S.P., Kanbayashi,D., Togawa,M., Amo,K., Kohdera,U., Nishigaki,T., Kageyama,T. and Kubo,H.	LC107893
594-OsakaC-JPN-2015__LC107895	2015-08-15		B3	Japan	Japan Korea	4.08	DTAQAF	KERANDVTHNIT	NGSSNNTYV	1-5y	<18y	<18y		2019-07-15	927	M		Kaida,A., Iritani,N., Yamamoto,S.P., Kanbayashi,D., Togawa,M., Amo,K., Kohdera,U., Nishigaki,T., Kageyama,T. and Kubo,H.	LC107895
2015-597-SaitamaCity__LC200967	2015-09-30 (2015-09-05 - 2015-09-30)		B3	Japan	Japan Korea	12	DTAQAF	Many X	NGSSNNTYV	6-17y	<18y	<18y		2019-07-15	734			Kaburagi,Y., Ueno,H., Kaetsu,A., Tomari,K., Kikuchi,K., Kobori,S. and Miyazaki,M.	LC200967
TW-02795-2014__KT711088	2014-09-10		B3	Taiwan	China	52	DTAQAF	KERANDVTHNIT	NGSSNNTYV	18-64y	18-64y	>=18y		2019-07-15	927	F		Gong,Y.N., Yang,S.L., Shih,S.R., Huang,Y.C., Chang,P.Y., Huang,C.G., Kao,K.C., Hu,H.C., Liu,Y.C. and Tsao,K.C.	KT711088
HKSH021__KT762424	2014-07-22		B3	Hong Kong	China	1	DTAQAF	Many X	NGSSNNTYV	1-5y	<18y	<18y		2019-07-15	759	M		Tang,S.F. and Lam,H.Y.	KT762424
2014-R1153__KT280497	2014-10-20		B3	China	China	8	DTAQAF	KERANDVTHNIT	NGSSNNTYV	6-17y	<18y	<18y		2019-07-15	927	F		Zhang,T.	KT280497
HKSH009__KT762412	2014-06-08		B3	Hong Kong	China	3	DTAQAF	Many X	NGSSNNTYV	1-5y	<18y	<18y		2019-07-15	759	F		Tang,S.F. and Lam,H.Y.	KT762412
HKSH012__KT762415	2014-06-12		B3	Hong Kong	China	4	DTAQAF	Many X	NGSSNNTYV	1-5y	<18y	<18y		2019-07-15	759	M		Tang,S.F. and Lam,H.Y.	KT762415
HKSH010__KT762413	2014-06-09		B3	Hong Kong	China	3	DTTQAF	Many X	NGSSNNTYV	1-5y	<18y	<18y		2019-07-15	759	M		Tang,S.F. and Lam,H.Y.	KT762413
HKSH008__KT762411	2014-06-08		B3	Hong Kong	China	5	DTAQAF	Many X	NGSSNNTYV	1-5y	<18y	<18y		2019-07-15	759	M		Tang,S.F. and Lam,H.Y.	KT762411
HK27__KT959199	2014-07-20 (2014-07-01 - 2014-07-31)		B3	Hong Kong	China	11	DTAQAF	KERANDVTHNIT	NGSSNNTYV	6-17y	<18y	<18y		2019-07-15	927	M		Lau,S.K., Yip,C.C., Zhao,P.S., Chow,W.N., To,K.K., Wu,A.K., Yuen,K.Y. and Woo,P.C.	KT959199
HK28__KT959200	2014-07-20 (2014-07-01 - 2014-07-31)		B3	Hong Kong	China	0.92	DTAQAF	KERANDVTHNIT	NGSSNNTYV	<1y	<18y	<18y		2019-07-15	927	M		Lau,S.K., Yip,C.C., Zhao,P.S., Chow,W.N., To,K.K., Wu,A.K., Yuen,K.Y. and Woo,P.C.	KT959200
HKSH003__KT762406	2014-04-17		B3	Hong Kong	China	5	DTAQAF	Many X	NGSSNNTYV	1-5y	<18y	<18y		2019-07-15	759	M		Tang,S.F. and Lam,H.Y.	KT762406
CA/BC/14-103__KT873563	2014-09-28		B3	Canada	North America		DTAQAF	Many X	NGSSNNTYV					2019-07-15	702			Skowronski,D.M., Chambers,C., Sabaiduc,S., Murti,M., Gustafson,R., Pollock,S., Hoyano,D., Rempel,S., Allison,S., De Serres,G., Dickinson,J.A., Tellier,R., Fonseca,K., Drews,S.J., Martineau,C., Reyes-Domingo,F., Wong,T., Tang,P. and Krajden,M.	KT873563
CA/BC/14-302__KT873559	2014-11-08		B3	Canada	North America		DTAQTF	Many X	NGSSNNTYV					2019-07-15	743			Skowronski,D.M., Chambers,C., Sabaiduc,S., Murti,M., Gustafson,R., Pollock,S., Hoyano,D., Rempel,S., Allison,S., De Serres,G., Dickinson,J.A., Tellier,R., Fonseca,K., Drews,S.J., Martineau,C., Reyes-Domingo,F., Wong,T., Tang,P. and Krajden,M.	KT873559
HKSH020__KT762423	2014-07-21		B3	Hong Kong	China	3	DTAQAF	Many X	NGSSNNTYV	1-5y	<18y	<18y		2019-07-15	759	M		Tang,S.F. and Lam,H.Y.	KT762423
EV68_Alberta2985_2014__KP114664	2014-09-02		B3	Canada	North America		DTAQAF	KERANDVTHNIT	NGSSNNTYV					2019-07-15	927			Pabbaraju,K., Wong,S., Zarra,D., Gill,K., Drews,S., Tipples,G. and Tellier,R.	KP114664
CHN/CQ7214/2014__KT803594	2014-09-23		B3	China	China	2.67	DTAQAF	KERANDVTHNIT	NGSSNNTYV	1-5y	<18y	<18y		2019-07-15	927	F		Xiao,Q., Zheng,S., Wang,L., Ren,L. and Liu,E.	KT803594
CHN/CQ7226/2014__KT803596	2014-09-26		B3	China	China	5.92	DTAQAF	KERANDVTHNIT	NGSSNNTYV	1-5y	<18y	<18y		2019-07-15	927	M		Xiao,Q., Zheng,S., Wang,L., Ren,L. and Liu,E.	KT803596
BCH4277A__KT285482	2014-09-18		B3	China	China		DTAQAF	KERANDVTHNIT	NGSSNNTYV		<18y	<18y		2019-07-15	927			Xiang,Z. and Wang,J.	KT285482
HK25__KT959197	2014-06-26 (2014-06-01 - 2014-06-30)		B3	Hong Kong	China	4	DTAQAF	KERANDVTHNIT	NGSSNNTYV	1-5y	<18y	<18y		2019-07-15	927	M		Lau,S.K., Yip,C.C., Zhao,P.S., Chow,W.N., To,K.K., Wu,A.K., Yuen,K.Y. and Woo,P.C.	KT959197
V14-8151518__KY767828	2014-07-23		B3	Hong Kong	China	5	DTAQAF	KERANDVTHNIT	NGSSNNTYV	1-5y	<18y	<18y		2019-07-15	927	M		Yip,C.C.Y., Lo,J.Y.C., Sridhar,S., Lung,D.C., Luk,S., Chan,K.H., Chan,J.F.W., Cheng,V.C.C., Woo,P.C.Y., Yuen,K.Y. and Lau,S.K.P.	KY767828
HK30__KT959202	2014-08-31 (2014-08-01 - 2014-08-31)		B3	Hong Kong	China	3	DTAQAF	KERANDVTHNIT	NGSSNNTYV	1-5y	<18y	<18y		2019-07-15	927	M		Lau,S.K., Yip,C.C., Zhao,P.S., Chow,W.N., To,K.K., Wu,A.K., Yuen,K.Y. and Woo,P.C.	KT959202
BCH4275A__KT285481	2014-09-10		B3	China	China		DTAQAF	KERANDVTHNIT	NGSSNNTYV		<18y	<18y		2019-07-15	927			Xiang,Z. and Wang,J.	KT285481
2014-R1011__KT280498	2014-10-20		B3	China	China	3	DTAQAF	KERANDVTHNIT	NGSSNNTYV	1-5y	<18y	<18y		2019-07-15	927	F		Zhang,T.	KT280498
HKSH013__KT762416	2014-06-21		B3	Hong Kong	China	5	DTAQAF	Many X	NGSSNNTYV	1-5y	<18y	<18y		2019-07-15	759	M		Tang,S.F. and Lam,H.Y.	KT762416
HKSH017__KT762420	2014-07-03		B3	Hong Kong	China	0.92	DTAQAF	Many X	NGSSNNTYV	<1y	<18y	<18y		2019-07-15	759	M		Tang,S.F. and Lam,H.Y.	KT762420
HKSH019__KT762422	2014-07-06		B3	Hong Kong	China		DTAQAF	Many X	NGSSNNTYV					2019-07-15	759			Tang,S.F. and Lam,H.Y.	KT762422
HKSH005__KT762408	2014-05-21		B3	Hong Kong	China	3	DTAQAF	Many X	NGSSNNTYV	1-5y	<18y	<18y		2019-07-15	759	F		Tang,S.F. and Lam,H.Y.	KT762408
V14-8151546__KY767822	2014-07-23		B3	Hong Kong	China	5	DTAQAF	KERANDVTHNIT	NGSSNNTYV	1-5y	<18y	<18y		2019-07-15	927	M		Yip,C.C.Y., Lo,J.Y.C., Sridhar,S., Lung,D.C., Luk,S., Chan,K.H., Chan,J.F.W., Cheng,V.C.C., Woo,P.C.Y., Yuen,K.Y. and Lau,S.K.P.	KY767822
HKSH006__KT762409	2014-05-30		B3	Hong Kong	China	2	DTAQAF	Many X	NGSSNNTYV	1-5y	<18y	<18y		2019-07-15	759	M		Tang,S.F. and Lam,H.Y.	KT762409
HKSH011__KT762414	2014-06-11		B3	Hong Kong	China	3	DTAQAF	Many X	NGSSNNTYV	1-5y	<18y	<18y		2019-07-15	759	M		Tang,S.F. and Lam,H.Y.	KT762414
HKSH015__KT762418	2014-06-21		B3	Hong Kong	China	5	DTAQAF	Many X	NGSSNNTYV	1-5y	<18y	<18y		2019-07-15	759	M		Tang,S.F. and Lam,H.Y.	KT762418
HKSH014__KT762417	2014-06-21		B3	Hong Kong	China	4	DTAQAF	Many X	NGSSNNTYV	1-5y	<18y	<18y		2019-07-15	759	F		Tang,S.F. and Lam,H.Y.	KT762417
HKSH024__KT762427	2014-09-30		B3	Hong Kong	China	7	DTAQAF	Many X	NGSSNNTYV	6-17y	<18y	<18y		2019-07-15	759	M		Tang,S.F. and Lam,H.Y.	KT762427
CHN/CQ7225/2014__KT803599	2014-09-27		B3	China	China	4	DTAQAF	KERANDVTHNIT	NGSSNNTYV	1-5y	<18y	<18y		2019-07-15	927	F		Xiao,Q., Zheng,S., Wang,L., Ren,L. and Liu,E.	KT803599
HKSH023__KT762426	2014-09-05		B3	Hong Kong	China		DTAQAF	Many X	NGSSNNTYV					2019-07-15	759			Tang,S.F. and Lam,H.Y.	KT762426
1912-Yamagata-2015__LC203573	2015-01-02 (2015-01-01 - 2015-12-31)		B3	Japan	Japan Korea		DTAQAF	KERANDVTHNIT	NGSSNNTYV					2019-07-15	927			Itagaki,T., Aoki,Y., Matoba,Y., Tanaka,S., Ikeda,T., Mizuta,K. and Matsuzaki,Y.	LC203573
1661-Yamagata-2015__LC203553	2015-01-01 (2015-01-01 - 2015-05-31)		B3	Japan	Japan Korea		DTAQAF	KERANDVTHNIT	NGSSNNTYV					2019-07-15	927			Itagaki,T., Aoki,Y., Matoba,Y., Tanaka,S., Ikeda,T., Mizuta,K. and Matsuzaki,Y.	LC203553
1935-Yamagata-2015__LC203577	2015-04-17 (2015-01-01 - 2015-12-31)		B3	Japan	Japan Korea		DTAQAF	KERANDVTHNIT	NGSSNNTYV					2019-07-15	927			Itagaki,T., Aoki,Y., Matoba,Y., Tanaka,S., Ikeda,T., Mizuta,K. and Matsuzaki,Y.	LC203577
1688-Yamagata-2015__LC203563	2015-06-03 (2015-01-01 - 2015-12-31)		B3	Japan	Japan Korea		DTAQAF	KERANDVTHNIT	Other					2019-07-15	927			Itagaki,T., Aoki,Y., Matoba,Y., Tanaka,S., Ikeda,T., Mizuta,K. and Matsuzaki,Y.	LC203563
1650-Yamagata-2015__LC203551	2015-01-01 (2015-01-01 - 2015-08-24)		B3	Japan	Japan Korea		DTAQAF	KERANDVTHNIT	Other					2019-07-15	927			Itagaki,T., Aoki,Y., Matoba,Y., Tanaka,S., Ikeda,T., Mizuta,K. and Matsuzaki,Y.	LC203551
1681-Yamagata-2015__LC203559	2015-01-01 (2015-01-01 - 2015-08-24)		B3	Japan	Japan Korea		DTAQAF	KERANDVTHNIT	Other					2019-07-15	927			Itagaki,T., Aoki,Y., Matoba,Y., Tanaka,S., Ikeda,T., Mizuta,K. and Matsuzaki,Y.	LC203559
1621-Yamagata-2015__LC203548	2015-04-03 (2015-01-01 - 2015-12-31)		B3	Japan	Japan Korea		DTAQAF	KERANDVTHNIT	NGSSNNTYV					2019-07-15	927			Itagaki,T., Aoki,Y., Matoba,Y., Tanaka,S., Ikeda,T., Mizuta,K. and Matsuzaki,Y.	LC203548
1608-Yamagata-2015__LC203546	2015-04-03 (2015-01-01 - 2015-12-31)		B3	Japan	Japan Korea		DTAQAF	KERANDVTHNIT	NGSSNNTYV					2019-07-15	927			Itagaki,T., Aoki,Y., Matoba,Y., Tanaka,S., Ikeda,T., Mizuta,K. and Matsuzaki,Y.	LC203546
1570-Yamagata-2015__LC203540	2015-04-03 (2015-01-01 - 2015-12-31)		B3	Japan	Japan Korea		DTAQAF	KERANDVTHNIT	NGSSNNTYV					2019-07-15	927			Itagaki,T., Aoki,Y., Matoba,Y., Tanaka,S., Ikeda,T., Mizuta,K. and Matsuzaki,Y.	LC203540
1575-Yamagata-2015__LC203541	2015-04-03 (2015-01-01 - 2015-12-31)		B3	Japan	Japan Korea		DTAQAF	KERANDVTHNIT	NGSSNNTYV					2019-07-15	927			Itagaki,T., Aoki,Y., Matoba,Y., Tanaka,S., Ikeda,T., Mizuta,K. and Matsuzaki,Y.	LC203541
1577-Yamagata-2015__LC203543	2015-01-01 (2015-01-01 - 2015-08-27)		B3	Japan	Japan Korea		DTAQAF	KERANDVTHNIT	NGSSNNTYV					2019-07-15	927			Itagaki,T., Aoki,Y., Matoba,Y., Tanaka,S., Ikeda,T., Mizuta,K. and Matsuzaki,Y.	LC203543
1622-Yamagata-2015__LC203549	2015-01-01 (2015-01-01 - 2015-08-27)		B3	Japan	Japan Korea		DTAQAF	KERANDVTHNIT	NGSSNNTYV					2019-07-15	927			Itagaki,T., Aoki,Y., Matoba,Y., Tanaka,S., Ikeda,T., Mizuta,K. and Matsuzaki,Y.	LC203549
1671-Yamagata-2015__LC203557	2015-01-01 (2015-01-01 - 2015-08-27)		B3	Japan	Japan Korea		DTAQAF	KERANDVTHNIT	NGSSNNTYV					2019-07-15	927			Itagaki,T., Aoki,Y., Matoba,Y., Tanaka,S., Ikeda,T., Mizuta,K. and Matsuzaki,Y.	LC203557
1678-Yamagata-2015__LC203558	2015-01-01 (2015-01-01 - 2015-08-27)		B3	Japan	Japan Korea		DTAQAF	KERANDVTHNIT	NGSSNNTYV					2019-07-15	927			Itagaki,T., Aoki,Y., Matoba,Y., Tanaka,S., Ikeda,T., Mizuta,K. and Matsuzaki,Y.	LC203558
1610-Yamagata-2015__LC203574	2015-01-01 (2015-01-01 - 2015-08-27)		B3	Japan	Japan Korea		DTAQAF	KERANDVTHNIT	NGSSNNTYV					2019-07-15	927			Itagaki,T., Aoki,Y., Matoba,Y., Tanaka,S., Ikeda,T., Mizuta,K. and Matsuzaki,Y.	LC203574
1830-Yamagata-2015__LC203569	2015-01-01 (2015-01-01 - 2015-08-27)		B3	Japan	Japan Korea		DTAQAF	KERANDVTHNIT	NGSSNNTYV					2019-07-15	927			Itagaki,T., Aoki,Y., Matoba,Y., Tanaka,S., Ikeda,T., Mizuta,K. and Matsuzaki,Y.	LC203569
EV-D68/SWG-SHI-25Nov15__MN018243	2015-11-25		B3	United Kingdom	Europe		DTAQAF	KERANDVTHNIT	NGSSNNTYV					2019-09-08	866			Majumdar,M. and Martin,J.	MN018243
0407R008__KY272933	2016-07-04		B3	France	Europe	1.66	DTAQAF	KERANDVTHNIT	NGSSNNTYV	1-5y	<18y	<18y		2019-07-15	927			Josset,L., Schuffenecker,I. and Lina,B.	KY272933
0107R023__KY272930	2016-07-02		B3	France	Europe	2.36	DTAQAF	KERANDVTHNIT	NGSSNNTYV	1-5y	<18y	<18y		2019-07-15	927			Josset,L., Schuffenecker,I. and Lina,B.	KY272930
0807R067__KY272935	2016-07-09		B3	France	Europe	1.14	DTAQAF	KERANDVTHNIT	NGSSNNTYV	1-5y	<18y	<18y		2019-07-15	927			Josset,L., Schuffenecker,I. and Lina,B.	KY272935
2607R065__KY272942	2016-07-27		B3	France	Europe	59.62	DTAQAF	KERANDVTHNIT	NGSSNNTYV	18-64y	18-64y	>=18y		2019-07-15	927			Josset,L., Schuffenecker,I. and Lina,B.	KY272942
1506R014__KY272917	2016-06-16		B3	France	Europe	2.30	DTAQAF	KERANDVTHNIT	NGSSNNTYV	1-5y	<18y	<18y		2019-07-15	927			Josset,L., Schuffenecker,I. and Lina,B.	KY272917
0906R002__KY272953	2016-06-09		B3	France	Europe	3.14	DTAQAF	KERANDVTHNIT	NGSSNNTYV	1-5y	<18y	<18y		2019-07-15	927			Josset,L., Schuffenecker,I. and Lina,B.	KY272953
16V0908R2	2016-06-09		B3	France	Europe	3.14	DTAQAF	KERANDVTHNIT	NGSSNNTYV	1-5y	<18y	<18y			927	M		Bal, A. et al.	MK105980
1807R012__KY272939	2016-07-11		B3	France	Europe	1.13	DTAQAF	KERANDVTHNIT	NGSSNNTYV	1-5y	<18y	<18y		2019-07-15	927			Josset,L., Schuffenecker,I. and Lina,B.	KY272939
2506R016__KY272923	2016-06-26		B3	France	Europe	0.36	DTAQAF	KERANDVTHNIT	NGSSNNTYV	<1y	<18y	<18y		2019-07-15	927			Josset,L., Schuffenecker,I. and Lina,B.	KY272923
USA/PA/2016-23285__MN259114	2016-02-25 (2016-01-02 - 2017-01-01)		B3	USA	North America		DTAQTF	KERANDVTHNIT	NGSSNNTYV					2019-09-08	927			Ng,T.F.F., Castro,C.J., Reynolds,E. and Nix,W.A.	MN259114
USA/SC/2016-23288__MN259117	2016-03-06 (2016-01-02 - 2017-01-01)		B3	USA	North America		DTAQTF	KERANDVTHNIT	NGSSNNTYV					2019-09-08	927		AFM	Ng,T.F.F., Castro,C.J., Reynolds,E. and Nix,W.A.	MN259117
NY30_16__KX957757	2016-07-18		B3	USA	North America		DTAQTF	KERANDVTHNIT	NGSSNNTYV					2019-07-15	927			Huang,W., Yin,C., Zhuge,J., Farooq,T., Yoon,E.C., Sheila,N., Chen,D., Fallon,J.T. and Wang,G.	KX957757
NY44_16__KX957760	2016-07-24		B3	USA	North America		DTAQTF	KERANDVTHNIT	NGSSNNTYV					2019-07-15	927			Huang,W., Yin,C., Zhuge,J., Farooq,T., Yoon,E.C., Sheila,N., Chen,D., Fallon,J.T. and Wang,G.	KX957760
NY212_16__KY385889	2016-06-29		B3	USA	North America		DTAQTF	KERANDVTHNIT	NGSSNNTYV					2019-07-15	927			Wang,G., Zhuge,J., Huang,W., Nolan,S.M., Gilrane,V.L., Yin,C., Dimitrova,N. and Fallon,J.T.	KY385889
NY29_16__KX957756	2016-07-14		B3	USA	North America		DTAQTF	KERANDVTHNIT	NGSSNNTYV					2019-07-15	927			Huang,W., Yin,C., Zhuge,J., Farooq,T., Yoon,E.C., Sheila,N., Chen,D., Fallon,J.T. and Wang,G.	KX957756
NY43_16__KX957759	2016-07-19		B3	USA	North America		DTAQTF	KERANDVTHNIT	NGSSNNTYV					2019-07-15	927			Huang,W., Yin,C., Zhuge,J., Farooq,T., Yoon,E.C., Sheila,N., Chen,D., Fallon,J.T. and Wang,G.	KX957759
EVD68_SWE_053_160916_NFLG	2016-09-17		B3	Sweden	Europe	0	DTAQTF	Other	NGSSNNTYV	<1y	<18y	<18y	Karolinska Sweden	2018-07-07	927	F		Dyrdak, R. et al.	MH674166
Env-16-015-D68__MH084323	2016-09-01		B3	United Kingdom	Europe		DTAQTF	Many X	NGSSNNTYV					2019-07-15	820			Majumdar,M., Sharif,S., Klapsa,D., Wilton,T., Alam,M.M., Fernandez-Garcia,M.D., Rehman,L., Mujtaba,G., McAllister,G., Harvala,H., Templeton,K., Mee,E.T., Asghar,H., Ndiaye,K., Minor,P.D. and Martin,J.	MH084323
EV-D68/SWG-DAL-31Aug16__MN018240	2016-09-01		B3	United Kingdom	Europe		DTAQTF	KERANDVTHNIT	NGSSNNTYV					2019-09-08	878			Majumdar,M. and Martin,J.	MN018240
EV-D68/SWG-DAL29Jun16__MN018239	2016-06-30		B3	United Kingdom	Europe		DTAQTF	KERANDVTHNIT	NGSSNNTYV					2019-09-08	878			Majumdar,M. and Martin,J.	MN018239
EVD68_SWE_007_160909_NFLG	2016-09-10		B3	Sweden	Europe	45	DTAQTF	KDRANDVTHNIT	NGSSNNTYV	18-64y	18-64y	>=18y	Karolinska Sweden	2018-07-07	927	F		Dyrdak, R. et al.	MH674135
DE/BW/16-661/2016__KX830908	2016-07-21 (2016-07-02 - 2016-08-01)		B3	Germany	Europe		DTAQTF	KERANDVTHNIT	NGSSNNTYV					2019-07-15	927			Boettcher,S., Adams,O., Eis-Huebinger,A.M., Panning,M., Prifert,C. and Diedrich,S.	KX830908
DE/BW/16-672/2016__KX830909	2016-07-21 (2016-07-02 - 2016-08-01)		B3	Germany	Europe		DTAQTF	KERANDVTHNIT	NGSSNNTYV					2019-07-15	927			Boettcher,S., Adams,O., Eis-Huebinger,A.M., Panning,M., Prifert,C. and Diedrich,S.	KX830909
EVD68_SWE_027_160901_NFLG	2016-09-02		B3	Sweden	Europe	1	DTAQTF	KERANDVTHNIT	NGSSNNTYV	1-5y	<18y	<18y	Karolinska Sweden	2018-07-07	927	F		Dyrdak, R. et al.	MH844544
EVD68_SWE_031_160822_NFLG	2016-08-23		B3	Sweden	Europe	2	DTAQTF	KERANDVTHNIT	NGSSNNTYV	1-5y	<18y	<18y	Karolinska Sweden	2018-07-07	927	F		Dyrdak, R. et al.	MH674141
EV-D68/SWG-BEC-08Sep16__MN018238	2016-09-09		B3	United Kingdom	Europe		DTAQTF	KERANDVTHNIT	NGSSNNTYV					2019-09-08	878			Majumdar,M. and Martin,J.	MN018238
EVD68_SWE_045_160831_NFLG	2016-09-01		B3	Sweden	Europe	8	DTAQTF	KERANDVTHNIT	NGSSNNTYV	6-17y	<18y	<18y	Karolinska Sweden	2018-07-07	927	M		Dyrdak, R. et al.	MH674152
EVD68_SWE_022_160828_NFLG	2016-08-29		B3	Sweden	Europe	29	DTAQTF	KERANDVTHNIT	NGSSNNTYV	18-64y	18-64y	>=18y	Karolinska Sweden	2018-07-07	927	F		Dyrdak, R. et al.	MH674122
ITA/PV-34621/2016__MF073343	2016-04-19		B3	Italy	Europe	0.67	DTAQAF	KERANDVTHNIT	NGSSNNTYV	<1y	<18y	<18y		2019-07-15	927	F		Piralla,A., Principi,N., Ruggiero,L., Girello,A., Giardina,F., De Sando,E., Marseglia,G.L., Baldanti,F. and Esposito,S.	MF073343
ITA/MI-5FI124/2016__MF073338	2016-07-01		B3	Italy	Europe	1.67	DTAQAF	KERANDVTHNIT	NGSSNNTYV	1-5y	<18y	<18y		2019-07-15	927	M		Piralla,A., Principi,N., Ruggiero,L., Girello,A., Giardina,F., De Sando,E., Marseglia,G.L., Baldanti,F. and Esposito,S.	MF073338
ITA/MI/MA16-348/2016__MH118296	2016-08-01 (2016-07-05 - 2016-08-01)		B3	Italy	Europe	4	DTAQAF	KERANDVTHNIT	NGSSNNTYV	1-5y	<18y	<18y		2019-07-15	927		AFM	Pariani E, Pellegrinelli L, Merlone AD, Piralla A, Baldanti F and Binda S.	MH118296
ITA/PV-37491/2016__MF073348	2016-06-06		B3	Italy	Europe	0.08	DTAQAF	KERANDVTHNIT	NGSSNNTYV	<1y	<18y	<18y		2019-07-15	927	F		Piralla,A., Principi,N., Ruggiero,L., Girello,A., Giardina,F., De Sando,E., Marseglia,G.L., Baldanti,F. and Esposito,S.	MF073348
ITA/PV-36617/2016__MF073345	2016-05-24		B3	Italy	Europe	4.17	DTAQAF	Other	NGSSNNTYV	1-5y	<18y	<18y		2019-07-15	927	M		Piralla,A., Principi,N., Ruggiero,L., Girello,A., Giardina,F., De Sando,E., Marseglia,G.L., Baldanti,F. and Esposito,S.	MF073345
1507R037__KY272938	2016-07-16		B3	France	Europe	3.44	DTTQAF	KERANDVTHNIT	NGSSNNTYV	1-5y	<18y	<18y		2019-07-15	927			Josset,L., Schuffenecker,I. and Lina,B.	KY272938
ITA/PV-37424/2016__MF073347	2016-06-04		B3	Italy	Europe	5	DTAQAF	KERANDVTHNIT	NGSSNNTYV	1-5y	<18y	<18y		2019-07-15	927	F		Piralla,A., Principi,N., Ruggiero,L., Girello,A., Giardina,F., De Sando,E., Marseglia,G.L., Baldanti,F. and Esposito,S.	MF073347
ITA/MI-7GT127/2016__MF073340	2016-07-19		B3	Italy	Europe	1.83	DTAQAF	KERANDVTHNIT	NGSSNNTYV	1-5y	<18y	<18y		2019-07-15	927	M		Piralla,A., Principi,N., Ruggiero,L., Girello,A., Giardina,F., De Sando,E., Marseglia,G.L., Baldanti,F. and Esposito,S.	MF073340
ITA/PV-36603/2016__MF073344	2016-05-21		B3	Italy	Europe	14.50	DTAQAF	KERANDVTHNIT	NGSSNNTYV	6-17y	<18y	<18y		2019-07-15	927	M		Piralla,A., Principi,N., Ruggiero,L., Girello,A., Giardina,F., De Sando,E., Marseglia,G.L., Baldanti,F. and Esposito,S.	MF073344
ITA/PV-38818/2016__MF073354	2016-06-30		B3	Italy	Europe	2.17	DTAQAF	KERANDVTHNIT	NGSSNNTYV	1-5y	<18y	<18y		2019-07-15	927	M		Piralla,A., Principi,N., Ruggiero,L., Girello,A., Giardina,F., De Sando,E., Marseglia,G.L., Baldanti,F. and Esposito,S.	MF073354
ITA/PV-39405/2016__MF073351	2016-07-12		B3	Italy	Europe	3	DTAQAF	KERANDVTHNIT	NGSSNNTYV	1-5y	<18y	<18y		2019-07-15	927	F		Piralla,A., Principi,N., Ruggiero,L., Girello,A., Giardina,F., De Sando,E., Marseglia,G.L., Baldanti,F. and Esposito,S.	MF073351
1107R037__KY272937	2016-07-11		B3	France	Europe	3.15	DTAQTF	KERANDVTHNIT	NGSSNNTYV	1-5y	<18y	<18y		2019-07-15	927			Josset,L., Schuffenecker,I. and Lina,B.	KY272937
36778__MH470371	2016-09-01 (2016-08-05 - 2016-09-01)		B3	Germany	Europe		DTAQTF	KERANDVTHNIT	NGSSNNTYV					2019-07-15	927			Boettcher,S., Diedrich,S. and Keeren,K.	MH470371
0107R010__KY272929	2016-07-02		B3	France	Europe	3.12	DTAQTF	KERANDVTHNIT	NGSNNNTYV	1-5y	<18y	<18y		2019-07-15	927			Josset,L., Schuffenecker,I. and Lina,B.	KY272929
3006R029__KY272928	2016-07-01		B3	France	Europe	4.52	DTAQTF	KERANDVTHNIT	NGSNNNTYV	1-5y	<18y	<18y		2019-07-15	927			Josset,L., Schuffenecker,I. and Lina,B.	KY272928
2107R002__KY272941	2016-07-22		B3	France	Europe	80.82	DTAQTF	Other	NGSNNNTYV	>=65y	>=65y	>=18y		2019-07-15	927			Josset,L., Schuffenecker,I. and Lina,B.	KY272941
1209R001__KY272951	2016-09-12		B3	France	Europe	0.89	DTAQTF	KERANDVTHNIT	NGSNNNTYV	<1y	<18y	<18y		2019-07-15	927			Josset,L., Schuffenecker,I. and Lina,B.	KY272951
3007R001__KY272944	2016-07-30		B3	France	Europe	2.50	DTAQTF	KERANDVTHNIT	NGSNNNTYV	1-5y	<18y	<18y		2019-07-15	927			Josset,L., Schuffenecker,I. and Lina,B.	KY272944
2208R001__KY272948	2016-08-21		B3	France	Europe	0.74	DTAQTF	KERANDVTHNIT	NGSNNNTYV	<1y	<18y	<18y		2019-07-15	927			Josset,L., Schuffenecker,I. and Lina,B.	KY272948
2706R015__KY272924	2016-06-26		B3	France	Europe	2.79	DTAQTF	KERANDVTHNIT	NGSNNNTYV	1-5y	<18y	<18y		2019-07-15	927			Josset,L., Schuffenecker,I. and Lina,B.	KY272924
1706R015__KY272919	2016-06-18		B3	France	Europe	4.39	DTAQTF	KERANDVTHNIT	NGSNNNTYV	1-5y	<18y	<18y		2019-07-15	927			Josset,L., Schuffenecker,I. and Lina,B.	KY272919
1710R0023__KY272959	2016-10-19		B3	France	Europe	2.42	DTAQTF	KERANDVTHNIT	NGSNNNTYV	1-5y	<18y	<18y		2019-07-15	927			Josset,L., Schuffenecker,I. and Lina,B.	KY272959
EVD68_SWE_023_160830_NFLG	2016-08-31		B3	Sweden	Europe	2	DTAQTF	KERANDVTHNIT	NGSNNNTYV	1-5y	<18y	<18y	Karolinska Sweden	2018-07-07	927	F		Dyrdak, R. et al.	MH674123
EVD68_ESP_008_180926_NFLG	2018-09-26		B3	Spain	Europe	0.38	DTAQAF	KERANDVTHNIT	NGSNNNTYV	<1y	<18y	<18y	Barcelona Spain	2019-09-09	927	M		Hodcroft, E. B. et al.	MN245419
EVD68_NLD_005_180927_NFLG	2018-09-27		B3	Netherlands	Europe	4	DTAQAF	KERANDVTHNIT	NGSNNNTYV	1-5y	<18y	<18y	Groningen Netherlands	2019-09-09	927	M		Hodcroft, E. B. et al.	MN245438
EVD68_NLD_010_181023_NFLG	2018-10-23		B3	Netherlands	Europe	3	DTAQAF	KERANDVTHNIT	NGSNNNTYV	1-5y	<18y	<18y	Groningen Netherlands	2019-09-09	927	M		Hodcroft, E. B. et al.	MN245443
EVD68_CHE_005_180926_NFLG	2018-09-26		B3	Switzerland	Europe	66	DTAQAF	KERANDVTHNIT	NGSNNNTYV	>=65y	>=65y	>=18y	Basel Switzerland	2019-09-09	927	M		Hodcroft, E. B. et al.	MN245410
LYOVRES18-97-93-FRA18	2018-09-21		B3	France	Europe		DTAQAF	KERANDVTHNIT	NGSNNNTYV						927			Bal, A. et al.	MK121716
EVD68_NLD_002_180912_NFLG	2018-09-12		B3	Netherlands	Europe	26	DTAQAF	KERANDVTHNIT	NGSNNNTYV	18-64y	18-64y	>=18y	Groningen Netherlands	2019-09-09	927	F		Hodcroft, E. B. et al.	MN245435
ITA/MI-688/2018	2018-09-24		B3	Italy	Europe		DTAQAF	KERANDVTHNIT	NGSNNNTYV		<18y	<18y			927			Pellegrinelli, L. et al	MK301347
EV-D68/SWG-BEC-08BDec18__MN018236	2018-12-08		B3	United Kingdom	Europe		DTAQAF	KERANDVTHNIT	NGSNNNTYV					2019-09-08	878			Majumdar,M. and Martin,J.	MN018236
EVD68_ESP_017_181020_NFLG	2018-10-20		B3	Spain	Europe	0.08	DTAQAF	KERANDVTHNIT	NGSNNNTYV	<1y	<18y	<18y	Tenerife Spain	2019-09-09	927	M		Hodcroft, E. B. et al.	MN245428
EVD68_BEL_007_181009_NFLG	2018-10-09		B3	Belgium	Europe	3.33	DTAQAF	KERANDVTHNIT	NGSNNNTYV	1-5y	<18y	<18y	Leuven Belgium	2019-09-09	927	F		Hodcroft, E. B. et al.	MN245402
EVD68_ESP_015_180831_NFLG	2018-08-31		B3	Spain	Europe	3	DTAQAF	KERANDVTHNIT	NGSNNNTYV	1-5y	<18y	<18y	Tenerife Spain	2019-09-09	927	M		Hodcroft, E. B. et al.	MN245426
LYOVRES18-95-39-FRA18	2018-09-10		B3	France	Europe		DTAQAF	KERANDVTHNIT	NGSNNNTYV	<1y	<18y	<18y			927			Bal, A. et al.	MK121712
VRES189539	2018-09-10		B3	France	Europe	0.16	DTAQAF	KERANDVTHNIT	NGSNNNTYV	<1y	<18y	<18y			927	F		Bal, A. et al.	MK105985
EVD68_ESP_022_181119_NFLG	2018-11-19		B3	Spain	Europe	25	DTAQAF	KERANDVTHNIT	NGSNNNTYV	18-64y	18-64y	>=18y	Tenerife Spain	2019-09-09	927	F		Hodcroft, E. B. et al.	MN253123
EVD68_ESP_020_181105_NFLG	2018-11-05		B3	Spain	Europe	2	DTAQAF	KERANDVTHNIT	NGSNNNTYV	1-5y	<18y	<18y	Tenerife Spain	2019-09-09	927	F		Hodcroft, E. B. et al.	MN245431
LYOVRES18-95-36-FRA18	2018-09-09		B3	France	Europe		DTAQAF	KERANDVTHNIT	NGSNNNTYV						927			Bal, A. et al.	MK121711
VRES189536	2018-09-09		B3	France	Europe	16.96	DTAQAF	KERANDVTHNIT	NGSNNNTYV	6-17y	<18y	<18y			927	M		Bal, A. et al.	MK105984
ITA/MI-753/2018	2018-10-15		B3	Italy	Europe		DTAQAF	KERANDVTHNIT	NGSNNNTYV	<1y	<18y	<18y			927			Pellegrinelli, L. et al	MK301354
LYOVRES18-96-27-FRA18	2018-09-14		B3	France	Europe		DTAQAF	KERANDVTHNIT	NGSNNNTYV						927			Bal, A. et al.	MK121715
VRES189627	2018-09-14		B3	France	Europe	4.26	DTAQAF	KERANDVTHNIT	NGSNNNTYV	1-5y	<18y	<18y			927	M		Bal, A. et al.	MK105988
EVD68_ESP_005_180922_NFLG	2018-09-22		B3	Spain	Europe	0.14	DTAQAF	KERANDVTHNIT	NGSNNNTYV	<1y	<18y	<18y	Barcelona Spain	2019-09-09	927	F		Hodcroft, E. B. et al.	MN245416
VRES189236	2018-08-18		B3	France	Europe	1.32	DTAQAF	KERANDVTHNIT	NGSNNNTYV	1-5y	<18y	<18y			927	M		Bal, A. et al.	MK105983
LYOVRES18-92-36-FRA18	2018-08-18		B3	France	Europe		DTAQAF	KERANDVTHNIT	NGSNNNTYV						927			Bal, A. et al.	MK121710
EVD68_SWE_012_160911_NFLG	2016-09-12		B3	Sweden	Europe	6	DTAQTF	KERANDVTHNIT	NGSNNNTYV	6-17y	<18y	<18y	Karolinska Sweden	2018-07-07	927	M	AFM	Dyrdak, R. et al.	MH674163
EVD68_SWE_012_160913_NFLG	2016-09-14		B3	Sweden	Europe	6	DTAQTF	KERANDVTHNIT	NGSNNNTYV	6-17y	<18y	<18y	Karolinska Sweden	2018-07-07	927	M	AFM	Dyrdak, R. et al.	MH674164
2609R0083__KY272958	2016-09-27		B3	France	Europe	2.36	DTAQTF	KERANDVTHNIT	NGSNNNTYV	1-5y	<18y	<18y		2019-07-15	927			Josset,L., Schuffenecker,I. and Lina,B.	KY272958
EV-D68/ESP/SS75924948/2016__MH307398	2016-11-20		B3	Spain	Europe	5.33	DTAQTF	Many X	NGSNNNTYV	1-5y	<18y	<18y		2019-07-15	857	M		Montes,M. and Cilla,G.	MH307398
1106R002__KY272954	2016-06-11		B3	France	Europe	5.61	DTAQTF	KERANDVTHNIT	NGSNNNTYV	1-5y	<18y	<18y		2019-07-15	927			Josset,L., Schuffenecker,I. and Lina,B.	KY272954
16V1106R2	2016-06-11		B3	France	Europe	5.61	DTAQTF	KERANDVTHNIT	NGSNNNTYV	1-5y	<18y	<18y			927	F		Bal, A. et al.	MK105981
VR/2016/0649__MK521591	2016-06-14		B3	Senegal	Africa	4.50	DTAQTF	Many X	NGSNNNTYV	1-5y	<18y	<18y		2019-07-15	781			Fall,A., Ndiaye,N., Jallow,M.M., Kebe,O., Sy,S., Kiori,D., Dia,M., Toure,C.T., Goudiaby,D., Niaye,K., Dia,N. and Niang,M.N.	MK521591
EVD68_SWE_036_160829_NFLG	2016-08-30		B3	Sweden	Europe	1	DTAQTF	KERANDVTHNIT	NGSNNNTYV	1-5y	<18y	<18y	Karolinska Sweden	2018-07-07	927	M		Dyrdak, R. et al.	MH674148
2906R043__KY272926	2016-06-30		B3	France	Europe	6.25	DTAQTF	KERANDVTHNIT	NGSNNNTYV	6-17y	<18y	<18y		2019-07-15	927			Josset,L., Schuffenecker,I. and Lina,B.	KY272926
2906R015__KY272925	2016-06-30		B3	France	Europe	2.08	DTAQTF	KERANDVTHNIT	NGSNNNTYV	1-5y	<18y	<18y		2019-07-15	927			Josset,L., Schuffenecker,I. and Lina,B.	KY272925
3006R002__KY272927	2016-06-30		B3	France	Europe	4.78	DTAQTF	KERANDVTHNIT	NGSNNNTYV	1-5y	<18y	<18y		2019-07-15	927			Josset,L., Schuffenecker,I. and Lina,B.	KY272927
1107R023__KY272936	2016-07-11		B3	France	Europe	0.14	DTAQTF	KERANDVTHNIT	NGSNNNTYV	<1y	<18y	<18y		2019-07-15	927			Josset,L., Schuffenecker,I. and Lina,B.	KY272936
1107R022__KY272955	2016-07-09		B3	France	Europe	3.69	DTAQTF	KERANDVTHNIT	NGSNNNTYV	1-5y	<18y	<18y		2019-07-15	927			Josset,L., Schuffenecker,I. and Lina,B.	KY272955
0107R035__KY272931	2016-07-02		B3	France	Europe	2.67	DTAQTF	KERANDVTHNIT	NGSNNNTYV	1-5y	<18y	<18y		2019-07-15	927			Josset,L., Schuffenecker,I. and Lina,B.	KY272931
2208R013__KY272949	2016-08-22		B3	France	Europe	0.27	DTAQTF	KERANDVTHNIT	NGSNNNTYV	<1y	<18y	<18y		2019-07-15	927			Josset,L., Schuffenecker,I. and Lina,B.	KY272949
ENTSP_RS1_00023	2018-08-31 (2018-08-05 - 2018-08-31)		B3	USA	North America		DTTQTF	KERANDVTHNIT	NGSNNNTYV						927			Pakala,S.B., Tan,Y., Hassan,F., Selvarangan,R., Mai,A., Markowitz,R.H., Shilts,M.H., Rajagopala,S.V. and Das,S.R.	MK659599
ENTSP_RS1_00009	2018-09-30 (2018-09-04 - 2018-09-30)		B3	USA	North America		DTTQTF	KEKANDVTHNIT	NGSNNNTYV						927			Pakala,S.B., Tan,Y., Hassan,F., Selvarangan,R., Mai,A., Markowitz,R.H., Shilts,M.H., Rajagopala,S.V. and Das,S.R.	MK659593
ENTSP_RS1_00031	2018-08-31 (2018-08-06 - 2018-08-31)		B3	USA	North America		DTTQTF	KERANDVTHNIT	NGSNNNTYV						927			Pakala,S.B., Tan,Y., Hassan,F., Selvarangan,R., Mai,A., Markowitz,R.H., Shilts,M.H., Rajagopala,S.V. and Das,S.R.	MK659602
ENTSP_RS1_00006	2018-09-01 (2018-09-01 - 2018-09-27)		B3	USA	North America		DTTQTF	KERANDVTHNIT	NGSNNNTYV						927			Pakala,S.B., Tan,Y., Hassan,F., Selvarangan,R., Mai,A., Markowitz,R.H., Shilts,M.H., Rajagopala,S.V. and Das,S.R.	MK659591
USA/NY/2018-23215__MN246008	2018-11-12 (2018-01-01 - 2018-12-31)		B3	USA	North America		DTTQTF	KERANDVTHNIT	NGSNNNAYV					2019-09-08	927		AFM	Ng,T.F.F., Reynolds,E., Castro,C.J. and Nix,W.A.	MN246008
USA/NY/2018-23216__MN246009	2018-09-14 (2018-01-01 - 2018-12-31)		B3	USA	North America		DTTQTF	KERANDVTHNIT	NGSNNNAYV					2019-09-08	927		AFM	Ng,T.F.F., Reynolds,E., Castro,C.J. and Nix,W.A.	MN246009
USA/CO/2018-23166__MN245988	2018-01-01 (2018-01-01 - 2018-08-26)		B3	USA	North America		DTTQTF	KERANDVTHNIT	NGSNNNTYV					2019-09-08	927			Ng,T.F.F., Reynolds,E., Castro,C.J. and Nix,W.A.	MN245988
USA/IA/2018-23272__MN246035	2018-12-31 (2018-10-10 - 2018-12-31)		B3	USA	North America		DTTQTF	KERANDVTHNIT	NGSNNNTYV					2019-09-08	927		AFM	Ng,T.F.F., Reynolds,E., Castro,C.J. and Nix,W.A.	MN246035
ENTSP_RS1_00001	2018-09-04 (2018-09-01 - 2018-09-30)		B3	USA	North America		DTTQTF	KERANDVTHNIT	NGSNNNTYV						927			Pakala,S.B., Tan,Y., Hassan,F., Selvarangan,R., Mai,A., Markowitz,R.H., Shilts,M.H., Rajagopala,S.V. and Das,S.R.	MK659588
USA/CO/2018-23165__MN245987	2018-12-31 (2018-10-24 - 2018-12-31)		B3	USA	North America		DTTQTF	KERANDVTHNIT	NGSNNNTYV					2019-09-08	927			Ng,T.F.F., Reynolds,E., Castro,C.J. and Nix,W.A.	MN245987
USA/IL/2018-23252__MN246015	2018-01-16 (2018-01-01 - 2018-12-31)		B3	USA	North America		DTTQTF	KERANDVTHNIT	NGSNNNTYV					2019-09-08	927		AFM	Ng,T.F.F., Reynolds,E., Castro,C.J. and Nix,W.A.	MN246015
ENTSP_RS1_00002	2018-09-30 (2018-09-04 - 2018-09-30)		B3	USA	North America		DTTQTF	KERANDVTHNIT	NGSNNNTYV						927			Pakala,S.B., Tan,Y., Hassan,F., Selvarangan,R., Mai,A., Markowitz,R.H., Shilts,M.H., Rajagopala,S.V. and Das,S.R.	MK659589
ENTSP_RS1_00017	2018-09-30 (2018-09-05 - 2018-09-30)		B3	USA	North America		DTTQTF	Other	NGSNNNTYV						927			Pakala,S.B., Tan,Y., Hassan,F., Selvarangan,R., Mai,A., Markowitz,R.H., Shilts,M.H., Rajagopala,S.V. and Das,S.R.	MK659595
USA/MD/2018-23206__MN245999	2018-09-07 (2018-01-01 - 2018-12-31)		B3	USA	North America		DTTQTF	KERANDVTHNIT	NGSNNNTYV					2019-09-08	927		AFM	Ng,T.F.F., Reynolds,E., Castro,C.J. and Nix,W.A.	MN245999
USA/MO/2018-23199__MN245992	2018-12-31 (2018-06-20 - 2018-12-31)		B3	USA	North America		DTTQTF	KERANDVTHNIT	NGSNNNTYV					2019-09-08	927			Ng,T.F.F., Reynolds,E., Castro,C.J. and Nix,W.A.	MN245992
USA/OH/2018-23261__MN246024	2018-12-26 (2018-01-01 - 2018-12-31)		B3	USA	North America		DTTQTF	KERANDVTHNIT	Other					2019-09-08	927			Ng,T.F.F., Reynolds,E., Castro,C.J. and Nix,W.A.	MN246024
USA/OH/2018-23257__MN246020	2018-09-01 (2018-01-01 - 2018-12-31)		B3	USA	North America		DTTQTF	KERANDVTHNIT	NGSNNNTYV					2019-09-08	927			Ng,T.F.F., Reynolds,E., Castro,C.J. and Nix,W.A.	MN246020
USA/OH/2018-23258__MN246021	2018-12-26 (2018-01-01 - 2018-12-31)		B3	USA	North America		DTTQTF	KERANDVTHNIT	Other					2019-09-08	927			Ng,T.F.F., Reynolds,E., Castro,C.J. and Nix,W.A.	MN246021
USA/OH/2018-23260__MN246023	2018-12-31 (2018-09-30 - 2018-12-31)		B3	USA	North America		DTTQTF	KERANDVTHNIT	NGSNNNTYV					2019-09-08	927			Ng,T.F.F., Reynolds,E., Castro,C.J. and Nix,W.A.	MN246023
USA/AZ/2018-23214__MN246007	2018-08-07 (2018-06-06 - 2018-12-31)		B3	USA	North America		DTTQTF	KERANDVTHNIT	NGSNNNTYV					2019-09-08	927		AFM	Ng,T.F.F., Reynolds,E., Castro,C.J. and Nix,W.A.	MN246007
USA/OH/2018-23259__MN246022	2018-11-10 (2018-08-04 - 2018-12-31)		B3	USA	North America		DTTQTF	KERANDVTHNIT	NGSNNNTYV					2019-09-08	927			Ng,T.F.F., Reynolds,E., Castro,C.J. and Nix,W.A.	MN246022
USA/TN/2018-23213__MN246006	2018-06-29 (2018-05-23 - 2018-11-06)		B3	USA	North America		DTTQTF	KERANDVTHNIT	NGSNNNTYV					2019-09-08	927			Ng,T.F.F., Reynolds,E., Castro,C.J. and Nix,W.A.	MN246006
USA/OH/2018-23255__MN246018	2018-06-29 (2018-05-23 - 2018-11-06)		B3	USA	North America		DTTQTF	KERANDVTHNIT	NGSNNNTYV					2019-09-08	927			Ng,T.F.F., Reynolds,E., Castro,C.J. and Nix,W.A.	MN246018
USA/OH/2018-23088__MN245982	2018-06-29 (2018-05-23 - 2018-11-06)		B3	USA	North America		DTTQTF	KERANDVTHNIT	NGSNNNTYV					2019-09-08	927			Ng,T.F.F., Reynolds,E., Castro,C.J. and Nix,W.A.	MN245982
USA/OH/2018-23256__MN246019	2018-06-29 (2018-05-23 - 2018-11-06)		B3	USA	North America		DTTQTF	KERANDVTHNIT	NGSNNNTYV					2019-09-08	927			Ng,T.F.F., Reynolds,E., Castro,C.J. and Nix,W.A.	MN246019
USA/OH/2018-23254__MN246017	2018-06-29 (2018-05-23 - 2018-11-06)		B3	USA	North America		DTTQTF	KERANDVTHNIT	NGSNNNTYV					2019-09-08	927			Ng,T.F.F., Reynolds,E., Castro,C.J. and Nix,W.A.	MN246017
USA/PA/2018-23203__MN245996	2018-08-30 (2018-07-11 - 2018-12-31)		B3	USA	North America		DTTQTF	KERANDVTHNIT	NGSNNNTYV					2019-09-08	927		AFM	Ng,T.F.F., Reynolds,E., Castro,C.J. and Nix,W.A.	MN245996
USA/KY/2018-23198__MN245991	2018-12-31 (2018-09-27 - 2018-12-31)		B3	USA	North America		DTTQTF	Other	NGSNNNTYV					2019-09-08	927		AFM	Ng,T.F.F., Reynolds,E., Castro,C.J. and Nix,W.A.	MN245991
USA/OH/2018-23253__MN246016	2018-11-10 (2018-08-04 - 2018-12-31)		B3	USA	North America		DTTQTF	KERANDVTHNIT	NGSNNNTYV					2019-09-08	927			Ng,T.F.F., Reynolds,E., Castro,C.J. and Nix,W.A.	MN246016
USA/OK/2018-23200__MN245993	2018-08-23 (2018-06-23 - 2018-12-29)		B3	USA	North America		DTTQTF	KERANDVTHNIT	NGSNNNTYV					2019-09-08	927			Ng,T.F.F., Reynolds,E., Castro,C.J. and Nix,W.A.	MN245993
NL_09_2019	2019-11-13		B3	Netherlands	Europe	1	DTTQTF	KERANDVTHNIT	NGSNNNTYV	1-5y	<18y	<18y	RIVM Netherlands	2019-12-01	927	M		Midgley et al.	MN809623
USA/TX/2018-23269__MN246032	2018-12-25 (2018-10-18 - 2018-12-31)		B3	USA	North America		DTTQTF	KERANDVTHNIT	NGSNNNTYV					2019-09-08	825		AFM	Ng,T.F.F., Reynolds,E., Castro,C.J. and Nix,W.A.	MN246032
USA/CO/2018-23164__MN245986	2018-12-26 (2018-09-22 - 2018-12-31)		B3	USA	North America		DTTQTF	KERANDVTHNIT	Other					2019-09-08	927			Ng,T.F.F., Reynolds,E., Castro,C.J. and Nix,W.A.	MN245986
USA/CO/2018-23160__MN245984	2018-10-03 (2018-08-25 - 2018-12-23)		B3	USA	North America		DTTQTF	KERANDVTHNIT	NGSNNNTYV					2019-09-08	927			Ng,T.F.F., Reynolds,E., Castro,C.J. and Nix,W.A.	MN245984
USA/CO/2018-23163__MN245985	2018-10-03 (2018-08-25 - 2018-12-23)		B3	USA	North America		DTTQTF	KERANDVTHNIT	NGSNNNTYV					2019-09-08	927			Ng,T.F.F., Reynolds,E., Castro,C.J. and Nix,W.A.	MN245985
USA/NJ/2018-23265__MN246028	2018-12-16 (2018-08-23 - 2018-12-31)		B3	USA	North America		DTTQTF	KERANDVTHNIT	NGSNNNTYV					2019-09-08	927		AFM	Ng,T.F.F., Reynolds,E., Castro,C.J. and Nix,W.A.	MN246028
USA/TX/2018-23208__MN246001	2018-12-31 (2018-10-21 - 2018-12-31)		B3	USA	North America		DTTQTF	KERANDVTHNIT	NGSNNNAYV					2019-09-08	927		AFM	Ng,T.F.F., Reynolds,E., Castro,C.J. and Nix,W.A.	MN246001
ENTSP_RS1_00019	2018-09-30 (2018-09-07 - 2018-09-30)		B3	USA	North America		DTTQTF	KERANDVTHNIT	NGSNNNAYV						927			Pakala,S.B., Tan,Y., Hassan,F., Selvarangan,R., Mai,A., Markowitz,R.H., Shilts,M.H., Rajagopala,S.V. and Das,S.R.	MK659597
USA/AL/2018-23212__MN246005	2018-12-31 (2018-09-17 - 2018-12-31)		B3	USA	North America		DTTQTF	KERANDVTHNIT	NGSNNNAYV					2019-09-08	927		AFM	Ng,T.F.F., Reynolds,E., Castro,C.J. and Nix,W.A.	MN246005
USA/AL/2018-23268__MN246031	2018-08-15 (2018-07-18 - 2018-11-25)		B3	USA	North America		DTTQTF	KERANDVTHNIT	NGSNNNAYV					2019-09-08	927		AFM	Ng,T.F.F., Reynolds,E., Castro,C.J. and Nix,W.A.	MN246031
ENTSP_RS1_00026	2018-08-31 (2018-08-18 - 2018-08-31)		B3	USA	North America		DTTQTF	KERANDVTHNIT	NGSNNNAYV						927			Pakala,S.B., Tan,Y., Hassan,F., Selvarangan,R., Mai,A., Markowitz,R.H., Shilts,M.H., Rajagopala,S.V. and Das,S.R.	MK659600
USA/2018/CA-RGDS-1056__MN173594	2018-11-22		B3	USA	North America		DTTQTF	KERANDVTHNIT	NGSNNNAYV					2019-09-08	927		AFM	Pan,C.-Y., Padilla,T., Huynh,T., Chen,A., Castro,C.J., Marine,R.L., Ng,T.F.F., Nix,W.A. and Wadford,D.A.	MN173594
ENTSP_RS1_00042	2018-08-31 (2018-08-08 - 2018-08-31)		B3	USA	North America		DTTQTF	KERANDVTHNIT	NGSNNNTYV						927			Pakala,S.B., Tan,Y., Hassan,F., Selvarangan,R., Mai,A., Markowitz,R.H., Shilts,M.H., Rajagopala,S.V. and Das,S.R.	MK659604
DK_07_2019	2019-09-20		B3	Denmark	Europe	0	DTTQTF	KERANDVTHNIT	NGSNNNTYV	<1y	<18y	<18y	SSI Denmark	2019-12-01	927	F		Midgley et al.	MN896978
DE_26_2019	2019-11-01 (2019-11-01 - 2019-11-27)		B3	Germany	Europe	71	DTTQTF	KERANDVTHNIT	NGSNNNTYV	>=65y	>=65y	>=18y	Freiburg Germany	2020-01-16	927	M		Midgley et al.
DK_15_2019	2019-11-13		B3	Denmark	Europe	2	DTTQTF	KERANDVTHNIT	NGSNNNTYV	1-5y	<18y	<18y	SSI Denmark	2019-12-01	838	F		Midgley et al.	MN896985
DK_14_2019	2019-11-01		B3	Denmark	Europe		DTTQTF	Many X	NGSNNNTYV				SSI Denmark	2019-12-01	805	M		Midgley et al.	MN896983
ENTSP_RS1_00003	2018-08-31 (2018-08-01 - 2018-08-31)		B3	USA	North America		DTTQTF	KERANDVTHNIT	NGSNNNTYV						927			Pakala,S.B., Tan,Y., Hassan,F., Selvarangan,R., Mai,A., Markowitz,R.H., Shilts,M.H., Rajagopala,S.V. and Das,S.R.	MK659590
EVD68_BEL_008_181011_NFLG	2018-10-11		B3	Belgium	Europe	4.17	DTTQTF	KERANDVTHNIT	NGSNNNTYV	1-5y	<18y	<18y	Leuven Belgium	2019-09-09	927	F		Hodcroft, E. B. et al.	MN245403
USA/MD/2018-23209__MN246002	2018-12-05 (2018-10-04 - 2018-12-31)		B3	USA	North America		DTTQTF	KERANDVTHNIT	NGSNNNTYV					2019-09-08	927		AFM	Ng,T.F.F., Reynolds,E., Castro,C.J. and Nix,W.A.	MN246002
USA/2018-23088__MK491181	2018-08-31 (2018-08-09 - 2018-08-31)		B3	USA	North America		Other	KERANDVTHNIT	NGSNNNTYV					2019-07-15	927			Ng,T.F.F., Castro,C.J., Schmidt,A., Reynolds,E., Chern,S.-W.W., Ciomperlik,J. and Nix,W.A.	MK491181
EVD68_BEL_010_181002_NFLG	2018-10-02		B3	Belgium	Europe	4	DTTQTF	KERANDVTHNIT	NGSNNNTYV	1-5y	<18y	<18y	Leuven Belgium	2019-09-09	927	M		Hodcroft, E. B. et al.	MN245405
EVD68_BEL_006_181010_NFLG	2018-10-10		B3	Belgium	Europe	0.92	DTTQTF	KERANDVTHNIT	NGSNNNTYV	<1y	<18y	<18y	Leuven Belgium	2019-09-09	927	M		Hodcroft, E. B. et al.	MN245401
USA/MO/2018-23217__MN246010	2018-07-12 (2018-06-13 - 2018-10-31)		B3	USA	North America		DTTQTF	KERANDVTHNIT	NGSNNNTYV					2019-09-08	927		AFM	Ng,T.F.F., Reynolds,E., Castro,C.J. and Nix,W.A.	MN246010
USA/TX/2018-23271__MN246034	2018-07-12 (2018-06-13 - 2018-10-31)		B3	USA	North America		DTTQTF	KERANDVTHNIT	NGSNNNTYV					2019-09-08	927		AFM	Ng,T.F.F., Reynolds,E., Castro,C.J. and Nix,W.A.	MN246034
USA/MD/2018-23266__MN246029	2018-12-31 (2018-09-12 - 2018-12-31)		B3	USA	North America		DTTQTF	KERANDVTHNIT	NGSNNNTYV					2019-09-08	927		AFM	Ng,T.F.F., Reynolds,E., Castro,C.J. and Nix,W.A.	MN246029
USA/WA/2018-23201__MN245994	2018-12-13 (2018-08-17 - 2018-12-31)		B3	USA	North America		DTTQTF	KERANDVTHNIT	NGSNNNTYV					2019-09-08	927		AFM	Ng,T.F.F., Reynolds,E., Castro,C.J. and Nix,W.A.	MN245994
USA/MT/2018-23276__MN246039	2018-12-04 (2018-08-16 - 2018-12-31)		B3	USA	North America		DTTQTF	KERANDVTHNIT	NGSNNNTYV					2019-09-08	927		AFM	Ng,T.F.F., Reynolds,E., Castro,C.J. and Nix,W.A.	MN246039
ENTSP_RS1_00027	2018-09-30 (2018-09-05 - 2018-09-30)		B3	USA	North America		DTTQTF	KERANDVTHNIT	NGSNNNTYV						927			Pakala,S.B., Tan,Y., Hassan,F., Selvarangan,R., Mai,A., Markowitz,R.H., Shilts,M.H., Rajagopala,S.V. and Das,S.R.	MK659601
USA/MO/2018-23273__MN246036	2018-12-13 (2018-08-17 - 2018-12-31)		B3	USA	North America		DTTQTF	Other	NGSNNNTYV					2019-09-08	828		AFM	Ng,T.F.F., Reynolds,E., Castro,C.J. and Nix,W.A.	MN246036
USA/MN/2018-23263__MN246026	2018-12-13 (2018-08-17 - 2018-12-31)		B3	USA	North America		DTTQTF	KERANDVTHNIT	NGSNNNTYV					2019-09-08	927		AFM	Ng,T.F.F., Reynolds,E., Castro,C.J. and Nix,W.A.	MN246026
USA/TX/2018-23202__MN245995	2018-12-04 (2018-08-16 - 2018-12-31)		B3	USA	North America		DTTQTF	KERANDVTHNIT	Other					2019-09-08	927			Ng,T.F.F., Reynolds,E., Castro,C.J. and Nix,W.A.	MN245995
USA/CO/2018-23250__MN246013	2018-12-04 (2018-08-16 - 2018-12-31)		B3	USA	North America		DTTQTF	KERANDVTHNIT	NGSNNNTYV					2019-09-08	927		AFM	Ng,T.F.F., Reynolds,E., Castro,C.J. and Nix,W.A.	MN246013
USA/2018-23089__MK491182	2018-09-30 (2018-09-07 - 2018-09-30)		B3	USA	North America		DTTQTF	Other	NGSNNNTYV					2019-07-15	927			Ng,T.F.F., Castro,C.J., Schmidt,A., Reynolds,E., Chern,S.-W.W., Ciomperlik,J. and Nix,W.A.	MK491182
USA/MA/2018-23089__MN245983	2018-08-30 (2018-07-21 - 2018-12-02)		B3	USA	North America		DTTQTF	KERANDVTHNIT	NGSNNNTYV					2019-09-08	927			Ng,T.F.F., Reynolds,E., Castro,C.J. and Nix,W.A.	MN245983
USA/GA/2018-23218__MN246011	2018-11-15 (2018-09-09 - 2018-12-31)		B3	USA	North America		DTTQTF	KERANDVTHNIT	NGSNNNTYV					2019-09-08	927		AFM	Ng,T.F.F., Reynolds,E., Castro,C.J. and Nix,W.A.	MN246011
USA/MO/2018-23197__MN245990	2018-12-31 (2018-10-02 - 2018-12-31)		B3	USA	North America		DTTQTF	KERANDVTHNIT	NGSNNNTYV					2019-09-08	927			Ng,T.F.F., Reynolds,E., Castro,C.J. and Nix,W.A.	MN245990
USA/MO/2018-23211__MN246004	2018-09-24 (2018-08-09 - 2018-12-31)		B3	USA	North America		Other	KERANDVTHNIT	NGSNNNTYV					2019-09-08	927			Ng,T.F.F., Reynolds,E., Castro,C.J. and Nix,W.A.	MN246004
USA/2018-23087__MK491180	2018-08-31 (2018-08-13 - 2018-08-31)		B3	USA	North America		DTTQTF	KERANDVTHNIT	NGSNNNTYV					2019-07-15	927			Ng,T.F.F., Castro,C.J., Schmidt,A., Reynolds,E., Chern,S.-W.W., Ciomperlik,J. and Nix,W.A.	MK491180
USA/CO/2018-23087__MN245981	2018-08-31 (2018-08-08 - 2018-12-04)		B3	USA	North America		DTTQTF	KERANDVTHNIT	NGSNNNTYV					2019-09-08	927			Ng,T.F.F., Reynolds,E., Castro,C.J. and Nix,W.A.	MN245981
USA/MN/2018-23264__MN246027	2018-11-17 (2018-09-15 - 2018-12-31)		B3	USA	North America		DTTQTF	KERANDVTHNIT	NGSNNNTYV					2019-09-08	927		AFM	Ng,T.F.F., Reynolds,E., Castro,C.J. and Nix,W.A.	MN246027
USA/MN/2018-23204__MN245997	2018-09-15 (2018-08-09 - 2018-12-15)		B3	USA	North America		DTTQTF	KERANDVTHNIT	NGSNNNTYV					2019-09-08	927		AFM	Ng,T.F.F., Reynolds,E., Castro,C.J. and Nix,W.A.	MN245997
USA/MN/2018-23205__MN245998	2018-09-15 (2018-08-09 - 2018-12-15)		B3	USA	North America		DTTQTF	KERANDVTHNIT	NGSNNNTYV					2019-09-08	927		AFM	Ng,T.F.F., Reynolds,E., Castro,C.J. and Nix,W.A.	MN245998
USA/NY/2018-23219__MN246012	2018-08-23 (2018-07-13 - 2018-11-28)		B3	USA	North America		DTTQTF	KERANDVTHNIT	NGSNNNTYV					2019-09-08	927		AFM	Ng,T.F.F., Reynolds,E., Castro,C.J. and Nix,W.A.	MN246012
USA/RI/2018-23274__MN246037	2018-10-10 (2018-08-15 - 2018-12-31)		B3	USA	North America		DTTQTF	KERANDVTHNIT	NGSNNNTYV					2019-09-08	927		AFM	Ng,T.F.F., Reynolds,E., Castro,C.J. and Nix,W.A.	MN246037
USA/CO/2018-23182__MN245989	2018-11-18 (2018-10-05 - 2018-12-31)		B3	USA	North America		DTTQTF	KERANDVTHNIT	NGSNNNTYV					2019-09-08	927		AFM	Ng,T.F.F., Reynolds,E., Castro,C.J. and Nix,W.A.	MN245989
USA/NE/2018-23210__MN246003	2018-12-31 (2018-11-09 - 2018-12-31)		B3	USA	North America		DTTQTF	KERANDVTHNIT	NGSNNNTYV					2019-09-08	927			Ng,T.F.F., Reynolds,E., Castro,C.J. and Nix,W.A.	MN246003
ENTSP_RS1_00018	2018-09-30 (2018-09-05 - 2018-09-30)		B3	USA	North America		DTTQTF	KERANDVTHNIT	NGSNNNTYV						927			Pakala,S.B., Tan,Y., Hassan,F., Selvarangan,R., Mai,A., Markowitz,R.H., Shilts,M.H., Rajagopala,S.V. and Das,S.R.	MK659596
USA/CA/2018-RGDS-1041__MK689392	2018-09-23 (2018-09-01 - 2018-09-30)		B3	USA	North America		DTTQTF	KERANDVTHNIT	NGSNNNTYV					2019-07-15	927			Pan,C.-Y., Padilla,T., Huynh,T., Castro,C.J., Ng,T.F.F., Marine,R.L., Nix,W.A. and Wadford,D.A.	MK689392
CA-RGDS-1069__MN365200	2018-09-23 (2018-09-01 - 2018-09-30)		B3	USA	North America		DTTQTF	KERANDVTHNIT	NGSNNNTYV					2020-01-22	927			Pan,C.-Y., Huynh,T., Padilla,T., Chen,A., Castro,C.J., Marine,R.L., Ng,T.F.F., Nix,W.A., Morales,C. and Wadford,D.A.	MN365200
ENTSP_RS1_00020	2018-08-31 (2018-08-07 - 2018-08-31)		B3	USA	North America		DTTQTF	KERANDVTHNIT	NGSNNNTYV						927			Pakala,S.B., Tan,Y., Hassan,F., Selvarangan,R., Mai,A., Markowitz,R.H., Shilts,M.H., Rajagopala,S.V. and Das,S.R.	MK659598
ENTSP_RS1_00007	2018-09-16 (2018-09-01 - 2018-09-30)		B3	USA	North America		DTTQTF	KERANDVTHNIT	NGSNNNTYV						927			Pakala,S.B., Tan,Y., Hassan,F., Selvarangan,R., Mai,A., Markowitz,R.H., Shilts,M.H., Rajagopala,S.V. and Das,S.R.	MK659592
USA/TX/2018-23207__MN246000	2018-11-14 (2018-09-20 - 2018-12-31)		B3	USA	North America		DTTQTF	KERANDVTHNIT	NGSNNNTYV					2019-09-08	927		AFM	Ng,T.F.F., Reynolds,E., Castro,C.J. and Nix,W.A.	MN246000
USA/IL/2018-23275__MN246038	2018-12-31 (2018-11-05 - 2018-12-31)		B3	USA	North America		DTTQTF	KERANNVTHNIT	Other					2019-09-08	927		AFM	Ng,T.F.F., Reynolds,E., Castro,C.J. and Nix,W.A.	MN246038
ENTSP_RS1_00014	2018-08-31 (2018-08-13 - 2018-08-31)		B3	USA	North America		DTTQTF	KERANDVTHNIT	NGSNNNTYV						927			Pakala,S.B., Tan,Y., Hassan,F., Selvarangan,R., Mai,A., Markowitz,R.H., Shilts,M.H., Rajagopala,S.V. and Das,S.R.	MK659594
ENTSP_RS1_00035	2018-09-01 (2018-09-01 - 2018-09-27)		B3	USA	North America		DTTQTF	KERANDVTHNIT	NGSNNNTYV						927			Pakala,S.B., Tan,Y., Hassan,F., Selvarangan,R., Mai,A., Markowitz,R.H., Shilts,M.H., Rajagopala,S.V. and Das,S.R.	MK659603
DE_17_2019	2019-11-13		B3	Germany	Europe	78	DTTQTF	KERANDVTHNIT	NGSNNNTYV	>=65y	>=65y	>=18y	Freiburg Germany	2019-12-01	927	F		Midgley et al.
NL_14_2019	2019-11-22		B3	Netherlands	Europe	2	DTTQTF	KERANDVTHNIT	NGSNNNTYV	1-5y	<18y	<18y	RIVM Netherlands	2020-01-21	927	F		Midgley et al.
DE_22_2019	2019-11-26		B3	Germany	Europe	2	DTTQTF	KERANDVTHNIT	NGSNNNTYV	1-5y	<18y	<18y	Freiburg Germany	2019-12-01	927	M		Midgley et al.
DE_08_2019	2019-10-27		B3	Germany	Europe	6	DTTQTF	KERANDVTHNIT	NGSNNNTYV	6-17y	<18y	<18y	Bonn Germany	2019-12-01	927	F	Limb Paralysis	Midgley et al.	MN812202
DE_32_2019	2019-12-31 (2019-12-04 - 2019-12-31)		B3	Germany	Europe	6	DTTQTF	KERANDVTHNIT	NGSNNNTYV	6-17y	<18y	<18y	Freiburg Germany	2020-01-16	927	M		Midgley et al.
DE_23_2019	2019-11-28		B3	Germany	Europe	29	DTTQTF	KERANDVTHNIT	NGSNNNTYV	18-64y	18-64y	>=18y	Freiburg Germany	2019-12-01	927	M		Midgley et al.	MN832499
DK_18_2019	2019-11-26		B3	Denmark	Europe	2	DTTQTF	Many X	NGSNNNTYV	1-5y	<18y	<18y	SSI Denmark	2019-12-01	770	M		Midgley et al.	MN896986
DK_20_2019	2019-12-10		B3	Denmark	Europe	2	DTTQTF	Many X	NGSNNNTYV	1-5y	<18y	<18y	SSI Denmark	2020-01-21	770	F		Midgley et al.
DE_19_2019	2019-11-18		B3	Germany	Europe	0.3	DTTQTF	KERANDVTHNIT	NGSNNNTYV	<1y	<18y	<18y	Freiburg Germany	2019-12-01	927	F		Midgley et al.	MN832498
DE_28_2019	2019-11-01 (2019-11-01 - 2019-11-27)		B3	Germany	Europe	3	DTTQTF	KERANDVTHNIT	NGSNNNTYV	1-5y	<18y	<18y	Freiburg Germany	2020-01-16	927	M		Midgley et al.
DE_24_2019	2019-11-28		B3	Germany	Europe	7	DTTQTF	KERANDVTHNIT	NGSNNNTYV	6-17y	<18y	<18y	Freiburg Germany	2019-12-01	927	M		Midgley et al.	MN832500
EV-D68_STL_2016_20__KY292526	2016-01-02 (2016-01-02 - 2017-01-01)		B3	USA	North America		DTAQAF	KERANDVTHNIT	NGSSNNTYV					2019-07-15	927			Wylie,K.M., Wylie,T.N. and Storch,G.A.	KY292526
ITA/MI-751/2018	2018-10-08		B3	Italy	Europe		DTAQAF	KERANDVTHNIT	Other		<18y	<18y			924			Pellegrinelli, L. et al	MK301353
ITA/MI-695/2018	2018-09-29		B3	Italy	Europe		DTAQAF	KERANDVTHNIT	Other		<18y	<18y			924			Pellegrinelli, L. et al	MK301351
NY126_16__KY385880	2016-08-11		B3	USA	North America		DTAQAF	KERANDVTHNIT	NGSSNNTYV					2019-07-15	927			Wang,G., Zhuge,J., Huang,W., Nolan,S.M., Gilrane,V.L., Yin,C., Dimitrova,N. and Fallon,J.T.	KY385880
EVD68_SWE_056_160905_NFLG	2016-09-06		B3	Sweden	Europe	2	DTAQAF	KERANDVTHNIT	NGSSNNTYV	1-5y	<18y	<18y	Karolinska Sweden	2018-07-07	927	F		Dyrdak, R. et al.	MH674158
1606R009__KY272918	2016-06-16		B3	France	Europe	6.11	DTAQAF	KERANDVTHNIT	NGSSNNTYV	6-17y	<18y	<18y		2019-07-15	927			Josset,L., Schuffenecker,I. and Lina,B.	KY272918
0407R016__KY272934	2016-07-03		B3	France	Europe	0.25	DTAQAF	KERANDVTHNIT	NGSSNNTYV	<1y	<18y	<18y		2019-07-15	927			Josset,L., Schuffenecker,I. and Lina,B.	KY272934
2006R037__KY272920	2016-06-21		B3	France	Europe	4.86	DTAQAF	KERANDVTHNIT	NGSSNNTYV	1-5y	<18y	<18y		2019-07-15	927			Josset,L., Schuffenecker,I. and Lina,B.	KY272920
NY166_16__KY385885	2016-08-31		B3	USA	North America		DTAQAF	KERANDVTHNIT	NGSSNNTYV					2019-07-15	927			Wang,G., Zhuge,J., Huang,W., Nolan,S.M., Gilrane,V.L., Yin,C., Dimitrova,N. and Fallon,J.T.	KY385885
USA/MO/2016-23281__MN259110	2016-06-28 (2016-01-02 - 2017-01-01)		B3	USA	North America		DTAQAF	KERANDVTHNIT	NGSSNNTYV					2019-09-08	927			Ng,T.F.F., Castro,C.J., Reynolds,E. and Nix,W.A.	MN259110
USA/2016/CA-RGDS-1053__MN173591	2016-08-16		B3	USA	North America		DTAQAF	KERANDVTHNIT	NGSSNNTYV					2019-09-08	927		AFM	Pan,C.-Y., Padilla,T., Huynh,T., Chen,A., Castro,C.J., Marine,R.L., Ng,T.F.F., Nix,W.A. and Wadford,D.A.	MN173591
EV-D68/SWG-DAL-25Nov15__MN018241	2015-11-25		B3	United Kingdom	Europe		DTAQAF	KERANDVTHNIT	NGSSNNTYV					2019-09-08	878			Majumdar,M. and Martin,J.	MN018241
EV-D68/SWG-BEC-12Jul16__MN018237	2016-07-13		B3	United Kingdom	Europe		DTAQAF	KERANDVTHNIT	NGSSNNTYV					2019-09-08	878			Majumdar,M. and Martin,J.	MN018237
EVD68_SWE_028_160904_NFLG	2016-09-05		B3	Sweden	Europe	2	DTAQAF	KERANDVTHNIT	NGSSNNTYV	1-5y	<18y	<18y	Karolinska Sweden	2018-07-07	927	M		Dyrdak, R. et al.	MH674128
EVD68_SWE_026_160831_NFLG	2016-09-01		B3	Sweden	Europe	0	DTAQAF	KERANDVTHNIT	NGSSNNTYV	<1y	<18y	<18y	Karolinska Sweden	2018-07-07	927	F		Dyrdak, R. et al.	MH674126
EV-D68/SWG-DAL-27Jan16__MN018242	2016-01-28		B3	United Kingdom	Europe		DTAQAF	KERANDVTHNIT	NGSSNNTYV					2019-09-08	878			Majumdar,M. and Martin,J.	MN018242
EV-D68/SWG-DAL-30Sep15__MN018244	2015-09-30		B3	United Kingdom	Europe		DTAQAF	KERANDVTHNIT	NGSSNNTYV					2019-09-08	878			Majumdar,M. and Martin,J.	MN018244
Env-15-022-D68__MH084320	2015-11-25		B3	United Kingdom	Europe		DTAQAF	Many X	NGSSNNTYV					2019-07-15	844			Majumdar,M., Sharif,S., Klapsa,D., Wilton,T., Alam,M.M., Fernandez-Garcia,M.D., Rehman,L., Mujtaba,G., McAllister,G., Harvala,H., Templeton,K., Mee,E.T., Asghar,H., Ndiaye,K., Minor,P.D. and Martin,J.	MH084320
DE/NW/16-556/2016__KX830897	2016-07-01 (2016-06-05 - 2016-07-01)		B3	Germany	Europe		DTAQAF	KERANDVTHNIT	NGSSNNTYV					2019-07-15	927			Boettcher,S., Adams,O., Eis-Huebinger,A.M., Panning,M., Prifert,C. and Diedrich,S.	KX830897
L2850001415	2016-08-02 (2016-08-02 - 2016-08-28)		B3	Denmark	Europe	1	DTAQAF	Many X	NGSSNNTYV	1-5y	<18y	<18y			768	M		Barnadas,C., Midgley,S.E., Skov,M.N., Jensen,L., Poulsen,M.W. and Fischer,T.K.	KY457571
EVD68_SWE_046_160904_NFLG	2016-09-05		B3	Sweden	Europe	5	DTAQAF	KERANDVTHNIT	NGSSNNTYV	1-5y	<18y	<18y	Karolinska Sweden	2018-07-07	927	M		Dyrdak, R. et al.	MH674131
EVD68_SWE_011_160909_NFLG	2016-09-10		B3	Sweden	Europe	1	DTAQAF	KERANDVTHNIT	NGSSNNTYV	1-5y	<18y	<18y	Karolinska Sweden	2018-07-07	927	M		Dyrdak, R. et al.	MH674161
DE/BW/16-656/2016__KX830924	2016-07-01 (2016-06-06 - 2016-07-01)		B3	Germany	Europe		DTAQAF	KERANDVTHNIT	NGSSNNTYV					2019-07-15	927			Boettcher,S., Adams,O., Eis-Huebinger,A.M., Panning,M., Prifert,C. and Diedrich,S.	KX830924
DE/BW/16-662/2016__KX830925	2016-07-10 (2016-07-02 - 2016-08-01)		B3	Germany	Europe		DTAQAF	KERANDVTHNIT	NGSSNNTYV					2019-07-15	927			Boettcher,S., Adams,O., Eis-Huebinger,A.M., Panning,M., Prifert,C. and Diedrich,S.	KX830925
0108R002__KY272945	2016-08-01		B3	France	Europe	0.75	DTAQAF	KERANDVTHNIT	NGSSNNTYV	<1y	<18y	<18y		2019-07-15	927			Josset,L., Schuffenecker,I. and Lina,B.	KY272945
0108R003__KY272946	2016-08-01		B3	France	Europe	0.75	DTAQAF	KERANDVTHNIT	NGSSNNTYV	<1y	<18y	<18y		2019-07-15	927			Josset,L., Schuffenecker,I. and Lina,B.	KY272946
2306R051__KY272921	2016-06-24		B3	France	Europe	48.92	DTAQAF	KERANDVTHNIT	NGSSNNTYV	18-64y	18-64y	>=18y		2019-07-15	927			Josset,L., Schuffenecker,I. and Lina,B.	KY272921
1807R022__KY272940	2016-07-16		B3	France	Europe	52.26	DTAQAF	KERANDVTHNIT	NGSSNNTYV	18-64y	18-64y	>=18y		2019-07-15	927			Josset,L., Schuffenecker,I. and Lina,B.	KY272940
EV-D68/ESP/SS96036989/2016__MH307401	2016-12-02		B3	Spain	Europe	6	Other	Many X	NGSSNNTYV	6-17y	<18y	<18y		2019-07-15	817	M		Montes,M. and Cilla,G.	MH307401
L2840015197	2016-08-27 (2016-08-02 - 2016-09-01)		B3	Denmark	Europe	17	DTAQAF	Many X	NGSSNNTYV	6-17y	<18y	<18y			761	M		Barnadas,C., Midgley,S.E., Skov,M.N., Jensen,L., Poulsen,M.W. and Fischer,T.K.	KY457572
EVD68_SWE_024_160830_NFLG	2016-08-31		B3	Sweden	Europe	6	DTAQAF	KERANDVTHNIT	NGSSNNTYV	6-17y	<18y	<18y	Karolinska Sweden	2018-07-07	927	M		Dyrdak, R. et al.	MH674124
EVD68_SWE_024_160831_NFLG	2016-09-01		B3	Sweden	Europe	6	DTAQAF	KERANDVTHNIT	NGSSNNTYV	6-17y	<18y	<18y	Karolinska Sweden	2018-07-07	927	M		Dyrdak, R. et al.	MH674154
EVD68_SWE_032_160825_NFLG	2016-08-26		B3	Sweden	Europe	2	DTAQAF	KERANDVTHNIT	NGSSNNTYV	1-5y	<18y	<18y	Karolinska Sweden	2018-07-07	927	M		Dyrdak, R. et al.	MH674142
EVD68_SWE_021_160904_NFLG	2016-09-05		B3	Sweden	Europe	0	DTAQAF	KERANDVTHNIT	NGSSNNTYV	<1y	<18y	<18y	Karolinska Sweden	2018-07-07	927	M		Dyrdak, R. et al.	MH674129
EVD68_SWE_021_160828_NFLG	2016-08-29		B3	Sweden	Europe	0	DTAQAF	KERANDVTHNIT	NGSSNNTYV	<1y	<18y	<18y	Karolinska Sweden	2018-07-07	927	M		Dyrdak, R. et al.	MH674121
EVD68_SWE_044_160910_NFLG	2016-09-11		B3	Sweden	Europe	3	DTAQAF	KERANDVTHNIT	NGSSNNTYV	1-5y	<18y	<18y	Karolinska Sweden	2018-07-07	927	F		Dyrdak, R. et al.	MH674162
EVD68_SWE_038_160830_NFLG	2016-08-31		B3	Sweden	Europe	7	DTAQAF	KERANDVTHNIT	NGSSNNTYV	6-17y	<18y	<18y	Karolinska Sweden	2018-07-07	927	F		Dyrdak, R. et al.	MH674151
EV-D68/ESP/SS70120369/2016__MH307400	2016-05-16		B3	Spain	Europe	0.17	DTAQAF	Many X	NGSSNNTYV	<1y	<18y	<18y		2019-07-15	866	F		Montes,M. and Cilla,G.	MH307400
EVD68_SWE_040_160901_NFLG	2016-09-02		B3	Sweden	Europe	20	DTAQAF	KERANDVTHNIT	NGSSNNTYV	18-64y	18-64y	>=18y	Karolinska Sweden	2018-07-07	927	M		Dyrdak, R. et al.	MH674155
TW-5767-2015__KY358057	2015-12-24		B3	Taiwan	China		DTAQAF	KERANDVTHNIT	NGSSNNTYV					2019-07-15	927			Wei,H.Y., Yeh,T.K., Hsieh,J.Y., Lin,Y.P. and Yang,J.Y.	KY358057
TW-AFP2016094__KY358059	2016-08-19		B3	Taiwan	China		DTAQAF	KERANDVTHNIT	NGSSNNTYV					2019-07-15	927		AFM	Wei,H.Y., Yeh,T.K., Hsieh,J.Y., Lin,Y.P. and Yang,J.Y.	KY358059
EV-D68/SWG-BEC-09Aug16__MN018245	2016-08-10		B3	United Kingdom	Europe		DTAQAF	KERANDVTHNIT	NGSSNNTYV					2019-09-08	875			Majumdar,M. and Martin,J.	MN018245
EVD68_SWE_037_160829_NFLG	2016-08-30		B3	Sweden	Europe	0	DTAQAF	KERANDVTHNIT	NGSSNNTYV	<1y	<18y	<18y	Karolinska Sweden	2018-07-07	927	F		Dyrdak, R. et al.	MH674149
EVD68_SWE_037_160830_NFLG	2016-08-31		B3	Sweden	Europe	0	DTAQAF	KERANDVTHNIT	NGSSNNTYV	<1y	<18y	<18y	Karolinska Sweden	2018-07-07	927	F		Dyrdak, R. et al.	MH674150
NY241_16__KY385892	2016-06-11		B3	USA	North America		DTAQAF	KERANDVTHNIT	NGSSNNTYV					2019-07-15	927			Wang,G., Zhuge,J., Huang,W., Nolan,S.M., Gilrane,V.L., Yin,C., Dimitrova,N. and Fallon,J.T.	KY385892
Ny59_16__KX957761	2016-07-30		B3	USA	North America		DTAQAF	KERANDVTHNIT	NGSSNNTYV					2019-07-15	927			Huang,W., Yin,C., Zhuge,J., Farooq,T., Yoon,E.C., Sheila,N., Chen,D., Fallon,J.T. and Wang,G.	KX957761
NY149_16__KY385883	2016-08-21		B3	USA	North America		DTAQAF	KERANDVTHNIT	NGSSNNTYV					2019-07-15	927			Wang,G., Zhuge,J., Huang,W., Nolan,S.M., Gilrane,V.L., Yin,C., Dimitrova,N. and Fallon,J.T.	KY385883
2009R0048__KY272957	2016-09-19		B3	France	Europe	4.36	DTAQAF	Other	NGSSNNTYV	1-5y	<18y	<18y		2019-07-15	927			Josset,L., Schuffenecker,I. and Lina,B.	KY272957
HongKong/CUHK66649__MG739639	2015-12-13		B3	Hong Kong	China	5	DTAQAF	KERANDVTHNIT	NGGSNNTYV	1-5y	<18y	<18y		2019-07-15	927	M		Wang,H., Tao,K., Tsun,G., Li,T., Tian,Q., Hong,K., Yeung,A., Chen,Z., Chan,P., Leung,T. and Chan,R.	MG739639
2016-R4604	2016-08-10 (2016-08-02 - 2016-09-01)		B3	China	China	49	Other	KERANDVTHNIT	NGSSNNTYV	18-64y	18-64y	>=18y			891	M		Shen,L., Zhang,T. and Huang,F.	MG547195
2016-R4483	2016-08-10 (2016-08-02 - 2016-09-01)		B3	China	China	3	Other	KERANDVTHNIT	NGSSNNTYV	1-5y	<18y	<18y			927	F		Shen,L., Gong,C., Xiang,Z., Zhang,T., Li,M., Li,A., Luo,M. and Huang,F.	MH341714
NY234_16__KY385891	2016-06-09		B3	USA	North America		DTAQAF	KERANDVTHNIT	NGSSNNTYV					2019-07-15	927			Wang,G., Zhuge,J., Huang,W., Nolan,S.M., Gilrane,V.L., Yin,C., Dimitrova,N. and Fallon,J.T.	KY385891
DE/BW/16-673/2016__KX830896	2016-07-27 (2016-07-02 - 2016-08-01)		B3	Germany	Europe		DTAQAF	KERANDVTHNIT	NGSSNNTYV					2019-07-15	927			Boettcher,S., Adams,O., Eis-Huebinger,A.M., Panning,M., Prifert,C. and Diedrich,S.	KX830896
DE/BW/16-680/2016__KX830895	2016-07-02 (2016-07-02 - 2016-07-28)		B3	Germany	Europe		DTAQAF	KERANDVTHNIT	NGSSNNTYV					2019-07-15	927			Boettcher,S., Adams,O., Eis-Huebinger,A.M., Panning,M., Prifert,C. and Diedrich,S.	KX830895
DE/BW/16-660/2016__KX830894	2016-06-29 (2016-06-02 - 2016-07-01)		B3	Germany	Europe		DTAQAF	KERANDVTHNIT	NGSSNNTYV					2019-07-15	927			Boettcher,S., Adams,O., Eis-Huebinger,A.M., Panning,M., Prifert,C. and Diedrich,S.	KX830894
DE/NW/16-553/2016__KX830893	2016-06-29 (2016-06-02 - 2016-07-01)		B3	Germany	Europe		DTAQAF	KERANDVTHNIT	NGSSNNTYV					2019-07-15	927			Boettcher,S., Adams,O., Eis-Huebinger,A.M., Panning,M., Prifert,C. and Diedrich,S.	KX830893
DE/BW/16-674/2016__KX830910	2016-07-02 (2016-07-02 - 2016-08-01)		B3	Germany	Europe		DTAQAF	KERANDVTHNIT	NGSSNNTYV					2019-07-15	927			Boettcher,S., Adams,O., Eis-Huebinger,A.M., Panning,M., Prifert,C. and Diedrich,S.	KX830910
EVD68_SWE_052_160908_NFLG	2016-09-09		B3	Sweden	Europe	1	DTAQAF	KERANDVTHNIT	NGSSNNTYV	1-5y	<18y	<18y	Karolinska Sweden	2018-07-07	927	F		Dyrdak, R. et al.	MH674159
ITA/MI-10PV134/2016__MF073342	2016-10-04		B3	Italy	Europe	0.83	DTAQAF	KERANDVTHNIT	NGSSNNTYV	<1y	<18y	<18y		2019-07-15	927	M		Piralla,A., Principi,N., Ruggiero,L., Girello,A., Giardina,F., De Sando,E., Marseglia,G.L., Baldanti,F. and Esposito,S.	MF073342
DE/NW/16-565/2016__KX830921	2016-07-02 (2016-07-02 - 2016-07-29)		B3	Germany	Europe		DTAQAF	KERANDVTHNIT	NGSSNNTYV					2019-07-15	927			Boettcher,S., Adams,O., Eis-Huebinger,A.M., Panning,M., Prifert,C. and Diedrich,S.	KX830921
EV-D68/ESP/SS70120534/2016__MH307394	2016-06-20		B3	Spain	Europe	0.92	DTAQAF	Many X	NGSSNNTYV	<1y	<18y	<18y		2019-07-15	864	F		Montes,M. and Cilla,G.	MH307394
EV-D68/ESP/SS96013759/2016__MH307375	2016-05-15		B3	Spain	Europe	0.17	DTAQAF	Many X	NGSSNNTYV	<1y	<18y	<18y		2019-07-15	863	M		Montes,M. and Cilla,G.	MH307375
DE/BY/16-741/2016__KX830913	2016-07-02 (2016-07-02 - 2016-08-01)		B3	Germany	Europe		DTAQAF	KERANDVTHNIT	NGSSNNTYV					2019-07-15	927			Boettcher,S., Adams,O., Eis-Huebinger,A.M., Panning,M., Prifert,C. and Diedrich,S.	KX830913
EV-D68/ESP/SS71052389/2016__MH307380	2016-07-19		B3	Spain	Europe	13	DTAQAF	Many X	NGSSNNTYV	6-17y	<18y	<18y		2019-07-15	865	F		Montes,M. and Cilla,G.	MH307380
EVD68_SWE_030_160819_NFLG	2016-08-20		B3	Sweden	Europe	3	DTAQAF	KERANDVTHNIT	NGSSNNTYV	1-5y	<18y	<18y	Karolinska Sweden	2018-07-07	927	M		Dyrdak, R. et al.	MH674140
ITA/PV-37298/2016__MF073346	2016-06-02		B3	Italy	Europe	2.75	DTAQAF	KERANDVTHNIT	NGSSNNTYV	1-5y	<18y	<18y		2019-07-15	927	M		Piralla,A., Principi,N., Ruggiero,L., Girello,A., Giardina,F., De Sando,E., Marseglia,G.L., Baldanti,F. and Esposito,S.	MF073346
ITA/PV-38746/2016__MF073349	2016-06-29		B3	Italy	Europe	4.92	DTAQAF	KERANDVTHNIT	NGSSNNTYV	1-5y	<18y	<18y		2019-07-15	927	F		Piralla,A., Principi,N., Ruggiero,L., Girello,A., Giardina,F., De Sando,E., Marseglia,G.L., Baldanti,F. and Esposito,S.	MF073349
ITA/PV-38993/2016__MF073350	2016-07-02		B3	Italy	Europe	6.17	DTAQAF	KERANDVTHNIT	NGSSNNTYV	6-17y	<18y	<18y		2019-07-15	927	F		Piralla,A., Principi,N., Ruggiero,L., Girello,A., Giardina,F., De Sando,E., Marseglia,G.L., Baldanti,F. and Esposito,S.	MF073350
USA/2017/CA-RGDS-1055__MN173593	2017-03-23		B3	USA	North America		DTAQAF	KERANDVTHNIT	NGSSNNTYV					2019-09-08	921		AFM	Pan,C.-Y., Padilla,T., Huynh,T., Chen,A., Castro,C.J., Marine,R.L., Ng,T.F.F., Nix,W.A. and Wadford,D.A.	MN173593
ITA/MI-1MS116/2016__MF073335	2016-06-07		B3	Italy	Europe	5.50	DTAQAF	KERANDVTHNIT	NGSSNNTYV	1-5y	<18y	<18y		2019-07-15	927	M		Piralla,A., Principi,N., Ruggiero,L., Girello,A., Giardina,F., De Sando,E., Marseglia,G.L., Baldanti,F. and Esposito,S.	MF073335
ITA/MI-3LS122/2016__MF073336	2016-06-21		B3	Italy	Europe	3.42	DTAQAF	KERANDVTHNIT	NGSSNNTYV	1-5y	<18y	<18y		2019-07-15	927	F		Piralla,A., Principi,N., Ruggiero,L., Girello,A., Giardina,F., De Sando,E., Marseglia,G.L., Baldanti,F. and Esposito,S.	MF073336
L2850006186	2016-09-02 (2016-09-02 - 2016-10-01)		B3	Denmark	Europe	13	DTAQAF	Many X	NGSSNNTYV	6-17y	<18y	<18y			730			Barnadas,C., Midgley,S.E., Skov,M.N., Jensen,L., Poulsen,M.W. and Fischer,T.K.	KY457570
2406R001__KY272922	2016-06-24		B3	France	Europe	0.75	DTAQAF	KERANDVTHNIT	NGSSNNTYV	<1y	<18y	<18y		2019-07-15	927			Josset,L., Schuffenecker,I. and Lina,B.	KY272922
EVD68_SWE_047_160913_NFLG	2016-09-14		B3	Sweden	Europe	0	DTAQAF	KERANDVTHNIT	NGSSNNTYV	<1y	<18y	<18y	Karolinska Sweden	2018-07-07	927	F		Dyrdak, R. et al.	MH674139
DE/BW/16-679/2016__KX830904	2016-08-01 (2016-07-05 - 2016-08-01)		B3	Germany	Europe		DTAQAF	KERANDVTHNIT	NGSSNNTYV					2019-07-15	927			Boettcher,S., Adams,O., Eis-Huebinger,A.M., Panning,M., Prifert,C. and Diedrich,S.	KX830904
992165__MH470372	2016-08-02 (2016-08-02 - 2016-08-28)		B3	Germany	Europe		DTAQAF	KERANDVTHNIT	NGSSNNTYV					2019-07-15	927			Boettcher,S., Diedrich,S. and Keeren,K.	MH470372
DE/NW/16-707/2016__KX830914	2016-08-01 (2016-07-07 - 2016-08-01)		B3	Germany	Europe		DTAQAF	KERANDVTHNIT	NGSSNNTYV					2019-07-15	927			Boettcher,S., Adams,O., Eis-Huebinger,A.M., Panning,M., Prifert,C. and Diedrich,S.	KX830914
DE/BW/16-659/2016__KX830898	2016-06-26 (2016-06-02 - 2016-07-01)		B3	Germany	Europe		DTAQAF	KERANDVTHNIT	NGSSNNTYV					2019-07-15	927			Boettcher,S., Adams,O., Eis-Huebinger,A.M., Panning,M., Prifert,C. and Diedrich,S.	KX830898
DE/BW/16-683/2016__KX830903	2016-07-12 (2016-07-02 - 2016-08-01)		B3	Germany	Europe		DTAQAF	KERANDVTHNIT	NGSSNNTYV					2019-07-15	927			Boettcher,S., Adams,O., Eis-Huebinger,A.M., Panning,M., Prifert,C. and Diedrich,S.	KX830903
DE/BW/16-668/2016__KX830902	2016-07-12 (2016-07-02 - 2016-08-01)		B3	Germany	Europe		DTAQAF	KERANDVTHNIT	NGSSNNTYV					2019-07-15	927			Boettcher,S., Adams,O., Eis-Huebinger,A.M., Panning,M., Prifert,C. and Diedrich,S.	KX830902
EVD68_SWE_025_160830_NFLG	2016-08-31		B3	Sweden	Europe	5	DTAQAF	KERANNVTHNIT	NGSSNNTYV	1-5y	<18y	<18y	Karolinska Sweden	2018-07-07	927	M		Dyrdak, R. et al.	MH674125
L2850011195	2016-10-01 (2016-09-05 - 2016-10-01)		B3	Denmark	Europe	1	DTAQAF	Many X	NGSSNNTYV	1-5y	<18y	<18y			805			Barnadas,C., Midgley,S.E., Skov,M.N., Jensen,L., Poulsen,M.W. and Fischer,T.K.	KY457569
ITA/MI-8ESC128/2016__MF073341	2016-07-23		B3	Italy	Europe	2.92	DTAQAF	KERANDVTHNIT	NGSSNNTYV	1-5y	<18y	<18y		2019-07-15	927	F		Piralla,A., Principi,N., Ruggiero,L., Girello,A., Giardina,F., De Sando,E., Marseglia,G.L., Baldanti,F. and Esposito,S.	MF073341
ITA/MI-6AC126/2016__MF073339	2016-07-14		B3	Italy	Europe	4.42	DTAQAF	KERANDVTHNIT	NGSSNNTYV	1-5y	<18y	<18y		2019-07-15	927	F		Piralla,A., Principi,N., Ruggiero,L., Girello,A., Giardina,F., De Sando,E., Marseglia,G.L., Baldanti,F. and Esposito,S.	MF073339
ITA/PV-43635/2016__MF073352	2016-09-24		B3	Italy	Europe	2.92	DTAQAF	KERANDVTHNIT	NGSSNNTYV	1-5y	<18y	<18y		2019-07-15	927	M		Piralla,A., Principi,N., Ruggiero,L., Girello,A., Giardina,F., De Sando,E., Marseglia,G.L., Baldanti,F. and Esposito,S.	MF073352
DE/BW/16-655/2016__KX830899	2016-06-12 (2016-06-02 - 2016-07-01)		B3	Germany	Europe		DTAQAF	KERANDVTHNIT	NGSSNNTYV					2019-07-15	927			Boettcher,S., Adams,O., Eis-Huebinger,A.M., Panning,M., Prifert,C. and Diedrich,S.	KX830899
EVD68_SWE_009_160911_NFLG	2016-09-12		B3	Sweden	Europe	8	DTAQAF	KERANDVTHNIT	NGSSNNTYV	6-17y	<18y	<18y	Karolinska Sweden	2018-07-07	927	M		Dyrdak, R. et al.	MH674137
EVD68_SWE_051_160905_NFLG	2016-09-06		B3	Sweden	Europe	4	DTAQAF	KERANDVTHNIT	NGSSNNTYV	1-5y	<18y	<18y	Karolinska Sweden	2018-07-07	927	F		Dyrdak, R. et al.	MH674132
EVD68_SWE_054_160907_NFLG	2016-09-08		B3	Sweden	Europe	3	DTTQAF	KERANDVTHNIT	NGSSNNTYV	1-5y	<18y	<18y	Karolinska Sweden	2018-07-07	927	F		Dyrdak, R. et al.	MH674133
ITA/MI-4FM123/2016__MF073337	2016-06-28		B3	Italy	Europe	1.83	DTAQAF	KERANDVTHNIT	NGSSNNTYV	1-5y	<18y	<18y		2019-07-15	927	M		Piralla,A., Principi,N., Ruggiero,L., Girello,A., Giardina,F., De Sando,E., Marseglia,G.L., Baldanti,F. and Esposito,S.	MF073337
0106R002__KY272952	2016-06-01		B3	France	Europe	1.46	DTAQAF	KERANDVTHNIT	NGSSNNTYV	1-5y	<18y	<18y		2019-07-15	927			Josset,L., Schuffenecker,I. and Lina,B.	KY272952
USA/MO/2016-23282__MN259111	2016-11-12 (2016-01-02 - 2017-01-01)		B3	USA	North America		DTAQAF	KERANDVTHNIT	NGSSNNTYV					2019-09-08	927			Ng,T.F.F., Castro,C.J., Reynolds,E. and Nix,W.A.	MN259111
USA/OH/2016-23291__MN259120	2016-06-04 (2016-01-02 - 2017-01-01)		B3	USA	North America		DTAQAF	KERANDVTHNIT	NGSSNNTYV					2019-09-08	927		AFM	Ng,T.F.F., Castro,C.J., Reynolds,E. and Nix,W.A.	MN259120
USA/MO/2016-23283__MN259112	2016-08-13 (2016-01-02 - 2017-01-01)		B3	USA	North America		DTAQAF	KERANDVTHNIT	Other					2019-09-08	927			Ng,T.F.F., Castro,C.J., Reynolds,E. and Nix,W.A.	MN259112
EV-D68/ESP/SS75605178/2016__MH307381	2016-09-03		B3	Spain	Europe	9	DTAQAF	Many X	Other	6-17y	<18y	<18y		2019-07-15	865	F		Montes,M. and Cilla,G.	MH307381
EVD68_SWE_034_160829_NFLG	2016-08-30		B3	Sweden	Europe	1	DTAQAF	KERANDVTHNIT	NGSSNNTYV	1-5y	<18y	<18y	Karolinska Sweden	2018-07-07	927	M		Dyrdak, R. et al.	MH674146
NY75_16__KX957762	2016-07-30		B3	USA	North America		DTAQAF	KERANDVTHNIT	NGSSNNTYV					2019-07-15	927			Huang,W., Yin,C., Zhuge,J., Farooq,T., Yoon,E.C., Sheila,N., Chen,D., Fallon,J.T. and Wang,G.	KX957762
USA/MO/2016-23284__MN259113	2017-01-01 (2016-05-20 - 2017-01-01)		B3	USA	North America		DTAQAF	KERANNVTHNIT	NGSSNNTYV					2019-09-08	927			Ng,T.F.F., Castro,C.J., Reynolds,E. and Nix,W.A.	MN259113
NY141_16__KY385882	2016-08-17		B3	USA	North America		DTAQAF	KERANDVTHNIT	NGSSNNTYV					2019-07-15	927			Wang,G., Zhuge,J., Huang,W., Nolan,S.M., Gilrane,V.L., Yin,C., Dimitrova,N. and Fallon,J.T.	KY385882
CAN16-126__KY042026	2016-04-07 (2016-01-02 - 2017-01-01)		B3	Canada	North America		DTAQAF	KKRANDVTHNIT	NGSSNNTYV					2019-07-15	927			McDermid,A.K., Grudeski,E., Mandes,R., Huzarewich,R., Gusdal,M. and Booth,T.F.	KY042026
USA/PA/2016-23289__MN259118	2016-04-07 (2016-01-02 - 2017-01-01)		B3	USA	North America		DTAQAF	KERANDVTHNIT	NGSSNNTYV					2019-09-08	927		AFM	Ng,T.F.F., Castro,C.J., Reynolds,E. and Nix,W.A.	MN259118
CA-RGDS-1063__MN365194	2016-07-01 (2016-06-06 - 2016-07-01)		B3	USA	North America		DTAQAF	KERANDVTHNIT	NGSSNNTYV					2020-01-22	927			Pan,C.-Y., Huynh,T., Padilla,T., Chen,A., Castro,C.J., Marine,R.L., Ng,T.F.F., Nix,W.A., Morales,C. and Wadford,D.A.	MN365194
CA-RGDS-1065__MN365196	2016-07-02 (2016-07-02 - 2016-07-29)		B3	USA	North America		DTAQAF	KERANDVTHNIT	NGSSNNTYV					2020-01-22	927			Pan,C.-Y., Huynh,T., Padilla,T., Chen,A., Castro,C.J., Marine,R.L., Ng,T.F.F., Nix,W.A., Morales,C. and Wadford,D.A.	MN365196
USA/FL/2016-19504__KX675261	2016-04-01		B3	USA	North America		DTAQAF	KERANDVTHNIT	NGSSNNTYV					2019-07-15	927		AFM	Ng,T.F.F., Montmayeur,A., Castro,C.J., Rogers,S.L., Chern,S.-W., Maher,K., Magana,L., Marine,R., Lamson,D., St. George,K., Oberste,M.S. and Nix,W.A.	KX675261
NY188_16__KY385888	2016-09-11		B3	USA	North America		DTAQAF	KERANDVTHNIT	NGSSNNTYV					2019-07-15	927			Wang,G., Zhuge,J., Huang,W., Nolan,S.M., Gilrane,V.L., Yin,C., Dimitrova,N. and Fallon,J.T.	KY385888
USA/FL/2016-23278__MN259107	2016-04-23 (2016-01-02 - 2017-01-01)		B3	USA	North America		DTAQAF	KERANDVTHNIT	NGSSNNTYV					2019-09-08	927			Ng,T.F.F., Castro,C.J., Reynolds,E. and Nix,W.A.	MN259107
NY135_16__KY385881	2016-08-14		B3	USA	North America		DTAQAF	KERANDVTHNIT	NGSSNNTYV					2019-07-15	927			Wang,G., Zhuge,J., Huang,W., Nolan,S.M., Gilrane,V.L., Yin,C., Dimitrova,N. and Fallon,J.T.	KY385881
NY39_16__KX957758	2016-07-18		B3	USA	North America		DTAQAF	KERANDVTHNIT	NGSSNNTYV					2019-07-15	927			Huang,W., Yin,C., Zhuge,J., Farooq,T., Yoon,E.C., Sheila,N., Chen,D., Fallon,J.T. and Wang,G.	KX957758
EVD68_SWE_013_160914_NFLG	2016-09-15		B3	Sweden	Europe	8	DTAQAF	KERANDVTHNIT	NGSSNNAYV	6-17y	<18y	<18y	Karolinska Sweden	2018-07-07	927	M		Dyrdak, R. et al.	MH674165
EVD68_SWE_010_160909_NFLG	2016-09-10		B3	Sweden	Europe	5	DTAQAF	KERANDVTHNIT	NGSSNNAYV	1-5y	<18y	<18y	Karolinska Sweden	2018-07-07	927	F		Dyrdak, R. et al.	MH674160
EVD68_SWE_035_160829_NFLG	2016-08-30		B3	Sweden	Europe	1	DTAQAF	KERANDVTHNIT	NGSSNNAYV	1-5y	<18y	<18y	Karolinska Sweden	2018-07-07	927	F		Dyrdak, R. et al.	MH674147
EVD68_SWE_050_160829_NFLG	2016-08-30		B3	Sweden	Europe	4	DTAQAF	KERANDVTHNIT	NGSSNNAYV	1-5y	<18y	<18y	Karolinska Sweden	2018-07-07	927	F		Dyrdak, R. et al.	MH674145
USA/TX/2016-19506__KX675263	2016-06-25		B3	USA	North America		DTAQAF	KERANDVTHNIT	NGSSNNTYV					2019-07-15	927		AFM	Ng,T.F.F., Montmayeur,A., Castro,C.J., Rogers,S.L., Chern,S.-W., Maher,K., Magana,L., Marine,R., Lamson,D., St. George,K., Oberste,M.S. and Nix,W.A.	KX675263
USA/CO/2016-23290__MN259119	2016-05-18 (2016-01-02 - 2017-01-01)		B3	USA	North America		DTAQAF	KERANDVTHNIT	NGSSNNTYV					2019-09-08	927		AFM	Ng,T.F.F., Castro,C.J., Reynolds,E. and Nix,W.A.	MN259119
USA/TX/2016-23287__MN259116	2016-06-11 (2016-01-02 - 2017-01-01)		B3	USA	North America		DTAQAF	KERANDVTHNIT	NGSSNNTYV					2019-09-08	927		AFM	Ng,T.F.F., Castro,C.J., Reynolds,E. and Nix,W.A.	MN259116
EVD68_SWE_055_160907_NFLG	2016-09-08		B3	Sweden	Europe	58	DTAQAF	KERANDVTHNIT	NGSGNNTYV	18-64y	18-64y	>=18y	Karolinska Sweden	2018-07-07	927	F		Dyrdak, R. et al.	MH674134
Env-16-016-D68__MH084328	2016-09-09		B3	United Kingdom	Europe		DTAQAF	Many X	NGSSNNTYV					2019-07-15	816			Majumdar,M., Sharif,S., Klapsa,D., Wilton,T., Alam,M.M., Fernandez-Garcia,M.D., Rehman,L., Mujtaba,G., McAllister,G., Harvala,H., Templeton,K., Mee,E.T., Asghar,H., Ndiaye,K., Minor,P.D. and Martin,J.	MH084328
EVD68_SWE_019_160824_NFLG	2016-08-25		B3	Sweden	Europe	31	DTAQAF	KERANDVTHNIT	NGSSNNTYV	18-64y	18-64y	>=18y	Karolinska Sweden	2018-07-07	927	F		Dyrdak, R. et al.	MH674119
NY185_16__KY385887	2016-09-10		B3	USA	North America		DTAQAF	KERANDVTHNIT	NGSSNNTYV					2019-07-15	927			Wang,G., Zhuge,J., Huang,W., Nolan,S.M., Gilrane,V.L., Yin,C., Dimitrova,N. and Fallon,J.T.	KY385887
USA/ME/2016-23286__MN259115	2016-08-22 (2016-01-02 - 2017-01-01)		B3	USA	North America		DTAQAF	KERANDVTHNIT	NGSSNNTYV					2019-09-08	927			Ng,T.F.F., Castro,C.J., Reynolds,E. and Nix,W.A.	MN259115
USA/FL/2016-23279__MN259108	2016-05-19 (2016-01-02 - 2017-01-01)		B3	USA	North America		DTAQAF	KERANDVTHNIT	NGSSNNTYV					2019-09-08	927			Ng,T.F.F., Castro,C.J., Reynolds,E. and Nix,W.A.	MN259108
USA/2016/CA-RGDS-1051__MN162999	2016-07-29		B3	USA	North America		DTAQAF	KERANDVTHNIT	NGSSNNTYV					2019-09-08	927			Pan,C.-Y., Padilla,T., Huynh,T., Castro,C.J., Marine,R.L., Ng,T.F.F., Nix,W.A. and Wadford,D.A.	MN162999
NY230_16__KY385890	2016-06-08		B3	USA	North America		DTAQAF	KERANDVTHNIT	NGSSNNTYV					2019-07-15	927			Wang,G., Zhuge,J., Huang,W., Nolan,S.M., Gilrane,V.L., Yin,C., Dimitrova,N. and Fallon,J.T.	KY385890
NY172_16__KY385886	2016-09-03		B3	USA	North America		DTAQAF	KERANDVTHNIT	NGSSNNTYV					2019-07-15	927			Wang,G., Zhuge,J., Huang,W., Nolan,S.M., Gilrane,V.L., Yin,C., Dimitrova,N. and Fallon,J.T.	KY385886
A194-OsakaC-JPN-2015__LC107892	2015-08-04		B3	Japan	Japan Korea	3.92	DTAQAF	KERANDVTHNIT	NGSSNNTYV	1-5y	<18y	<18y		2019-07-15	927	F		Kaida,A., Iritani,N., Yamamoto,S.P., Kanbayashi,D., Togawa,M., Amo,K., Kohdera,U., Nishigaki,T., Kageyama,T. and Kubo,H.	LC107892
744-OsakaC-JPN-2015__LC107890	2015-10-05		B3	Japan	Japan Korea	1.58	DTAQAF	KERANDVTHNIT	NGSSNNTYV	1-5y	<18y	<18y		2019-07-15	927	F		Kaida,A., Iritani,N., Yamamoto,S.P., Kanbayashi,D., Togawa,M., Amo,K., Kohdera,U., Nishigaki,T., Kageyama,T. and Kubo,H.	LC107890
EVD68/SZ02/CHN/2015__KU982559	2015-11-25 (2015-11-01 - 2015-11-30)		B3	China	China		DTAQAF	KERANDVTHNIT	NGSGNNTYV		<18y	<18y		2019-07-15	927			Chen,L., Shi,L., Yang,H., Gu,D.Y., Meng,J., Xu,Y.Q., Yao,X.J., Zhang,H.L., Cheng,J.Q., Ma,H.W., Zhang,R.L. and He,Y.Q.	KU982559
EVD68/SZ03/CHN/2015__KU982560	2015-11-25 (2015-11-01 - 2015-11-30)		B3	China	China		DTAQAF	KERANDVTHNIT	NGSGNNTYV		<18y	<18y		2019-07-15	927			Chen,L., Shi,L., Yang,H., Gu,D.Y., Meng,J., Xu,Y.Q., Yao,X.J., Zhang,H.L., Cheng,J.Q., Ma,H.W., Zhang,R.L. and He,Y.Q.	KU982560
TW-034952015__MH341113	2015-12-31 (2015-12-04 - 2015-12-31)		B3	Taiwan	China		Other	KERANDVTHNIT	NGSSNNTYV					2019-07-15	923			Pan,H.-H.	MH341113
TW-3416-2016__KY358056	2016-06-14		B3	Taiwan	China		DTAQAF	KERANNVTHNIT	NGSSNNTYV					2019-07-15	927			Wei,H.Y., Yeh,T.K., Hsieh,J.Y., Lin,Y.P. and Yang,J.Y.	KY358056
TW-03459_2015__MH341111	2015-11-30 (2015-11-04 - 2015-11-30)		B3	Taiwan	China		DTAQAF	KERANDVTHNIT	NGSSNNTYV					2019-07-15	923			Pan,H.-H.	MH341111
TW-03464_2015__MH341112	2015-11-30 (2015-11-04 - 2015-11-30)		B3	Taiwan	China		DTAQAF	KERANDVTHNIT	Other					2019-07-15	921			Pan,H.-H.	MH341112
2015-537-SaitamaCity__LC200953	2015-08-01 (2015-08-01 - 2015-08-28)		B3	Japan	Japan Korea	3	DTAQAF	Many X	NGSSNNTYV	1-5y	<18y	<18y		2019-07-15	734			Kaburagi,Y., Ueno,H., Kaetsu,A., Tomari,K., Kikuchi,K., Kobori,S. and Miyazaki,M.	LC200953
EV-D68_STL_2016_19__KY292525	2016-05-09 (2016-01-02 - 2017-01-01)		B3	USA	North America		DTAQAF	KERANDVTHNIT	NGSSNNTYV					2019-07-15	927			Wylie,K.M., Wylie,T.N. and Storch,G.A.	KY292525
NY151_16__KY385884	2016-08-21		B3	USA	North America		DTAQAF	KERANDVTHNIT	NGSSNNTYV					2019-07-15	927			Wang,G., Zhuge,J., Huang,W., Nolan,S.M., Gilrane,V.L., Yin,C., Dimitrova,N. and Fallon,J.T.	KY385884
USA/2016/CA-RGDS-1054__MN173592	2016-11-27		B3	USA	North America		DTAQAF	Many X	NGSSNNTYV					2019-09-08	588			Pan,C.-Y., Padilla,T., Huynh,T., Chen,A., Castro,C.J., Marine,R.L., Ng,T.F.F., Nix,W.A. and Wadford,D.A.	MN173592
2016-R4428	2016-08-02 (2016-08-02 - 2016-09-01)		B3	China	China	3	DTAQAF	KERANDVTHNIT	NGSSNNTYV	1-5y	<18y	<18y			927	M		Shen,L., Gong,C., Xiang,Z., Zhang,T., Li,M., Li,A., Luo,M. and Huang,F.	MH341713
EVD68_SWE_033_160826_NFLG	2016-08-27		B3	Sweden	Europe	63	DTAQAF	KEKANDVTHNIT	NGSSNNTYV	18-64y	18-64y	>=18y	Karolinska Sweden	2018-07-07	927	F		Dyrdak, R. et al.	MH674143
1809R0013__KY272956	2016-09-19		B3	France	Europe	0.75	DTAQAF	KERANDVTHNIT	NGSSNNTYV	<1y	<18y	<18y		2019-07-15	927			Josset,L., Schuffenecker,I. and Lina,B.	KY272956
DE/NW/16-558/2016__KX830915	2016-08-01 (2016-07-05 - 2016-08-01)		B3	Germany	Europe		DTAQAF	KERANDVTHNIT	NGSSNNTYV					2019-07-15	927			Boettcher,S., Adams,O., Eis-Huebinger,A.M., Panning,M., Prifert,C. and Diedrich,S.	KX830915
DE/NW/16-554/2016__KX830922	2016-06-29 (2016-06-02 - 2016-07-01)		B3	Germany	Europe		DTAQAF	KERANDVTHNIT	NGSSNNTYV					2019-07-15	927			Boettcher,S., Adams,O., Eis-Huebinger,A.M., Panning,M., Prifert,C. and Diedrich,S.	KX830922
DE/NW/16-567/2016__KX830916	2016-07-12 (2016-07-02 - 2016-08-01)		B3	Germany	Europe		DTAQAF	KERANDVTHNIT	NGSSNNTYV					2019-07-15	927			Boettcher,S., Adams,O., Eis-Huebinger,A.M., Panning,M., Prifert,C. and Diedrich,S.	KX830916
DE/NW/16-564/2016__KX830919	2016-07-12 (2016-07-02 - 2016-08-01)		B3	Germany	Europe		DTAQAF	KERANDVTHNIT	NGSSNNTYV					2019-07-15	927			Boettcher,S., Adams,O., Eis-Huebinger,A.M., Panning,M., Prifert,C. and Diedrich,S.	KX830919
2016-R4863	2016-08-10 (2016-08-02 - 2016-09-01)		B3	China	China	28	DTAQAF	KERANDVTHNIT	NGSSNNTYV	18-64y	18-64y	>=18y			927	M		Shen,L., Gong,C., Xiang,Z., Zhang,T., Li,M., Li,A., Luo,M. and Huang,F.	MH341719
2016-R4958	2016-08-10 (2016-08-02 - 2016-09-01)		B3	China	China	1	DTAQAF	KERANDVTHNIT	NGSSNNTYV	1-5y	<18y	<18y			891	M		Shen,L., Zhang,T. and Huang,F.	MG547198
NY22_16__KX957755	2016-07-13		B3	USA	North America		DTAQAF	KERANDVTHNIT	NGSSNNTYV					2019-07-15	927			Huang,W., Yin,C., Zhuge,J., Farooq,T., Yoon,E.C., Sheila,N., Chen,D., Fallon,J.T. and Wang,G.	KX957755
2016-R4852	2016-08-09 (2016-08-02 - 2016-09-01)		B3	China	China	5	DTAQAF	KERANDVTHNIT	NGSSNNTYV	1-5y	<18y	<18y			927	F		Shen,L., Gong,C., Xiang,Z., Zhang,T., Li,M., Li,A., Luo,M. and Huang,F.	MH341717
2016-R4920	2016-08-09 (2016-08-02 - 2016-09-01)		B3	China	China	85	DTAQAF	KERANDVTHNIT	NGSSNNTYV	>=65y	>=65y	>=18y			891	F		Shen,L., Zhang,T. and Huang,F.	MG547196
USA/TX/2016-23280__MN259109	2017-01-01 (2016-06-25 - 2017-01-01)		B3	USA	North America		DTAQAF	KERANDVTHNIT	NGSSNNAYV					2019-09-08	927			Ng,T.F.F., Castro,C.J., Reynolds,E. and Nix,W.A.	MN259109
CA-RGDS-1066__MN365197	2017-03-01 (2017-03-01 - 2017-03-28)		B3	USA	North America		DTAQAF	KERANDVTHNIT	NGSSNNTYV					2020-01-22	927			Pan,C.-Y., Huynh,T., Padilla,T., Chen,A., Castro,C.J., Marine,R.L., Ng,T.F.F., Nix,W.A., Morales,C. and Wadford,D.A.	MN365197
EVD68_SWE_049_160823_NFLG	2016-08-24		B3	Sweden	Europe	0	DTAQAF	KERANDVTHNIT	NGSSNNTYV	<1y	<18y	<18y	Karolinska Sweden	2018-07-07	927	F		Dyrdak, R. et al.	MH674117
CA-RGDS-1067__MN365198	2017-03-01 (2017-03-01 - 2017-03-28)		B3	USA	North America		DTAQAF	KERANDVTHNIT	NGSSNNTYV					2020-01-22	927			Pan,C.-Y., Huynh,T., Padilla,T., Chen,A., Castro,C.J., Marine,R.L., Ng,T.F.F., Nix,W.A., Morales,C. and Wadford,D.A.	MN365198
USA/2016/CA-RGDS-1052__MN163000	2016-09-12		B3	USA	North America		DTAQAF	KERANDVTHNIT	NGSSNNTYV					2019-09-08	927			Pan,C.-Y., Padilla,T., Huynh,T., Castro,C.J., Marine,R.L., Ng,T.F.F., Nix,W.A. and Wadford,D.A.	MN163000
take4__LC495299	2018-10-18		B3	Japan	Japan Korea		DTAQAF	KERANDVTHNIT	NGSSNNTYV		<18y	<18y		2019-09-08	927			Takeuchi,S., Kawada,J., Horiba,K., Okuno,Y., Okumura,T., Suzuki,T., Torii,Y., Kawabe,S., Wada,S., Ikeyama,T. and Ito,Y.	LC495299
take3__LC495298	2018-09-01		B3	Japan	Japan Korea		DTAQAF	KERANDVTHNIT	NGSSNNTYV		<18y	<18y		2019-09-08	927			Takeuchi,S., Kawada,J., Horiba,K., Okuno,Y., Okumura,T., Suzuki,T., Torii,Y., Kawabe,S., Wada,S., Ikeyama,T. and Ito,Y.	LC495298
EV-D68/Homosapiens/CHN/DZH-ZJUC/2018__MK614087	2018-11-18		B3	China	China	3	DTAQAF	KERANDVTHNIT	NGSSNNTYV	1-5y	<18y	<18y		2020-01-22	927	F		Wang,Y., Zhao,Z., Gao,F. and Zhu,M.	MK614087
GZ70542/GD/CHN/2017	2017-09-27		B3	China	China		DTAQAF	KERANDVTHNIT	NGSSNNTYV						927			Tang, S. et al	MK241429
GZ70536/GD/CHN/2017	2017-09-27		B3	China	China		DTAQAF	KERANDVTHNIT	NGSSNNTYV						927			Tang, S. et al	MK241428
GZ80392/GD/CHN/2018	2018-07-05		B3	China	China		DTAQAF	KERANDVTHNIT	NGSSNNTYV						927			Tang, S. et al	MK241432
GZ80381/GD/CHN/2018	2018-06-26		B3	China	China		DTAQAF	KERANDVTHNIT	NGSSNNTYV						927			Tang, S. et al	MK241431
1608R047__KY272947	2016-08-17		B3	France	Europe	0.72	DTAQAF	KERANDVTHNIT	NGSSNNTYV	<1y	<18y	<18y		2019-07-15	927			Josset,L., Schuffenecker,I. and Lina,B.	KY272947
DE/NW/16-705/2016__KX830911	2016-08-01 (2016-07-05 - 2016-08-01)		B3	Germany	Europe		DTAQAF	KERANDVTHNIT	NGSSNNTYV					2019-07-15	927			Boettcher,S., Adams,O., Eis-Huebinger,A.M., Panning,M., Prifert,C. and Diedrich,S.	KX830911
DE/NW/16-706/2016__KX830912	2016-07-02 (2016-07-02 - 2016-07-28)		B3	Germany	Europe		DTAQAF	KERANDVTHNIT	NGSSNNTYV					2019-07-15	927			Boettcher,S., Adams,O., Eis-Huebinger,A.M., Panning,M., Prifert,C. and Diedrich,S.	KX830912
DE/BY/16-736/2016__KX830923	2016-07-02 (2016-07-02 - 2016-07-28)		B3	Germany	Europe		DTAQAF	KERANDVTHNIT	NGSSNNTYV					2019-07-15	927			Boettcher,S., Adams,O., Eis-Huebinger,A.M., Panning,M., Prifert,C. and Diedrich,S.	KX830923
EV-D68/ESP/SS96017694/2016__MH307384	2016-06-15		B3	Spain	Europe	3	DTAQAF	Many X	NGSSNNTYV	1-5y	<18y	<18y		2019-07-15	817	F		Montes,M. and Cilla,G.	MH307384
EV-D68/ESP/SS71052299/2016__MH307368	2016-05-29		B3	Spain	Europe	1.83	DTAQAF	Many X	NGSSNNTYV	1-5y	<18y	<18y		2019-07-15	875	M		Montes,M. and Cilla,G.	MH307368
EV-D68/ESP/SS70120737/2016__MH307395	2016-06-02		B3	Spain	Europe	0.5	DTAQAF	Many X	NGSSNNTYV	<1y	<18y	<18y		2019-07-15	850	F		Montes,M. and Cilla,G.	MH307395
EV-D68/ESP/SS70119773/2016__MH307404	2016-04-20		B3	Spain	Europe	1	DTAQAF	Many X	NGSSNNTYV	1-5y	<18y	<18y		2019-07-15	783	F		Montes,M. and Cilla,G.	MH307404
EV-D68/ESP/SS70120437/2016__MH307367	2016-05-16		B3	Spain	Europe	0.08	DTAQAF	Many X	NGSSNNTYV	<1y	<18y	<18y		2019-07-15	874	F		Montes,M. and Cilla,G.	MH307367
EV-D68/ESP/SS96017054/2016__MH307386	2016-06-10		B3	Spain	Europe	2.92	DTAQAF	KERANDVTHNIT	NGSSNNTYV	1-5y	<18y	<18y		2019-07-15	846	M		Montes,M. and Cilla,G.	MH307386
EV-D68/ESP/SS96012355/2016__MH307377	2016-05-04		B3	Spain	Europe	4.50	DTAQAF	Many X	NGSSNNTYV	1-5y	<18y	<18y		2019-07-15	865	M		Montes,M. and Cilla,G.	MH307377
EV-D68/ESP/SS70119595/2016__MH307369	2016-03-15		B3	Spain	Europe	1.75	DTAQAF	Many X	NGSSNNTYV	1-5y	<18y	<18y		2019-07-15	867	M		Montes,M. and Cilla,G.	MH307369
EV-D68/ESP/SS70120847/2016__MH307365	2016-05-26		B3	Spain	Europe	3.50	DTAQAF	Other	NGSSNNTYV	1-5y	<18y	<18y		2019-07-15	874	M		Montes,M. and Cilla,G.	MH307365
EVD68/SS96018712/ESP/2016__KX530787	2016-06-24		B3	Spain	Europe	3	DTAQAF	Many X	NGSSNNTYV	1-5y	<18y	<18y		2019-07-15	849	F		Cilla,G., Montes,M. and Perez-Trallero,E.	KX530787
EV-D68/ESP/SS70123026/2016__MH307374	2016-05-19		B3	Spain	Europe	1.25	DTAQAF	Many X	NGSSNNTYV	1-5y	<18y	<18y		2019-07-15	797	M		Montes,M. and Cilla,G.	MH307374
EV-D68/ESP/SS70120987/2016__MH307396	2016-06-04		B3	Spain	Europe	0.5	DTTQAF	Many X	NGSSNNTYV	<1y	<18y	<18y		2019-07-15	856	F		Montes,M. and Cilla,G.	MH307396
EV-D68/ESP/SS70124080/2016__MH307392	2016-06-22		B3	Spain	Europe	1.17	DTAQAF	Many X	NGSSNNTYV	1-5y	<18y	<18y		2019-07-15	839	M		Montes,M. and Cilla,G.	MH307392
EV-D68/ESP/SS71052216/2016__MH307397	2016-06-28		B3	Spain	Europe	0.08	DTAQAF	Many X	NGSSNNTYV	<1y	<18y	<18y		2019-07-15	864	M		Montes,M. and Cilla,G.	MH307397
EV-D68/ESP/SS75604954/2016__MH307399	2016-06-18		B3	Spain	Europe	0.17	DTAQAF	Many X	NGSSNNTYV	<1y	<18y	<18y		2019-07-15	864	M		Montes,M. and Cilla,G.	MH307399
EV-D68/ESP/SS70120489/2016__MH307379	2016-05-02		B3	Spain	Europe	1.67	DTAQAF	Many X	NGSSNNTYV	1-5y	<18y	<18y		2019-07-15	865	F		Montes,M. and Cilla,G.	MH307379
EV-D68/ESP/SS70120718/2016__MH307387	2016-06-10		B3	Spain	Europe	2.17	DTAQAF	Many X	NGSSNNTYV	1-5y	<18y	<18y		2019-07-15	856	F		Montes,M. and Cilla,G.	MH307387
EV-D68/ESP/SS96019089/2016__MH307405	2016-06-28		B3	Spain	Europe	6	DTAQAF	Many X	NGSSNNTYV	6-17y	<18y	<18y		2019-07-15	803	F		Montes,M. and Cilla,G.	MH307405
EV-D68/ESP/SS96019236/2016__MH307385	2016-06-29		B3	Spain	Europe	2.08	DTAQAF	Many X	NGSSNNTYV	1-5y	<18y	<18y		2019-07-15	821	M		Montes,M. and Cilla,G.	MH307385
EV-D68/ESP/SS70120874/2016__MH307402	2016-06-21		B3	Spain	Europe	1.25	DTAQAF	Many X	NGSSNNTYV	1-5y	<18y	<18y		2019-07-15	782	M		Montes,M. and Cilla,G.	MH307402
EV-D68/ESP/SS96018882/2016__MH307382	2016-06-26		B3	Spain	Europe	4.83	DTAQAF	Many X	NGSSNNTYV	1-5y	<18y	<18y		2019-07-15	863	F		Montes,M. and Cilla,G.	MH307382
EV-D68/ESP/SS75923805/2016__MH307393	2016-07-18		B3	Spain	Europe	1.17	DTAQAF	Many X	NGSSNNTYV	1-5y	<18y	<18y		2019-07-15	867	F		Montes,M. and Cilla,G.	MH307393
EVD68_SWE_008_160909_NFLG	2016-09-10		B3	Sweden	Europe	27	DTAQAF	KERANDVTHNIT	NGSSNNTYV	18-64y	18-64y	>=18y	Karolinska Sweden	2018-07-07	927	M		Dyrdak, R. et al.	MH674136
0107R057__KY272932	2016-07-02		B3	France	Europe	5.20	DTAQAF	KERANDVTHNIT	NGSSNNTYV	1-5y	<18y	<18y		2019-07-15	927			Josset,L., Schuffenecker,I. and Lina,B.	KY272932
EV-D68/ESP/SS70120890/2016__MH307389	2016-08-04		B3	Spain	Europe	2.83	DTAQAF	Many X	NGSSNNTYV	1-5y	<18y	<18y		2019-07-15	839	M		Montes,M. and Cilla,G.	MH307389
EVD68_SWE_042_160902_NFLG	2016-09-03		B3	Sweden	Europe	1	DTAQAF	KERANDVTHNIT	NGSSNNTYV	1-5y	<18y	<18y	Karolinska Sweden	2018-07-07	927	M		Dyrdak, R. et al.	MH674157
EVD68_SWE_017_160823_NFLG	2016-08-24		B3	Sweden	Europe	3	DTAQAF	KERANDVTHNIT	NGSSNNTYV	1-5y	<18y	<18y	Karolinska Sweden	2018-07-07	927	F		Dyrdak, R. et al.	MH674118
2607R077__KY272943	2016-07-27		B3	France	Europe	40.17	DTAQAF	KERANDVTHNIT	NGSSNNTYV	18-64y	18-64y	>=18y		2019-07-15	927			Josset,L., Schuffenecker,I. and Lina,B.	KY272943
0509R010__KY272950	2016-09-05		B3	France	Europe	1.86	DTAQAF	KERANDVTHNIT	NGSSNNTYV	1-5y	<18y	<18y		2019-07-15	927			Josset,L., Schuffenecker,I. and Lina,B.	KY272950
EV-D68/ESP/SS70120350/2016__MH307376	2016-04-26		B3	Spain	Europe	0.5	DTAQAF	Many X	NGSSNNTYV	<1y	<18y	<18y		2019-07-15	865	M		Montes,M. and Cilla,G.	MH307376
EV-D68/ESP/SS70123178/2016__MH307372	2016-04-29		B3	Spain	Europe	0.08	DTAQAF	Many X	NGSSNNTYV	<1y	<18y	<18y		2019-07-15	849	M		Montes,M. and Cilla,G.	MH307372
EV-D68/ESP/SS70120538/2016__MH307388	2016-06-20		B3	Spain	Europe	2.42	DTAQAF	Many X	NGSSNNTYV	1-5y	<18y	<18y		2019-07-15	856	F		Montes,M. and Cilla,G.	MH307388
EV-D68/ESP/SS70120627/2016__MH307371	2016-05-08		B3	Spain	Europe	4.17	DTAQAF	Many X	NGSSNNTYV	1-5y	<18y	<18y		2019-07-15	867	F		Montes,M. and Cilla,G.	MH307371
DE/BW/16-658/2016__KX830905	2016-06-05 (2016-06-02 - 2016-07-01)		B3	Germany	Europe		DTAQAF	KERANDVTHNIT	NGSSNNTYV					2019-07-15	927			Boettcher,S., Adams,O., Eis-Huebinger,A.M., Panning,M., Prifert,C. and Diedrich,S.	KX830905
EV-D68/ESP/SS70119168/2016__MH307390	2016-08-07		B3	Spain	Europe	1	DTAQAF	Many X	NGSSNNTYV	1-5y	<18y	<18y		2019-07-15	867	M		Montes,M. and Cilla,G.	MH307390
EV-D68/ESP/SS70123310/2016__MH307391	2016-06-16		B3	Spain	Europe	1.58	DTAQAF	Many X	NGSSNNTYV	1-5y	<18y	<18y		2019-07-15	875	M		Montes,M. and Cilla,G.	MH307391
DE/BW/16-664/2016__KX830906	2016-07-02 (2016-07-02 - 2016-08-01)		B3	Germany	Europe		DTAQAF	KERANDVTHNIT	NGSSNNTYV					2019-07-15	927			Boettcher,S., Adams,O., Eis-Huebinger,A.M., Panning,M., Prifert,C. and Diedrich,S.	KX830906
DE/BW/16-681/2016__KX830907	2016-07-02 (2016-07-02 - 2016-08-01)		B3	Germany	Europe		Other	KERANDVTHNIT	NGSSNNTYV					2019-07-15	927			Boettcher,S., Adams,O., Eis-Huebinger,A.M., Panning,M., Prifert,C. and Diedrich,S.	KX830907
EV-D68/ESP/SS71052406/2016__MH307383	2016-07-26		B3	Spain	Europe	3.50	DTAQAF	Many X	NGSSNNTYV	1-5y	<18y	<18y		2019-07-15	862	M		Montes,M. and Cilla,G.	MH307383
EVD68_SWE_057_160829_NFLG	2016-08-30		B3	Sweden	Europe	2	DTAQAF	KERANDVTHNIT	NGSSNNTYV	1-5y	<18y	<18y	Karolinska Sweden	2018-07-07	927	F		Dyrdak, R. et al.	MH674144
EVD68_SWE_020_160825_NFLG	2016-08-26		B3	Sweden	Europe	20	DTAQAF	KERANDVTHNIT	NGSSNNTYV	18-64y	18-64y	>=18y	Karolinska Sweden	2018-07-07	927	F		Dyrdak, R. et al.	MH674120
EVD68_SWE_041_160901_NFLG	2016-09-02		B3	Sweden	Europe	14	DTAQAF	KERANDVTHNIT	NGSSNNTYV	6-17y	<18y	<18y	Karolinska Sweden	2018-07-07	927	F		Dyrdak, R. et al.	MH674156
EVD68_SWE_039_160831-2_NFLG	2016-09-01		B3	Sweden	Europe	1	DTAQAF	KERANDVTHNIT	NGSSNNTYV	1-5y	<18y	<18y	Karolinska Sweden	2018-07-07	927	M		Dyrdak, R. et al.	MH674153
EVD68_SWE_039_160831-1_NFLG	2016-09-01		B3	Sweden	Europe	1	DTAQAF	KERANDVTHNIT	NGSSNNTYV	1-5y	<18y	<18y	Karolinska Sweden	2018-07-07	927	M		Dyrdak, R. et al.	MH674127
EVD68_SWE_029_160904_NFLG	2016-09-05		B3	Sweden	Europe	8	DTAQAF	KERANDVTHNIT	NGSSNNTYV	6-17y	<18y	<18y	Karolinska Sweden	2018-07-07	927	M		Dyrdak, R. et al.	MH674130
EV-D68/ESP/SS75604019/2016__MH307407	2016-06-14		B3	Spain	Europe	0.92	DTAQAF	Many X	NGSSNNTYV	<1y	<18y	<18y		2019-07-15	863	M		Montes,M. and Cilla,G.	MH307407
NY10_16__KX957754	2016-07-11		B3	USA	North America		DTAQAF	KERANDVTHNIT	NGSSNNTYV					2019-07-15	927			Huang,W., Yin,C., Zhuge,J., Farooq,T., Yoon,E.C., Sheila,N., Chen,D., Fallon,J.T. and Wang,G.	KX957754
EVD68/Homosapiens/VNM/VN11/2015__MF045423	2015-09-16 (2015-01-01 - 2015-12-31)		B3	Vietnam	Southeast Asia		DTAQAF	KERANDVTHNIT	NGSSNNTYV		<18y	<18y		2019-07-15	927			Nguyen,N.N.	MF045423
2016-R4839	2016-08-02 (2016-08-02 - 2016-08-29)		B3	China	China	5	DTAQAF	KERANDVTHNIT	NGSSNNTYV	1-5y	<18y	<18y			927	M		Shen,L., Gong,C., Xiang,Z., Zhang,T., Li,M., Li,A., Luo,M. and Huang,F.	MH341716
2016-R6192	2016-11-01 (2016-10-05 - 2016-11-01)		B3	China	China	6	DTAQAF	Many X	NGSSNNTYV	6-17y	<18y	<18y			837	F		Shen,L., Zhang,T. and Huang,F.	MG547223
GZ70508/GD/CHN/2017	2017-09-14		B3	China	China		DTAQAF	KERANDVTHNIT	NGSSNNTYV						927			Tang, S. et al	MK241427
GZ60499/GD/CHN/2016	2016-09-13		B3	China	China		DTAQAF	KERANDVTHNIT	NGSSNNTYV						927			Tang, S. et al	MK241426
2016-R4657	2016-09-01 (2016-08-04 - 2016-09-01)		B3	China	China	4	DTAQAF	KERANDVTHNIT	NGSSNNTYV	1-5y	<18y	<18y			894	F		Shen,L., Zhang,T. and Huang,F.	MG547189
2016-R6386-2	2016-11-02 (2016-11-02 - 2016-11-28)		B3	China	China	35	DTAQAF	KERANDVTHNIT	NGSSNNTYV	18-64y	18-64y	>=18y			891	M		Shen,L., Zhang,T. and Huang,F.	MG547203
2016-R5733-1	2016-10-02 (2016-10-02 - 2016-10-29)		B3	China	China		DTAQAF	KERANDVTHNIT	NGSSNNTYV						927			Shen,L., Gong,C., Xiang,Z., Zhang,T., Li,M., Li,A., Luo,M. and Huang,F.	MH341722
2016-R5733	2016-10-02 (2016-10-02 - 2016-10-29)		B3	China	China	1.80	DTAQAF	KERANDVTHNIT	NGSSNNTYV	1-5y	<18y	<18y			927	M		Shen,L., Zhang,T. and Huang,F.	MH041323
2016-R5951	2016-10-02 (2016-10-02 - 2016-10-29)		B3	China	China	86	DTAQAF	KERANDVTHNIT	NGSSNNTYV	>=65y	>=65y	>=18y			891	F		Shen,L., Zhang,T. and Huang,F.	MG547202
2016-R5949	2016-10-02 (2016-10-02 - 2016-10-29)		B3	China	China	40	DTAQAF	KERANDVTHNIT	NGSSNNTYV	18-64y	18-64y	>=18y			891	F		Shen,L., Zhang,T. and Huang,F.	MG547201
2016-R5734-1	2016-10-02 (2016-10-02 - 2016-10-29)		B3	China	China		DTAQAF	KERANDVTHNIT	NGSSNNTYV						927			Shen,L., Gong,C., Xiang,Z., Zhang,T., Li,M., Li,A., Luo,M. and Huang,F.	MH341723
2016-R5734	2016-10-02 (2016-10-02 - 2016-10-29)		B3	China	China	7	DTAQAF	KERANDVTHNIT	NGSSNNTYV	6-17y	<18y	<18y			927	M		Shen,L., Zhang,T. and Huang,F.	MH041324
2016-R4855	2016-08-02 (2016-08-02 - 2016-08-29)		B3	China	China	7	DTAQAF	KERANDVTHNIT	NGSSNNTYV	6-17y	<18y	<18y			927	M		Shen,L., Gong,C., Xiang,Z., Zhang,T., Li,M., Li,A., Luo,M. and Huang,F.	MH341718
2016-R6091	2016-11-01 (2016-10-06 - 2016-11-01)		B3	China	China	12	DTAQAF	KERANDVTHNIT	NGSSNNTYV	6-17y	<18y	<18y			927	M		Shen,L., Gong,C., Xiang,Z., Zhang,T., Li,M., Li,A., Luo,M. and Huang,F.	MH341725
EV-D68/SWG-SHI-29Aug18__MN018252	2018-08-29		B3	United Kingdom	Europe		DTAQAF	KERANDVTHNIT	NGSSNNTYV					2019-09-08	878			Majumdar,M. and Martin,J.	MN018252
EV-D68/SWG-DAL-26BSep18__MN018250	2018-09-26		B3	United Kingdom	Europe		DTAQAF	KERANDVTHNIT	NGSSNNTYV					2019-09-08	861			Majumdar,M. and Martin,J.	MN018250
EVD68_BEL_005_181019_NFLG	2018-10-19		B3	Belgium	Europe	0.67	DTAQAF	KERANDVTHNIT	NGSSNNTYV	<1y	<18y	<18y	Leuven Belgium	2019-09-09	927	M		Hodcroft, E. B. et al.	MN245400
EV-D68/SWG-DAL-29Aug18__MN018246	2018-08-29		B3	United Kingdom	Europe		DTAQAF	KERANDVTHNIT	NGSSNNTYV					2019-09-08	872			Majumdar,M. and Martin,J.	MN018246
EV-D68/SWG-BEC-11BSep18__MN018247	2018-09-11		B3	United Kingdom	Europe		DTAQAF	KERANDVTHNIT	NGSSNNTYV					2019-09-08	842			Majumdar,M. and Martin,J.	MN018247
EVD68_SWE_104_181022_NFLG	2018-10-22		B3	Sweden	Europe	1.58	DTAQAF	KERANDVTHNIT	NGSSNNTYV	1-5y	<18y	<18y	Karolinska Sweden	2019-09-09	927	M		Hodcroft, E. B. et al.	MN245447
EVD68_CHE_004_180905_NFLG	2018-09-05		B3	Switzerland	Europe	71	DTAQAF	Other	NGSSNNTYV	>=65y	>=65y	>=18y	Basel Switzerland	2019-09-09	927	F		Hodcroft, E. B. et al.	MN245409
EV-D68/SWG-SHI-26BSep18__MN018249	2018-09-26		B3	United Kingdom	Europe		DTAQAF	KERANDVTHNIT	NGSSNNTYV					2019-09-08	861			Majumdar,M. and Martin,J.	MN018249
EVD68_ESP_001_180903_NFLG	2018-09-03		B3	Spain	Europe	2.06	DTAQAF	KERANDVTHNIT	NGSSNNTYV	1-5y	<18y	<18y	Barcelona Spain	2019-09-09	927	M		Hodcroft, E. B. et al.	MN245412
EV-D68/SWG-DAL-31BOct18__MN018251	2018-10-31		B3	United Kingdom	Europe		DTAQAF	KERANDVTHNIT	NGSSNNTYV					2019-09-08	878			Majumdar,M. and Martin,J.	MN018251
EV-D68/SWG-SHI-31BOct18__MN018248	2018-10-31		B3	United Kingdom	Europe		DTAQAF	KERANDVTHNIT	NGSSNNTYV					2019-09-08	861			Majumdar,M. and Martin,J.	MN018248
EVD68_ESP_006_180924_NFLG	2018-09-24		B3	Spain	Europe	2.10	DTAQAF	KERANDVTHNIT	NGSSNNTYV	1-5y	<18y	<18y	Barcelona Spain	2019-09-09	927	M		Hodcroft, E. B. et al.	MN245417
LIL18-E1-120-FRA18	2018-09-24		B3	France	Europe		DTAQAF	KERANDVTHNIT	NGSSNNTYV						927			Bal, A. et al.	MK121726
EVD68_NLD_008_181001_NFLG	2018-10-01		B3	Netherlands	Europe	3	DTAQAF	KERANDVTHNIT	NGSSNNTYV	1-5y	<18y	<18y	Groningen Netherlands	2019-09-09	927	F		Hodcroft, E. B. et al.	MN245441
EVD68_ESP_003_180919_NFLG	2018-09-19		B3	Spain	Europe	1.44	DTAQAF	KERANDVTHNIT	NGSSNNTYV	1-5y	<18y	<18y	Barcelona Spain	2019-09-09	927	M		Hodcroft, E. B. et al.	MN245414
EVD68_ESP_012_181018_NFLG	2018-10-18		B3	Spain	Europe	4.65	DTAQAF	KERANDVTHNIT	NGSSNNTYV	1-5y	<18y	<18y	Barcelona Spain	2019-09-09	927	M		Hodcroft, E. B. et al.	MN245423
PAR18-E1-99-FRA18	2018-09-16		B3	France	Europe	5	DTAQAF	KERANDVTHNIT	NGSSNNTYV	1-5y	<18y	<18y			927			Bal, A. et al.	MK121719
IT/776-18__MK790106	2018-11-30 (2018-11-04 - 2018-11-30)		B3	Italy	Europe		DTAQAF	KERANDVTHNIT	NGSSNNTYV					2019-07-15	927			Pellegrinelli,L., Piralla,A., Galli,C. and Pariani,E.	MK790106
EVD68_ESP_007_180925_NFLG	2018-09-25		B3	Spain	Europe	0.68	DTAQAF	KERANDVTHNIT	NGSSNNTYV	<1y	<18y	<18y	Barcelona Spain	2019-09-09	927	M		Hodcroft, E. B. et al.	MN245418
EVD68_SWE_101_180924_NFLG	2018-09-24		B3	Sweden	Europe	0.75	DTAQAF	KERANDVTHNIT	NGSSNNTYV	<1y	<18y	<18y	Karolinska Sweden	2018-07-07	927	M		Dyrdak, R. et al.	MH844544
EVD68_SWE_106_181102_NFLG	2018-11-02		B3	Sweden	Europe	1.42	DTAQAF	KERANDVTHNIT	NGSSNNTYV	1-5y	<18y	<18y	Karolinska Sweden	2019-09-09	927	M		Hodcroft, E. B. et al.	MN245448
EVD68_BEL_001_181008_NFLG	2018-10-08		B3	Belgium	Europe	0.75	DTAQAF	KERANDVTHNIT	Other	<1y	<18y	<18y	Leuven Belgium	2019-09-09	927	M		Hodcroft, E. B. et al.	MN245396
EVD68_BEL_002_180927_NFLG	2018-09-27		B3	Belgium	Europe	10.08	DTAQAF	KERANDVTHNIT	Other	6-17y	<18y	<18y	Leuven Belgium	2019-09-09	927	F		Hodcroft, E. B. et al.	MN245397
EVD68_ESP_014_181102_NFLG	2018-11-02		B3	Spain	Europe	3	DTAQAF	KERANDVTHNIT	NGSSNNTYV	1-5y	<18y	<18y	Barcelona Spain	2019-09-09	927	F		Hodcroft, E. B. et al.	MN245425
EVD68_BEL_009_181003_NFLG	2018-10-03		B3	Belgium	Europe	4.58	DTAQAF	KERANDVTHNIT	NGSSNNTYV	1-5y	<18y	<18y	Leuven Belgium	2019-09-09	927	M		Hodcroft, E. B. et al.	MN245404
LYOVRES18-97-02-FRA18	2018-09-18		B3	France	Europe		DTAQAF	KERANDVTHNIT	NGSSNNTYV						927			Bal, A. et al.	MK121717
EVD68_ESP_004_180919_NFLG	2018-09-19		B3	Spain	Europe	0.89	DTAQAF	KERANDVTHNIT	NGSSNNTYV	<1y	<18y	<18y	Barcelona Spain	2019-09-09	927	F		Hodcroft, E. B. et al.	MN245415
1566-Yamagata-2015__LC203539	2015-07-27 (2015-01-01 - 2015-12-31)		B3	Japan	Japan Korea		DTAQAF	KERANDVTHNIT	NGSSNNTYV					2019-07-15	927			Itagaki,T., Aoki,Y., Matoba,Y., Tanaka,S., Ikeda,T., Mizuta,K. and Matsuzaki,Y.	LC203539
639-OsakaC-JPN-2015__LC107896	2015-08-28		B3	Japan	Japan Korea	3.83	DTAQAF	KERANDVTHNIT	Other	1-5y	<18y	<18y		2019-07-15	927	M		Kaida,A., Iritani,N., Yamamoto,S.P., Kanbayashi,D., Togawa,M., Amo,K., Kohdera,U., Nishigaki,T., Kageyama,T. and Kubo,H.	LC107896
SCO_SWG_2015_Enterovirus_D68__MH361028	2015-11-30 (2015-11-05 - 2015-11-30)		B3	United Kingdom	Europe		DTAQAF	KERANDVTHNIT	NGSSNNTYV					2019-07-15	927			Majumdar,M. and Martin,J.	MH361028
USA/NY/2016-19505__KX675262	2016-06-25		B3	USA	North America		DTAQAF	KERANDVTHNIT	NGSSNNTYV					2019-07-15	927		Limb Weakness	Ng,T.F.F., Montmayeur,A., Castro,C.J., Rogers,S.L., Chern,S.-W., Maher,K., Magana,L., Marine,R., Lamson,D., St. George,K., Oberste,M.S. and Nix,W.A.	KX675262
EVD68/SS71052135/ESP/2016__KX530786	2016-03-26		B3	Spain	Europe	3	DTAQAF	KERANDVTHNIT	NGSSNNTYV	1-5y	<18y	<18y		2019-07-15	843	F		Cilla,G., Montes,M. and Perez-Trallero,E.	KX530786
EV-D68/ESP/SS70119091/2016__MH307366	2016-03-24		B3	Spain	Europe	0.17	DTAQAF	Many X	NGSSNNTYV	<1y	<18y	<18y		2019-07-15	874	M		Montes,M. and Cilla,G.	MH307366
EV-D68/ESP/SS70117316/2016__MH307406	2016-03-14		B3	Spain	Europe	5.33	DTAQAF	Many X	NGSSNNTYV	1-5y	<18y	<18y		2019-07-15	868	F		Montes,M. and Cilla,G.	MH307406
EV-D68/ESP/SS97078777/2016__MH307378	2016-02-20		B3	Spain	Europe	2	DTAQAF	Many X	NGSSNNTYV	1-5y	<18y	<18y		2019-07-15	865	F		Montes,M. and Cilla,G.	MH307378
EV-D68/ESP/SS70119441/2016__MH307370	2016-03-07		B3	Spain	Europe	0.08	DTAQAF	Many X	NGSSNNTYV	<1y	<18y	<18y		2019-07-15	867	M		Montes,M. and Cilla,G.	MH307370
EV-D68/ESP/SS75500840/2016__MH307373	2016-03-06		B3	Spain	Europe	0.08	DTAQAF	Many X	NGSSNNTYV	<1y	<18y	<18y		2019-07-15	872	M		Montes,M. and Cilla,G.	MH307373
EV-D68/19715/FI/16	2016-09-02 (2016-09-02 - 2016-09-28)		B3	Finland	Europe		DTAQAF	KERANDVTHNIT	NGSSNNTYV						903			Kamau, E. et al.	MK216565
MCVR1535__MH733832	2017-07-29		B3	India	South Asia		DTAQTF	KERANDVTHNIT	NGSSNNTYV					2019-07-15	927			Arunkumar,G., Sanjay,R.E., Anitha,J., Santhosha,D., Aswathyraj,S. and Sabeena,S.	MH733832
EV-D68/SWG-BEC-09Oct18__MN018253	2018-10-09		B3	United Kingdom	Europe		DTAQAF	KERANDVTHNIT	NGSSNNTYV					2019-09-08	878			Majumdar,M. and Martin,J.	MN018253
NIV1733258__MH330334	2017-09-14		B3	India	South Asia		DTAQAF	KERANDVTHNIT	NGSSNNTYV					2019-07-15	927			Yadav,P.D.	MH330334
FR_03_2019	2019-11-01 (2019-11-01 - 2019-11-27)		B3	France	Europe	1.30	DTAQAF	KERANDVTHNIT	NGSSNNTYV	1-5y	<18y	<18y	Clarmont-Ferrand France	2019-12-01	927	M	AFM	Midgley et al.	LR743440
DE_09_2019	2019-10-30		B3	Germany	Europe	12	DTAQAF	KERANDVTHNIT	NGSSNNTYV	6-17y	<18y	<18y	Freiburg Germany	2019-12-01	927	M		Midgley et al.	MN832496
NL_05_2019	2019-08-28		B3	Netherlands	Europe	75	DTAQAF	KERANDVTHNIT	NGSSNNTYV	>=65y	>=65y	>=18y	RIVM Netherlands	2019-12-01	927	F		Midgley et al.	MN726800
DE_18_2019	2019-11-18		B3	Germany	Europe	8	DTAQAF	KERANDVTHNIT	NGSSNNTYV	6-17y	<18y	<18y	Freiburg Germany	2019-12-01	927	M		Midgley et al.
EVD68_SWE_204_190920_NFLG	2019-09-20		B3	Sweden	Europe	5	DTAQAF	KERANDVTHNIT	NGSSNNTYV	1-5y	<18y	<18y	Karolinska Sweden	2019-12-01	927	F		Midgley et al.	MN935870
DK_16_2019	2019-11-17		B3	Denmark	Europe	1	DTAQAF	Many X	NGGSNNTYV	1-5y	<18y	<18y	SSI Denmark	2019-12-01	751	M		Midgley et al.	MN896984
DK_01_2019	2019-08-18		B3	Denmark	Europe	15	DTAQAF	KERANDVTHNIT	NGGSNNTYV	6-17y	<18y	<18y	SSI Denmark	2019-12-01	913	F		Midgley et al.	MN896974
DK_12_2019	2019-10-23		B3	Denmark	Europe	30	DTAQAF	Many X	NGGSNNTYV	18-64y	18-64y	>=18y	SSI Denmark	2019-12-01	852	M		Midgley et al.	MN896981
DE_07_2019	2019-10-24		B3	Germany	Europe	0.2	DTAQAF	KERANDVTHNIT	NGGSNNTYV	<1y	<18y	<18y	Freiburg Germany	2019-12-01	927	F		Midgley et al.
DK_02_2019	2019-08-30		B3	Denmark	Europe	2	DTAQAF	KERANDVTHNIT	Other	1-5y	<18y	<18y	SSI Denmark	2019-12-01	869	F		Midgley et al.	MN896975
FR_02_2019	2019-10-01 (2019-10-01 - 2019-10-28)		B3	France	Europe	33	DTAQAF	KERANDVTHNIT	NGGSNNTYV	18-64y	18-64y	>=18y	Clarmont-Ferrand France	2019-12-01	927	M		Midgley et al.	LR743439
DK_06_2019	2019-09-29		B3	Denmark	Europe	29	DTAQAF	Many X	NGGSNNTYV	18-64y	18-64y	>=18y	SSI Denmark	2019-12-01	833	F	Cranial Nerve Palsy	Midgley et al.	MN896977
DK_04_2019	2019-09-22		B3	Denmark	Europe	1	DTAQAF	KERANDVTHNIT	NGGSNNTYV	1-5y	<18y	<18y	SSI Denmark	2019-12-01	893	M	AFM	Midgley et al.	MN896976
DE_21_2019	2019-11-19		B3	Germany	Europe	4	DTAQAF	KERANDVTHNIT	NGGSNNTYV	1-5y	<18y	<18y	Freiburg Germany	2019-12-01	927	F		Midgley et al.	MN832497
CA/BC/14-064__KT873552	2014-09-30		B3	Canada	North America		DTAQAF	Many X	NGSSNNTYV					2019-07-15	742			Skowronski,D.M., Chambers,C., Sabaiduc,S., Murti,M., Gustafson,R., Pollock,S., Hoyano,D., Rempel,S., Allison,S., De Serres,G., Dickinson,J.A., Tellier,R., Fonseca,K., Drews,S.J., Martineau,C., Reyes-Domingo,F., Wong,T., Tang,P. and Krajden,M.	KT873552
VR/2016/1133__MK521620	2016-09-02		B3	Senegal	Africa	1.50	DTAQAF	Many X	NGSSNNTYV	1-5y	<18y	<18y		2019-07-15	781			Fall,A., Ndiaye,N., Jallow,M.M., Kebe,O., Sy,S., Kiori,D., Dia,M., Toure,C.T., Goudiaby,D., Niaye,K., Dia,N. and Niang,M.N.	MK521620
EVD68_SWE_048_160822_NFLG	2016-08-23		B3	Sweden	Europe	16	DTAQAF	Other	NGSSNNTYV	6-17y	<18y	<18y	Karolinska Sweden	2018-07-07	927	M		Dyrdak, R. et al.	MH674138
EV-D68/ESP/SS75922869/2016__MH307403	2016-09-12		B3	Spain	Europe	2.92	DTAQAF	Many X	NGSSNNTYV	1-5y	<18y	<18y		2019-07-15	830	F		Montes,M. and Cilla,G.	MH307403
VR/2016/0765__MK521597	2016-07-05		B3	Senegal	Africa	8.50	DTAQAF	Many X	NGSSNNTYV	6-17y	<18y	<18y		2019-07-15	779			Fall,A., Ndiaye,N., Jallow,M.M., Kebe,O., Sy,S., Kiori,D., Dia,M., Toure,C.T., Goudiaby,D., Niaye,K., Dia,N. and Niang,M.N.	MK521597
VR/2016/0857__MK521607	2016-07-29		B3	Senegal	Africa	3.50	DTAQAF	Many X	NGSSNNTYV	1-5y	<18y	<18y		2019-07-15	781			Fall,A., Ndiaye,N., Jallow,M.M., Kebe,O., Sy,S., Kiori,D., Dia,M., Toure,C.T., Goudiaby,D., Niaye,K., Dia,N. and Niang,M.N.	MK521607
VR/2016/0998__MK521614	2016-08-18		B3	Senegal	Africa	4.42	DTAQAF	Many X	NGSSNNTYV	1-5y	<18y	<18y		2019-07-15	781			Fall,A., Ndiaye,N., Jallow,M.M., Kebe,O., Sy,S., Kiori,D., Dia,M., Toure,C.T., Goudiaby,D., Niaye,K., Dia,N. and Niang,M.N.	MK521614
VR/2016/1056__MK521616	2016-08-26		B3	Senegal	Africa	1.58	DTAQAF	Many X	NGSSNNTYV	1-5y	<18y	<18y		2019-07-15	781			Fall,A., Ndiaye,N., Jallow,M.M., Kebe,O., Sy,S., Kiori,D., Dia,M., Toure,C.T., Goudiaby,D., Niaye,K., Dia,N. and Niang,M.N.	MK521616
SN/2016/1018/S2__MK521621	2016-07-07		B3	Senegal	Africa	3.50	DTAQAF	Many X	NGSSNNTYV	1-5y	<18y	<18y		2019-07-15	781			Fall,A., Ndiaye,N., Jallow,M.M., Kebe,O., Sy,S., Kiori,D., Dia,M., Toure,C.T., Goudiaby,D., Niaye,K., Dia,N. and Niang,M.N.	MK521621
VR/2016/1124__MK521619	2016-08-25		B3	Senegal	Africa	1.08	DTAQAF	Many X	NGSSNNTYV	1-5y	<18y	<18y		2019-07-15	781			Fall,A., Ndiaye,N., Jallow,M.M., Kebe,O., Sy,S., Kiori,D., Dia,M., Toure,C.T., Goudiaby,D., Niaye,K., Dia,N. and Niang,M.N.	MK521619
VR/2016/0995__MK521613	2016-08-16		B3	Senegal	Africa		DTAQAF	Many X	NGSSNNTYV					2019-07-15	779			Fall,A., Ndiaye,N., Jallow,M.M., Kebe,O., Sy,S., Kiori,D., Dia,M., Toure,C.T., Goudiaby,D., Niaye,K., Dia,N. and Niang,M.N.	MK521613
VR/2016/1119__MK521618	2016-08-30		B3	Senegal	Africa	1.50	DTAQAF	Many X	NGSSNNTYV	1-5y	<18y	<18y		2019-07-15	779			Fall,A., Ndiaye,N., Jallow,M.M., Kebe,O., Sy,S., Kiori,D., Dia,M., Toure,C.T., Goudiaby,D., Niaye,K., Dia,N. and Niang,M.N.	MK521618
VR/2016/0787__MK521599	2016-07-16		B3	Senegal	Africa	2.08	DTAQAF	Many X	NGSSNNTYV	1-5y	<18y	<18y		2019-07-15	781			Fall,A., Ndiaye,N., Jallow,M.M., Kebe,O., Sy,S., Kiori,D., Dia,M., Toure,C.T., Goudiaby,D., Niaye,K., Dia,N. and Niang,M.N.	MK521599
SN/2016/1174/S2__MK521623	2016-07-20		B3	Senegal	Africa		DTAQAF	Many X	NGSSNNTYV					2019-07-15	781			Fall,A., Ndiaye,N., Jallow,M.M., Kebe,O., Sy,S., Kiori,D., Dia,M., Toure,C.T., Goudiaby,D., Niaye,K., Dia,N. and Niang,M.N.	MK521623
VR/2016/0824__MK521604	2016-07-26		B3	Senegal	Africa	14.50	DTAQAF	Many X	NGSSNNTYV	6-17y	<18y	<18y		2019-07-15	779			Fall,A., Ndiaye,N., Jallow,M.M., Kebe,O., Sy,S., Kiori,D., Dia,M., Toure,C.T., Goudiaby,D., Niaye,K., Dia,N. and Niang,M.N.	MK521604
VR/2016/0906__MK521610	2016-08-10		B3	Senegal	Africa	0.58	DTAQAF	Many X	NGSSNNTYV	<1y	<18y	<18y		2019-07-15	781			Fall,A., Ndiaye,N., Jallow,M.M., Kebe,O., Sy,S., Kiori,D., Dia,M., Toure,C.T., Goudiaby,D., Niaye,K., Dia,N. and Niang,M.N.	MK521610
SN/2016/1213/S2__MK521625	2016-07-25		B3	Senegal	Africa		DTAQAF	Many X	NGSSNNTYV					2019-07-15	781			Fall,A., Ndiaye,N., Jallow,M.M., Kebe,O., Sy,S., Kiori,D., Dia,M., Toure,C.T., Goudiaby,D., Niaye,K., Dia,N. and Niang,M.N.	MK521625
VR/2016/0812__MK521601	2016-07-22		B3	Senegal	Africa	2.08	DTAQAF	Many X	NGSSNNTYV	1-5y	<18y	<18y		2019-07-15	779			Fall,A., Ndiaye,N., Jallow,M.M., Kebe,O., Sy,S., Kiori,D., Dia,M., Toure,C.T., Goudiaby,D., Niaye,K., Dia,N. and Niang,M.N.	MK521601
VR/2016/1115__MK521617	2016-08-24		B3	Senegal	Africa	0.58	DTAQAF	Many X	NGSSNNTYV	<1y	<18y	<18y		2019-07-15	781			Fall,A., Ndiaye,N., Jallow,M.M., Kebe,O., Sy,S., Kiori,D., Dia,M., Toure,C.T., Goudiaby,D., Niaye,K., Dia,N. and Niang,M.N.	MK521617
VR/2016/0825__MK521605	2016-07-23		B3	Senegal	Africa	3.50	DTAQAF	Many X	NGSSNNTYV	1-5y	<18y	<18y		2019-07-15	781			Fall,A., Ndiaye,N., Jallow,M.M., Kebe,O., Sy,S., Kiori,D., Dia,M., Toure,C.T., Goudiaby,D., Niaye,K., Dia,N. and Niang,M.N.	MK521605
VR/2016/0822__MK521603	2016-07-26		B3	Senegal	Africa	0.5	DTAQAF	Many X	NGSSNNTYV	<1y	<18y	<18y		2019-07-15	781			Fall,A., Ndiaye,N., Jallow,M.M., Kebe,O., Sy,S., Kiori,D., Dia,M., Toure,C.T., Goudiaby,D., Niaye,K., Dia,N. and Niang,M.N.	MK521603
VR/2016/0792__MK521600	2016-07-19		B3	Senegal	Africa	50.50	DTAQAF	Many X	NGSSNNTYV	18-64y	18-64y	>=18y		2019-07-15	781			Fall,A., Ndiaye,N., Jallow,M.M., Kebe,O., Sy,S., Kiori,D., Dia,M., Toure,C.T., Goudiaby,D., Niaye,K., Dia,N. and Niang,M.N.	MK521600
VR/2016/0880__MK521609	2016-08-02		B3	Senegal	Africa	15.50	DTAQAF	Many X	NGSSNNTYV	6-17y	<18y	<18y		2019-07-15	781			Fall,A., Ndiaye,N., Jallow,M.M., Kebe,O., Sy,S., Kiori,D., Dia,M., Toure,C.T., Goudiaby,D., Niaye,K., Dia,N. and Niang,M.N.	MK521609
VR/2016/0771__MK521598	2016-07-14		B3	Senegal	Africa	2.50	DTAQAF	Many X	NGSSNNTYV	1-5y	<18y	<18y		2019-07-15	781			Fall,A., Ndiaye,N., Jallow,M.M., Kebe,O., Sy,S., Kiori,D., Dia,M., Toure,C.T., Goudiaby,D., Niaye,K., Dia,N. and Niang,M.N.	MK521598
VR/2016/1003__MK521615	2016-08-21		B3	Senegal	Africa	0	DTAQAF	Many X	NGSSNNTYV	<1y	<18y	<18y		2019-07-15	781			Fall,A., Ndiaye,N., Jallow,M.M., Kebe,O., Sy,S., Kiori,D., Dia,M., Toure,C.T., Goudiaby,D., Niaye,K., Dia,N. and Niang,M.N.	MK521615
VR/2016/0735__MK521596	2016-06-15		B3	Senegal	Africa	9.08	DTAQAF	Many X	NGSSNNTYV	6-17y	<18y	<18y		2019-07-15	781			Fall,A., Ndiaye,N., Jallow,M.M., Kebe,O., Sy,S., Kiori,D., Dia,M., Toure,C.T., Goudiaby,D., Niaye,K., Dia,N. and Niang,M.N.	MK521596
VR/2016/0689__MK521592	2016-06-21		B3	Senegal	Africa	8.42	DTAQAF	Many X	NGSSNNTYV	6-17y	<18y	<18y		2019-07-15	781			Fall,A., Ndiaye,N., Jallow,M.M., Kebe,O., Sy,S., Kiori,D., Dia,M., Toure,C.T., Goudiaby,D., Niaye,K., Dia,N. and Niang,M.N.	MK521592
VR/2016/0691__MK521593	2016-06-22		B3	Senegal	Africa	5.42	DTAQAF	Many X	NGSSNNTYV	1-5y	<18y	<18y		2019-07-15	781			Fall,A., Ndiaye,N., Jallow,M.M., Kebe,O., Sy,S., Kiori,D., Dia,M., Toure,C.T., Goudiaby,D., Niaye,K., Dia,N. and Niang,M.N.	MK521593
VR/2016/0696__MK521594	2016-06-23		B3	Senegal	Africa	9.58	DTAQAF	Many X	NGSSNNTYV	6-17y	<18y	<18y		2019-07-15	764			Fall,A., Ndiaye,N., Jallow,M.M., Kebe,O., Sy,S., Kiori,D., Dia,M., Toure,C.T., Goudiaby,D., Niaye,K., Dia,N. and Niang,M.N.	MK521594
VR/2016/0877__MK521608	2016-08-02		B3	Senegal	Africa	13.50	DTAQAF	Many X	NGSSNNTYV	6-17y	<18y	<18y		2019-07-15	781			Fall,A., Ndiaye,N., Jallow,M.M., Kebe,O., Sy,S., Kiori,D., Dia,M., Toure,C.T., Goudiaby,D., Niaye,K., Dia,N. and Niang,M.N.	MK521608
VR/2016/0980__MK521612	2016-08-19		B3	Senegal	Africa	5.58	DTAQAF	Many X	NGSSNNTYV	1-5y	<18y	<18y		2019-07-15	781			Fall,A., Ndiaye,N., Jallow,M.M., Kebe,O., Sy,S., Kiori,D., Dia,M., Toure,C.T., Goudiaby,D., Niaye,K., Dia,N. and Niang,M.N.	MK521612
VR/2016/0827__MK521606	2016-07-19		B3	Senegal	Africa	3.50	DTAQAF	Many X	NGSSNNTYV	1-5y	<18y	<18y		2019-07-15	781			Fall,A., Ndiaye,N., Jallow,M.M., Kebe,O., Sy,S., Kiori,D., Dia,M., Toure,C.T., Goudiaby,D., Niaye,K., Dia,N. and Niang,M.N.	MK521606
SN/2016/1174/S1__MK521622	2016-07-19		B3	Senegal	Africa	0.17	DTAQAF	Many X	NGSSNNTYV	<1y	<18y	<18y		2019-07-15	781			Fall,A., Ndiaye,N., Jallow,M.M., Kebe,O., Sy,S., Kiori,D., Dia,M., Toure,C.T., Goudiaby,D., Niaye,K., Dia,N. and Niang,M.N.	MK521622
SN/2016/1216/S1__MK521626	2016-07-26		B3	Senegal	Africa		DTAQAF	Many X	NGSSNNTYV					2019-07-15	781			Fall,A., Ndiaye,N., Jallow,M.M., Kebe,O., Sy,S., Kiori,D., Dia,M., Toure,C.T., Goudiaby,D., Niaye,K., Dia,N. and Niang,M.N.	MK521626
SN/2016/1213/S1__MK521624	2016-07-24		B3	Senegal	Africa	7	DTAQAF	Many X	NGSSNNTYV	6-17y	<18y	<18y		2019-07-15	781			Fall,A., Ndiaye,N., Jallow,M.M., Kebe,O., Sy,S., Kiori,D., Dia,M., Toure,C.T., Goudiaby,D., Niaye,K., Dia,N. and Niang,M.N.	MK521624
SN/2016/1216/S2__MK521627	2016-07-27		B3	Senegal	Africa		DTAQAF	Many X	NGSSNNTYV					2019-07-15	781			Fall,A., Ndiaye,N., Jallow,M.M., Kebe,O., Sy,S., Kiori,D., Dia,M., Toure,C.T., Goudiaby,D., Niaye,K., Dia,N. and Niang,M.N.	MK521627
VR/2016/0941__MK521611	2016-08-13		B3	Senegal	Africa	7.58	DTAQAF	Many X	NGSSNNTYV	6-17y	<18y	<18y		2019-07-15	779			Fall,A., Ndiaye,N., Jallow,M.M., Kebe,O., Sy,S., Kiori,D., Dia,M., Toure,C.T., Goudiaby,D., Niaye,K., Dia,N. and Niang,M.N.	MK521611
VR/2016/0820__MK521602	2016-07-29		B3	Senegal	Africa	5.50	DTAQAF	Many X	NGSSNNTYV	1-5y	<18y	<18y		2019-07-15	779			Fall,A., Ndiaye,N., Jallow,M.M., Kebe,O., Sy,S., Kiori,D., Dia,M., Toure,C.T., Goudiaby,D., Niaye,K., Dia,N. and Niang,M.N.	MK521602
CU_B2109__KX349962	2015-07-23		B3	Thailand	Southeast Asia	3	DTAQAF	Many X	NGSSNNTYV	1-5y	<18y	<18y		2019-07-15	767			Chansaenroj,J., Thongpan,I. and Poovorawan,Y.	KX349962
2016-R4264	2016-07-21 (2016-07-02 - 2016-08-01)		B3	China	China	8	DTAQAF	KERANDVTHNIT	NGSSNNTYV	6-17y	<18y	<18y			891	M		Shen,L., Zhang,T. and Huang,F.	MG547193
2016-R3936	2016-07-21 (2016-07-02 - 2016-08-01)		B3	China	China	13	DTAQAF	KERANDVTHNIT	NGSSNNTYV	6-17y	<18y	<18y			927	M		Shen,L., Gong,C., Xiang,Z., Zhang,T., Li,M., Li,A., Luo,M. and Huang,F.	MH341711
2016-R5928	2016-10-02 (2016-10-02 - 2016-10-29)		B3	China	China	0.33	DTAQAF	KERANDVTHNIT	NGSSNNTYV	<1y	<18y	<18y			927	M		Shen,L., Gong,C., Xiang,Z., Zhang,T., Li,M., Li,A., Luo,M. and Huang,F.	MH341724
0511R0030__KY272960	2016-11-06		B3	France	Europe	1.49	DTAQAF	KERANDVTHNIT	NGSSNNTYV	1-5y	<18y	<18y		2019-07-15	927			Josset,L., Schuffenecker,I. and Lina,B.	KY272960
ITA/PV-44544/2016__MF073353	2016-10-11		B3	Italy	Europe	8.83	DTAQAF	KERANDVTHNIT	NGSSNNTYV	6-17y	<18y	<18y		2019-07-15	927	M		Piralla,A., Principi,N., Ruggiero,L., Girello,A., Giardina,F., De Sando,E., Marseglia,G.L., Baldanti,F. and Esposito,S.	MF073353
2017-R3896-1	2017-07-31 (2017-07-05 - 2017-07-31)		B3	China	China	6	DTAQAF	KERANDVTHNIT	NGGSNNTYV	6-17y	<18y	<18y			894	M		Shen,L., Zhang,T. and Huang,F.	MG547188
EVD68_SWE_102_181001_NFLG	2018-10-01		B3	Sweden	Europe	2	DTAQAF	KERANDVTHNIT	NGSGNNTYV	1-5y	<18y	<18y	Karolinska Sweden	2018-07-07	927	M		Dyrdak, R. et al.	MH844544
EVD68_SWE_103_181004_NFLG	2018-10-04		B3	Sweden	Europe	5	DTAQAF	KERANDVTHNIT	NGSGNNTYV	1-5y	<18y	<18y	Karolinska Sweden	2018-07-07	927	M		Dyrdak, R. et al.	MH844544
2015-530-SaitamaCity__LC200952	2015-08-01 (2015-08-01 - 2015-08-28)		B3	Japan	Japan Korea	4	DTAQAF	Many X	NGSSNNTYV	1-5y	<18y	<18y		2019-07-15	734			Kaburagi,Y., Ueno,H., Kaetsu,A., Tomari,K., Kikuchi,K., Kobori,S. and Miyazaki,M.	LC200952
1882-Yamagata-2015__LC203572	2015-01-03 (2015-01-01 - 2015-12-31)		B3	Japan	Japan Korea		DTAQAF	KERANDVTHNIT	NGSSNNTYV					2019-07-15	927			Itagaki,T., Aoki,Y., Matoba,Y., Tanaka,S., Ikeda,T., Mizuta,K. and Matsuzaki,Y.	LC203572
1692-Yamagata-2015__LC203564	2015-07-09 (2015-01-01 - 2015-12-31)		B3	Japan	Japan Korea		DTAQAF	KERANDVTHNIT	NGSSNNTYV					2019-07-15	927			Itagaki,T., Aoki,Y., Matoba,Y., Tanaka,S., Ikeda,T., Mizuta,K. and Matsuzaki,Y.	LC203564
1601-Yamagata-2015__LC203545	2015-09-10 (2015-01-01 - 2015-12-31)		B3	Japan	Japan Korea		DTAQAF	Other	NGSSNNTYV					2019-07-15	927			Itagaki,T., Aoki,Y., Matoba,Y., Tanaka,S., Ikeda,T., Mizuta,K. and Matsuzaki,Y.	LC203545
1873-Yamagata-2015__LC203571	2015-01-08 (2015-01-01 - 2015-12-31)		B3	Japan	Japan Korea		DTAQAF	KERANDVTHNIT	NGSSNNTYV					2019-07-15	927			Itagaki,T., Aoki,Y., Matoba,Y., Tanaka,S., Ikeda,T., Mizuta,K. and Matsuzaki,Y.	LC203571
1662-Yamagata-2015__LC203554	2015-01-09 (2015-01-01 - 2015-12-31)		B3	Japan	Japan Korea		DTAQAF	KERANDVTHNIT	NGSSNNTYV					2019-07-15	927			Itagaki,T., Aoki,Y., Matoba,Y., Tanaka,S., Ikeda,T., Mizuta,K. and Matsuzaki,Y.	LC203554
1767-Yamagata-2015__LC203568	2015-01-08 (2015-01-01 - 2015-12-31)		B3	Japan	Japan Korea		DTAQAF	KERANDVTHNIT	NGSSNNTYV					2019-07-15	927			Itagaki,T., Aoki,Y., Matoba,Y., Tanaka,S., Ikeda,T., Mizuta,K. and Matsuzaki,Y.	LC203568
1686-Yamagata-2015__LC203562	2015-01-03 (2015-01-01 - 2015-12-31)		B3	Japan	Japan Korea		DTAQAF	KERANDVTHNIT	NGSSNNTYV					2019-07-15	927			Itagaki,T., Aoki,Y., Matoba,Y., Tanaka,S., Ikeda,T., Mizuta,K. and Matsuzaki,Y.	LC203562
1613-Yamagata-2015__LC203547	2015-01-03 (2015-01-01 - 2015-12-31)		B3	Japan	Japan Korea		DTAQAF	KERANDVTHNIT	NGSSNNTYV					2019-07-15	927			Itagaki,T., Aoki,Y., Matoba,Y., Tanaka,S., Ikeda,T., Mizuta,K. and Matsuzaki,Y.	LC203547
DE/NW/16-557/2016__KX830892	2016-06-02 (2016-06-02 - 2016-06-28)		B3	Germany	Europe		DTAQAF	KERANDVTHNIT	NGSSNNTYV					2019-07-15	927			Boettcher,S., Adams,O., Eis-Huebinger,A.M., Panning,M., Prifert,C. and Diedrich,S.	KX830892
CA-RGDS-1064__MN365195	2016-07-02 (2016-07-02 - 2016-07-29)		B3	USA	North America		DTAQAF	KERANDVTHNIT	NGSSNNTYV					2020-01-22	927			Pan,C.-Y., Huynh,T., Padilla,T., Chen,A., Castro,C.J., Marine,R.L., Ng,T.F.F., Nix,W.A., Morales,C. and Wadford,D.A.	MN365195
1836-Yamagata-2015__LC203570	2015-06-16 (2015-01-01 - 2015-12-31)		B3	Japan	Japan Korea		DTAQAF	KERANDVTHNIT	NGSSNNTYV					2019-07-15	927			Itagaki,T., Aoki,Y., Matoba,Y., Tanaka,S., Ikeda,T., Mizuta,K. and Matsuzaki,Y.	LC203570
2015-647-SaitamaCity__LC200970	2015-10-12 (2015-10-01 - 2015-10-31)		B3	Japan	Japan Korea	1	DTAQAF	Many X	Other	1-5y	<18y	<18y		2019-07-15	734			Kaburagi,Y., Ueno,H., Kaetsu,A., Tomari,K., Kikuchi,K., Kobori,S. and Miyazaki,M.	LC200970
1745-Yamagata-2015__LC203565	2015-07-13 (2015-01-01 - 2015-12-31)		B3	Japan	Japan Korea		DTAQAF	KERANDVTHNIT	NGSSNNTYV					2019-07-15	927			Itagaki,T., Aoki,Y., Matoba,Y., Tanaka,S., Ikeda,T., Mizuta,K. and Matsuzaki,Y.	LC203565
2015-575-SaitamaCity__LC200961	2015-09-01 (2015-09-01 - 2015-09-27)		B3	Japan	Japan Korea	0	DTAQAF	Many X	NGSSNNTYV	<1y	<18y	<18y		2019-07-15	734			Kaburagi,Y., Ueno,H., Kaetsu,A., Tomari,K., Kikuchi,K., Kobori,S. and Miyazaki,M.	LC200961
1758-Yamagata-2015__LC203575	2015-07-19 (2015-01-01 - 2015-12-31)		B3	Japan	Japan Korea		DTAQAF	KERANDVTHNIT	NGSSNNTYV					2019-07-15	927			Itagaki,T., Aoki,Y., Matoba,Y., Tanaka,S., Ikeda,T., Mizuta,K. and Matsuzaki,Y.	LC203575
1685-Yamagata-2015__LC203561	2015-01-01 (2015-01-01 - 2015-08-14)		B3	Japan	Japan Korea		DTAQAF	KERANDVTHNIT	NGSSNNTYV					2019-07-15	927			Itagaki,T., Aoki,Y., Matoba,Y., Tanaka,S., Ikeda,T., Mizuta,K. and Matsuzaki,Y.	LC203561
1596-Yamagata-2015__LC203544	2015-03-23 (2015-01-01 - 2015-12-31)		B3	Japan	Japan Korea		DTAQAF	Other	NGSSNNTYV					2019-07-15	927			Itagaki,T., Aoki,Y., Matoba,Y., Tanaka,S., Ikeda,T., Mizuta,K. and Matsuzaki,Y.	LC203544
1624-Yamagata-2015__LC203550	2015-03-23 (2015-01-01 - 2015-12-31)		B3	Japan	Japan Korea		DTAQAF	Other	NGSSNNTYV					2019-07-15	927			Itagaki,T., Aoki,Y., Matoba,Y., Tanaka,S., Ikeda,T., Mizuta,K. and Matsuzaki,Y.	LC203550
1765-Yamagata-2015__LC203567	2015-01-01 (2015-01-01 - 2015-07-28)		B3	Japan	Japan Korea		DTAQAF	KEKANDVTHNIT	NGSSNNTYV					2019-07-15	927			Itagaki,T., Aoki,Y., Matoba,Y., Tanaka,S., Ikeda,T., Mizuta,K. and Matsuzaki,Y.	LC203567
1656-Yamagata-2015__LC203552	2015-08-22 (2015-01-01 - 2015-12-31)		B3	Japan	Japan Korea		DTAQAF	KEKANDVTHNIT	NGSSNNTYV					2019-07-15	927			Itagaki,T., Aoki,Y., Matoba,Y., Tanaka,S., Ikeda,T., Mizuta,K. and Matsuzaki,Y.	LC203552
1520-Yamagata-2015__LC203538	2015-06-07 (2015-01-01 - 2015-12-31)		B3	Japan	Japan Korea		DTAQAF	KEKANDVTHNIT	NGSSNNTYV					2019-07-15	927			Itagaki,T., Aoki,Y., Matoba,Y., Tanaka,S., Ikeda,T., Mizuta,K. and Matsuzaki,Y.	LC203538
1684-Yamagata-2015__LC203560	2015-06-07 (2015-01-01 - 2015-12-31)		B3	Japan	Japan Korea		DTAQAF	KEKANDVTHNIT	NGSSNNTYV					2019-07-15	927			Itagaki,T., Aoki,Y., Matoba,Y., Tanaka,S., Ikeda,T., Mizuta,K. and Matsuzaki,Y.	LC203560
2016-R4609	2016-08-08 (2016-08-02 - 2016-09-01)		B3	China	China		DTAQAF	KERANDVTHNIT	NGSSNNTYV						927			Shen,L., Gong,C., Xiang,Z., Zhang,T., Li,M., Li,A., Luo,M. and Huang,F.	MH341715
2016-R4742	2016-08-08 (2016-08-02 - 2016-09-01)		B3	China	China	79	DTAQAF	KERANDVTHNIT	NGSSNNTYV	>=65y	>=65y	>=18y			891	M		Shen,L., Zhang,T. and Huang,F.	MG547190
TU-15-Sendai727__KX789224	2015-09-30 (2015-09-05 - 2015-09-30)		B3	Japan	Japan Korea		DTAQAF	KERANDVTHNIT	NGSSNNTYV					2019-07-15	927			Chaimongkol,N., Okamoto,M., Furuse,Y., Nishimura,H. and Oshitani,H.	KX789224
TU-15-Sendai728__KX789223	2015-09-01 (2015-09-01 - 2015-09-27)		B3	Japan	Japan Korea		DTAQAF	KERANDVTHNIT	NGSSNNTYV					2019-07-15	927			Chaimongkol,N., Okamoto,M., Furuse,Y., Nishimura,H. and Oshitani,H.	KX789223
2016-R4934	2016-09-01 (2016-08-05 - 2016-09-01)		B3	China	China	6	DTAQAF	KERANDVTHNIT	NGSSNNTYV	6-17y	<18y	<18y			927	F		Shen,L., Gong,C., Xiang,Z., Zhang,T., Li,M., Li,A., Luo,M. and Huang,F.	MH341720
2016-R4010	2016-08-01 (2016-07-05 - 2016-08-01)		B3	China	China	4	DTAQAF	KERANDVTHNIT	NGSSNNTYV	1-5y	<18y	<18y			927	M		Shen,L., Gong,C., Xiang,Z., Zhang,T., Li,M., Li,A., Luo,M. and Huang,F.	MH341712
2017-R5147__MG547199	2016-09-02 (2016-09-02 - 2016-09-28)		B3	China	China		DTAQAF	KERANDVTHNIT	NGSSNNTYV					2019-07-15	891			Shen,L., Zhang,T. and Huang,F.	MG547199
GZ60195/GD/CHN/2016	2016-04-05		B3	China	China		DTAQAF	KERANDVTHNIT	NGSSNNTYV						927			Tang, S. et al	MK241423
GZ70546/GD/CHN/2017	2017-09-29		B3	China	China		DTAQAF	KERANDVTHNIT	NGSSNNTYV						927			Tang, S. et al	MK241430
GZ60385/GD/CHN/2016	2016-06-24		B3	China	China		DTAQAF	KERANDVTHNIT	NGSSNNTYV						927			Tang, S. et al	MK241425
1669-Yamagata-2015__LC203556	2015-01-16 (2015-01-01 - 2015-12-31)		B3	Japan	Japan Korea		DTAQAF	KERANDVTHNIT	NGSSNNTYV					2019-07-15	927			Itagaki,T., Aoki,Y., Matoba,Y., Tanaka,S., Ikeda,T., Mizuta,K. and Matsuzaki,Y.	LC203556
1576-Yamagata-2015__LC203542	2015-01-16 (2015-01-01 - 2015-12-31)		B3	Japan	Japan Korea		DTAQAF	KERANDVTHNIT	NGSSNNTYV					2019-07-15	927			Itagaki,T., Aoki,Y., Matoba,Y., Tanaka,S., Ikeda,T., Mizuta,K. and Matsuzaki,Y.	LC203542
1665-Yamagata-2015__LC203555	2015-01-01 (2015-01-01 - 2015-06-22)		B3	Japan	Japan Korea		DTAQAF	KERANDVTHNIT	NGSSNNTYV					2019-07-15	927			Itagaki,T., Aoki,Y., Matoba,Y., Tanaka,S., Ikeda,T., Mizuta,K. and Matsuzaki,Y.	LC203555
A252-OsakaC-JPN-2015__LC107901	2015-09-18		B3	Japan	Japan Korea	0.83	DTAQAF	KERANDVTHNIT	NGSSNNTYV	<1y	<18y	<18y		2019-07-15	927	M		Kaida,A., Iritani,N., Yamamoto,S.P., Kanbayashi,D., Togawa,M., Amo,K., Kohdera,U., Nishigaki,T., Kageyama,T. and Kubo,H.	LC107901
HongKong/CUHK12619__MG739633	2015-10-08		B3	Hong Kong	China	0.42	DTAQAF	KERANDVTHNIT	NGSSNNTYV	<1y	<18y	<18y		2019-07-15	927	F		Wang,H., Tao,K., Tsun,G., Li,T., Tian,Q., Hong,K., Yeung,A., Chen,Z., Chan,P., Leung,T. and Chan,R.	MG739633
2016-R4819	2016-08-02 (2016-08-02 - 2016-08-29)		B3	China	China	58	DTAQAF	KERANDVTHNIT	Other	18-64y	18-64y	>=18y			891	M		Shen,L., Zhang,T. and Huang,F.	MG547191
2015-637-SaitamaCity__LC200969	2015-10-31 (2015-10-01 - 2015-10-31)		B3	Japan	Japan Korea	9	DTAQAF	Many X	NGSSNNTYV	6-17y	<18y	<18y		2019-07-15	734			Kaburagi,Y., Ueno,H., Kaetsu,A., Tomari,K., Kikuchi,K., Kobori,S. and Miyazaki,M.	LC200969
2015-558-SaitamaCity__LC200974	2015-09-08 (2015-09-01 - 2015-09-30)		B3	Japan	Japan Korea	0	DTAQAF	Many X	NGSSNNTYV	<1y	<18y	<18y		2019-07-15	734			Kaburagi,Y., Ueno,H., Kaetsu,A., Tomari,K., Kikuchi,K., Kobori,S. and Miyazaki,M.	LC200974
HongKong/CUHK63749__MG739638	2015-12-08		B3	Hong Kong	China	3	DTAQAF	KERANDVTHNIT	NGSSNNTYV	1-5y	<18y	<18y		2019-07-15	927	M		Wang,H., Tao,K., Tsun,G., Li,T., Tian,Q., Hong,K., Yeung,A., Chen,Z., Chan,P., Leung,T. and Chan,R.	MG739638
DE/NW/16-542/2016__KX830890	2016-02-11 (2016-02-02 - 2016-02-29)		B3	Germany	Europe		DTAQAF	KERANDVTHNIT	NGSSNNTYV					2019-07-15	927			Boettcher,S., Adams,O., Eis-Huebinger,A.M., Panning,M., Prifert,C. and Diedrich,S.	KX830890
DE/NW/16-544/2016__KX830891	2016-02-11 (2016-02-02 - 2016-02-29)		B3	Germany	Europe		DTAQAF	KERANDVTHNIT	NGSSNNTYV					2019-07-15	927			Boettcher,S., Adams,O., Eis-Huebinger,A.M., Panning,M., Prifert,C. and Diedrich,S.	KX830891
A274-OsakaC-JPN-2015__LC107894	2015-10-19		B3	Japan	Japan Korea	0.83	DTAQAF	KERANDVTHNIT	NGSSNNTYV	<1y	<18y	<18y		2019-07-15	927	M		Kaida,A., Iritani,N., Yamamoto,S.P., Kanbayashi,D., Togawa,M., Amo,K., Kohdera,U., Nishigaki,T., Kageyama,T. and Kubo,H.	LC107894
2016-R5662	2016-10-02 (2016-10-02 - 2016-10-29)		B3	China	China	45	DTAQAF	Many X	NGSSNNTYV	18-64y	18-64y	>=18y			852	F		Shen,L., Zhang,T. and Huang,F.	MG547221
2015-574-SaitamaCity__LC200960	2015-09-30 (2015-09-05 - 2015-09-30)		B3	Japan	Japan Korea	1	DTAQAF	Many X	NGSSNNTYV	1-5y	<18y	<18y		2019-07-15	734			Kaburagi,Y., Ueno,H., Kaetsu,A., Tomari,K., Kikuchi,K., Kobori,S. and Miyazaki,M.	LC200960
2016-R5271	2016-09-02 (2016-09-02 - 2016-09-28)		B3	China	China	18	DTAQAF	KERANDVTHNIT	NGSGNNTYV	18-64y	18-64y	>=18y			927	F		Shen,L., Gong,C., Xiang,Z., Zhang,T., Li,M., Li,A., Luo,M. and Huang,F.	MH341721
EVD68/SZ01/CHN/2015__KU982558	2015-11-30 (2015-11-04 - 2015-11-30)		B3	China	China		DTAQAF	KERANDVTHNIT	NGSGNNTYV		<18y	<18y		2019-07-15	927			Chen,L., Shi,L., Yang,H., Gu,D.Y., Meng,J., Xu,Y.Q., Yao,X.J., Zhang,H.L., Cheng,J.Q., Ma,H.W., Zhang,R.L. and He,Y.Q.	KU982558
2015-580-SaitamaCity__LC200963	2015-09-01 (2015-09-01 - 2015-09-30)		B3	Japan	Japan Korea	0	DTAQAF	Many X	NGSSNNTYV	<1y	<18y	<18y		2019-07-15	734			Kaburagi,Y., Ueno,H., Kaetsu,A., Tomari,K., Kikuchi,K., Kobori,S. and Miyazaki,M.	LC200963
2015-565-SaitamaCity__LC200956	2015-09-01 (2015-09-01 - 2015-09-30)		B3	Japan	Japan Korea	1	DTAQAF	Many X	NGSSNNTYV	1-5y	<18y	<18y		2019-07-15	734			Kaburagi,Y., Ueno,H., Kaetsu,A., Tomari,K., Kikuchi,K., Kobori,S. and Miyazaki,M.	LC200956
A244-OsakaC-JPN-2015__LC107899	2015-09-11		B3	Japan	Japan Korea	0.58	DTAQAF	KERANDVTHNIT	NGSSNNTYV	<1y	<18y	<18y		2019-07-15	927	F		Kaida,A., Iritani,N., Yamamoto,S.P., Kanbayashi,D., Togawa,M., Amo,K., Kohdera,U., Nishigaki,T., Kageyama,T. and Kubo,H.	LC107899
2015-641-SaitamaCity__LC200975	2015-10-01 (2015-10-01 - 2015-10-29)		B3	Japan	Japan Korea	3	DTAQAF	Many X	NGSSNNTYV	1-5y	<18y	<18y		2019-07-15	734			Kaburagi,Y., Ueno,H., Kaetsu,A., Tomari,K., Kikuchi,K., Kobori,S. and Miyazaki,M.	LC200975
HongKong/CUHK09970__MG739632	2015-10-04		B3	Hong Kong	China	8	DTAQAF	KERANDVTHNIT	NGSSNNTYV	6-17y	<18y	<18y		2019-07-15	927	F		Wang,H., Tao,K., Tsun,G., Li,T., Tian,Q., Hong,K., Yeung,A., Chen,Z., Chan,P., Leung,T. and Chan,R.	MG739632
HongKong/CUHK16709__MG739635	2015-10-14		B3	Hong Kong	China	7	DTAQAF	KERANDVTHNIT	NGSSNNTYV	6-17y	<18y	<18y		2019-07-15	927	M		Wang,H., Tao,K., Tsun,G., Li,T., Tian,Q., Hong,K., Yeung,A., Chen,Z., Chan,P., Leung,T. and Chan,R.	MG739635
HongKong/CUHK15980__MG739634	2015-10-13		B3	Hong Kong	China	9	DTAQAF	KERANDVTHNIT	NGSSNNTYV	6-17y	<18y	<18y		2019-07-15	927	M		Wang,H., Tao,K., Tsun,G., Li,T., Tian,Q., Hong,K., Yeung,A., Chen,Z., Chan,P., Leung,T. and Chan,R.	MG739634
HongKong/CUHK61194__MG739637	2015-11-15		B3	Hong Kong	China	0.08	DTAQAF	KERANDVTHNIT	NGSSNNTYV	<1y	<18y	<18y		2019-07-15	927	M		Wang,H., Tao,K., Tsun,G., Li,T., Tian,Q., Hong,K., Yeung,A., Chen,Z., Chan,P., Leung,T. and Chan,R.	MG739637
HongKong/CUHK47134__MG739636	2015-11-11		B3	Hong Kong	China	9	DTAQAF	KERANDVTHNIT	NGSSNNTYV	6-17y	<18y	<18y		2019-07-15	927	M		Wang,H., Tao,K., Tsun,G., Li,T., Tian,Q., Hong,K., Yeung,A., Chen,Z., Chan,P., Leung,T. and Chan,R.	MG739636
A241-OsakaC-JPN-2015__LC107898	2015-08-07		B3	Japan	Japan Korea	0.17	DTAQAF	KERANDVTHNIT	NGSSNNTYV	<1y	<18y	<18y		2019-07-15	927	F		Kaida,A., Iritani,N., Yamamoto,S.P., Kanbayashi,D., Togawa,M., Amo,K., Kohdera,U., Nishigaki,T., Kageyama,T. and Kubo,H.	LC107898
2015-553-SaitamaCity__LC200954	2015-09-13 (2015-09-01 - 2015-09-30)		B3	Japan	Japan Korea	2	DTAQAF	Many X	NGSSNNTYV	1-5y	<18y	<18y		2019-07-15	734			Kaburagi,Y., Ueno,H., Kaetsu,A., Tomari,K., Kikuchi,K., Kobori,S. and Miyazaki,M.	LC200954
2015-594-SaitamaCity__LC200966	2015-09-13 (2015-09-01 - 2015-09-30)		B3	Japan	Japan Korea	2	DTAQAF	Many X	NGSSNNTYV	1-5y	<18y	<18y		2019-07-15	734			Kaburagi,Y., Ueno,H., Kaetsu,A., Tomari,K., Kikuchi,K., Kobori,S. and Miyazaki,M.	LC200966
SMC-15-Sendai881__KX789267	2015-09-22 (2015-09-01 - 2015-09-30)		B3	Japan	Japan Korea		DTAQAF	KERANDVTHNIT	NGSSNNTYV					2019-07-15	927			Chaimongkol,N., Okamoto,M., Furuse,Y., Nishimura,H. and Oshitani,H.	KX789267
2015-579-SaitamaCity__LC200962	2015-09-22 (2015-09-01 - 2015-09-30)		B3	Japan	Japan Korea	5	DTAQAF	Many X	NGSSNNTYV	1-5y	<18y	<18y		2019-07-15	734			Kaburagi,Y., Ueno,H., Kaetsu,A., Tomari,K., Kikuchi,K., Kobori,S. and Miyazaki,M.	LC200962
2015-648-SaitamaCity__LC200971	2015-10-18 (2015-10-01 - 2015-10-31)		B3	Japan	Japan Korea	1	DTAQAF	Many X	NGSSNNTYV	1-5y	<18y	<18y		2019-07-15	734			Kaburagi,Y., Ueno,H., Kaetsu,A., Tomari,K., Kikuchi,K., Kobori,S. and Miyazaki,M.	LC200971
2015-650-SaitamaCity__LC200973	2015-10-18 (2015-10-01 - 2015-10-31)		B3	Japan	Japan Korea	2	DTAQAF	Many X	NGSSNNTYV	1-5y	<18y	<18y		2019-07-15	734			Kaburagi,Y., Ueno,H., Kaetsu,A., Tomari,K., Kikuchi,K., Kobori,S. and Miyazaki,M.	LC200973
759-OsakaC-JPN-2015__LC107891	2015-10-08		B3	Japan	Japan Korea	3.67	DTAQAF	KERANDVTHNIT	NGSSNNTYV	1-5y	<18y	<18y		2019-07-15	927	F		Kaida,A., Iritani,N., Yamamoto,S.P., Kanbayashi,D., Togawa,M., Amo,K., Kohdera,U., Nishigaki,T., Kageyama,T. and Kubo,H.	LC107891
2015-649-SaitamaCity__LC200972	2015-10-08 (2015-10-01 - 2015-10-31)		B3	Japan	Japan Korea	1	DTAQAF	Many X	NGSSNNTYV	1-5y	<18y	<18y		2019-07-15	734			Kaburagi,Y., Ueno,H., Kaetsu,A., Tomari,K., Kikuchi,K., Kobori,S. and Miyazaki,M.	LC200972
