# Supplementary material for: Evolution, geographic spreading, and demographic distribution of Enterovirus D68
Source: PLoS Pathog. 2022 May 31;18(5):e1010515. doi: 10.1371/journal.ppat.1010515 (PMC9212145; doi:10.1371/journal.ppat.1010515)
Supplement: S5 Table — (XLSX) [file ppat.1010515.s015.xlsx]

## Sheet: Sheet1
Clade	Nucleotide Position	Base
A	207	A
	291	A
	834	C
A1	201	T
	533	C
	891	T
A2	132	T
	201	T
	345	G
B	198	A
	390	G
	807	G
B1	687	T
	702	T
B2	132	A
	343	T
	459	A
B3	102	A
	270	C
	468	G
C	684	T
	798	C
