# Supplementary material for: Evolution, geographic spreading, and demographic distribution of Enterovirus D68
Source: PLoS Pathog. 2022 May 31;18(5):e1010515. doi: 10.1371/journal.ppat.1010515 (PMC9212145; doi:10.1371/journal.ppat.1010515)
Supplement: S6 Table — (XLSX) [file ppat.1010515.s016.xlsx]

## Sheet: Sheet1
Clade	Gene or Nucleotide	Position	Base
A	nuc	156	T
	nuc	333	A
	nuc	675	G
A1	nuc	204	T
	nuc	3864	C
A2	nuc	711	G
	nuc	721	C
B	nuc	744	G
	nuc	942	T
	nuc	1062	C
	nuc	1122	T
B1	nuc	957	A
	nuc	3090	T
	nuc	4290	C
B2	nuc	711	G
	nuc	999	C
	nuc	1038	C
	nuc	1137	A
B3	nuc	831	T
	nuc	924	A
C	2B	26	R
	nuc	1299	T
	nuc	1971	T
