# Supplementary material for: Evolution, geographic spreading, and demographic distribution of Enterovirus D68
Source: PLoS Pathog. 2022 May 31;18(5):e1010515. doi: 10.1371/journal.ppat.1010515 (PMC9212145; doi:10.1371/journal.ppat.1010515)
Supplement: S7 Table — (XLSX) [file ppat.1010515.s017.xlsx]

## Sheet: Sheet1
Year	Africa	China	Europe	Japan Korea	North America	Oceania	South Asia	Southeast Asia
1993	0	0	0	0	1	0	0	0
1997	0	0	0	0	1	0	0	0
1998	0	0	1	0	2	0	0	0
1999	0	0	0	0	3	0	0	0
2000	6	0	0	0	8	0	0	0
2001	2	0	0	0	0	0	0	0
2002	0	0	0	0	5	0	0	0
2003	0	0	0	0	12	0	0	0
2005	0	0	1	10	2	0	0	0
2006	0	0	0	1	3	0	0	0
2007	0	4	0	2	5	0	0	0
2008	8	7	13	2	3	0	0	0
2009	0	2	12	0	49	0	0	3
2010	7	13	36	54	5	10	0	1
2011	1	18	2	0	2	0	0	9
2012	0	17	45	0	25	0	0	9
2013	0	17	19	16	10	0	0	21
2014	14	77	151	0	221	0	0	17
2015	4	21	13	71	1	0	0	4
2016	36	53	209	0	45	0	0	0
2017	0	7	1	0	2	0	2	0
2018	1	2	118	2	77	0	0	0
Total	79	238	621	158	482	10	2	64
