# Supplementary material for: Evolution, geographic spreading, and demographic distribution of Enterovirus D68
Source: PLoS Pathog. 2022 May 31;18(5):e1010515. doi: 10.1371/journal.ppat.1010515 (PMC9212145; doi:10.1371/journal.ppat.1010515)
Supplement: S8 Table — (XLSX) [file ppat.1010515.s018.xlsx]

## Sheet: Sheet1
Year	Africa	China	Europe	Japan Korea	North America	Oceania	South Asia	Southeast Asia
1997	0	0	0	0	1	0	0	0
1998	0	0	1	0	1	0	0	0
1999	0	0	0	0	1	0	0	0
2000	0	0	0	0	6	0	0	0
2002	0	0	0	0	3	0	0	0
2003	0	0	0	0	11	0	0	0
2005	0	0	0	0	2	0	0	0
2006	0	0	0	0	3	0	0	0
2007	0	0	0	0	5	0	0	0
2008	1	4	0	0	3	0	0	0
2009	0	0	6	0	54	0	0	2
2010	0	0	2	4	5	1	0	1
2011	0	3	0	0	2	0	0	2
2012	0	3	1	0	24	0	0	0
2013	0	7	0	4	10	0	0	2
2014	0	29	10	0	319	0	0	6
2015	4	12	0	14	1	0	0	0
2016	0	23	52	0	43	0	0	0
2017	0	1	0	0	1	0	2	0
2018	0	0	59	2	60	0	0	0
Total	5	82	131	24	555	1	2	13
